# Supplementary material for: Evidence for dynastic succession among early Celtic elites in Central Europe
Source: Nat Hum Behav. 2024 Jun 3;8(8):1467–80. doi: 10.1038/s41562-024-01888-7 (PMC11343710; doi:10.1038/s41562-024-01888-7)
Supplement: Supplementary file 4 — This Excel file contains Supplementary Tables 1.1–4.14. [file 41562_2024_1888_MOESM4_ESM.xlsx]

## Sheet: 1.1
Table S1.1. Overview of newly reported samples.
Sample ID	Archaeological Sample ID	Site Name	Number of Libraries	Architecture	DNA Library Name	# of Input Reads	Endogenous DNA (%) (after shotgun sequencing)	Cluster Factor	Mean Coverage	Coverage >= 1X in %	# of reads on mitochondrium	AVG Coverage on mitochondrium	MT/NUC Ratio	5 Prime C>T 1st base	Mean Length Mapped Reads	mtDNA contamination Library 1	Y-Chromosome contamination Library	Y-Chromosome contamination PMD	SNPs covered	Percentage SNPs covered	Genetic Sex	Comment RoH	Genetic Kinship	mtDNA haplogroup	Comment mtDNA haplogroup	Y-Chromosome Haplogroup	Y-Chromosome Haplogroup Terminal SNP	Anthropological Sex	Anthropological Age	Anthropology: Other findings	Archaeological context	Archaeological Dating	(Stable) Isotope Analyses
APG001	OSUT 5350	Asperg "Grafenbuehl"	2	SS	APG001.A0201.TF1.1	106516942	0.55	3.879	0.2759	22.48	2738	9.2454	704.84	31.1%	56.62bp	0.02	0.045636	..	324323	0.263033	M	..	2nd degree HOC001-APG001	J1b1a1	maternally related to HOC001	R1b1a1b1a1a2	P312	male	late adult	considerably tall individual; stomatitis; maxillary sinusitis; cribra orbitalia; overload of the right humerus	Central grave. Chamber robbed, fromerly richly furnished burial with gold objects, mediterrenean finds, remains of a wagon	500-480 BCE	O, Sr. Müller-Scheeßel et al. 2015: Sr isotope analysis points to local origin
..		Asperg "Grafenbuehl"		SS	APG001.A0401.TF1.1	34792332	0.44	12.615	0.2679	19.38	2651	9.88472	908.31	33.6%	61.41bp	0.02	0.004118	..	..	..	..	..	..	..	..	..	..
APG002	OSUT 5310	Asperg "Grafenbuehl"	1	SS	..	81291745	2.08	5.236	0.4593	34.44	6079	21.4977	751.85	19.6%	59.09bp	0.02	..	..	312194	0.253196	F	..	unrelated	J1c3e1	..	..	..	female	adult	arthrosis of the right shoulder joint; coxa valga left side (?); pronounced entheses on both femora and humeri and the right calcaneal tuberosity	Secondary burial in the tumulus. Double burial with child APG003. Grave 17	480-450 BCE
APG003	OSUT 5370	Asperg "Grafenbuehl"	2	SS	APG003.A0201.TF1.1	48887722	0.77	7.876	0.224	19.01	8517	33.1582	3135.25	23.8%	56.94bp	0.01	0.070571	0.009381	398177	0.32293	M	Inbred (1. Cousin mating)	unrelated	X2b	..	R1b1a1b1a1a2	P312	indetermined	infans I	chronic sinusitis; cribra orbitalia; inflammatory processes on both external acoustic meatus	Secondary burial in the tumulus. Double burial with adult female APG002. Grave 18	480-450 BCE	O, Sr (CEZA 2022)
..		Asperg "Grafenbuehl"		SS	APG003.A0401.TF1.1	79247614	0.69	6.403	0.5193	33.75	12076	52.6221	2423.52	20.4%	66.23bp	0.01	0.080558	..	..	..	..	..	..	..	..	..	..
HEU001	Befund A70	Heuneburg	1	DS	..	25830297	5.69	1.504	0.6078	39.48	8328	31.0264	602.47	10.3%	52.41bp	0.01	..	..	464040	0.376346	F	..	unrelated	U5b2b	..	..	..	female	adult	tooth loss (ante mortem)	Intramural burial in the SW corner of the hilltop settlement	550-530 BCE	O, Sr (CEZA 2022)
HEU002	2008-46-4135	Heuneburg	1	DS	..	24416427	0.38	5.319	0.2462	20.86	6171	23.7771	1151.66	8.5%	69.18bp	0.01	..	..	246985	0.20031	F	..	unrelated	W6a	..	..	..	female	adult	paradontosis; tooth loss (ante mortem); caries; Periapical tooth abscess (root); sinusitis	Heuneburg: East terrace above the upper Danube valley. Indication of violent death. Feature 668	500-450 BCE	O, Sr (CEZA 2022)
HOC001	grave 1	Eberdingen-Hochdorf "Biegel"	2	DS	HOC001.A0301.TF1.1	53375287	0.14	16.482	0.0115	1.14	632	1.74241	1587.72	10.5%	53.93bp	0.01	NA	..	61363	0.0497667	M	..	2nd degree HOC001-APG001	J1b1a1	maternally related to APG001	R1b1a1b1a1	P311	male	matur	considerably tall individual; paradontosis/periodontitis; early stages of arthrosis; possible indentation of the sella turcica	Central grave. Intact, not robbed. Richly furnished, mediterrenean finds, numerous gold objects. Wagon grave	530-520 BCE	O, Sr, C (Price 2021), O, Sr (CEZA 2022)
..		Eberdingen-Hochdorf "Biegel"		SS	HOC001.A0302.TF1.1	64571802	0.44	14.301	0.0971	7.22	1810	5.3305	1117.47	23.3%	52.06bp	0.01	0.029441	..	..	..	..	..	..	..	..	..	..
HOC002	grave 3	Eberdingen-Hochdorf "Biegel"	1	DS	..	67121285	6.89	1.883	0.5144	38.58	8982	32.3687	532.23	12.9%	59.96bp	0.01	0.000897	..	553597	0.448979	M	..	unrelated	K1a4c1*1	..	G2a2b2a1a1b1a1a2a	CTS4803	male	late matur	paradontosis/periodontitis; several degenerative processes	Secondary burial in the tumulus, SW of the burial chamber.	530-500 BCE	O, Sr, C (Price 2021); O, Sr (Price 2021)
HOC003	grave 4	Eberdingen-Hochdorf "Biegel"	1	DS	..	74447518	0.55	6.716	0.2072	17.98	1155	3.9793	281.38	13.2%	59.53bp	0.01	-0.005638	..	228082	0.184979	M	..	3rd degree MBG009-MBG003-HOC003	K1a2a	..	G2a2b2a1a1b1	CTS9737	male	early matur	advanced paradontosis; healed periostitis; possible indentation of the sella turcica	Secondary burial in the tumulus. Double burial with a cremation. SW edge of the tumulus	530-500 BCE	O, Sr (CEZA 2022)
HOC004	grave 2	Eberdingen-Hochdorf "Biegel"	1	SS	..	33924912	7.04	1.812	3.2121	74.7	328	1.29247	10.23	28.5%	69.14bp	0.02	0.015287	..	763086	0.618879	M	..	5th/6th degree HOC004-MBG016-MBG017	U4c2a	..	G2a2b2a1a1b1a1~	Z753	male?	early adult	anterior meningeal artery (left) with an aneurysm?;	Secondary burial in the tumulus. N edge of the tumulus	530-500 BCE	O, Sr, C (Price 2021); O, Sr (CEZA 2022)
LAN001	2007-55-36	Langenenslingen "Alte Burg"	1	DS	..	22879551	0.49	4.302	0.2762	23.02	8077	32.6216	1425.95	8.4%	67.63bp	0	-0.005358	..	272439	0.220954	M	..	unrelated	H30b1	..	R1b1a1b	CTS12972	male	matur or older	periodontitis; healed periostitis	Skeletal remains found in and around a 5 m deep shaft on the plateau of Alte Burg	400-200 BCE	O, Sr (CEZA 2022)
LWB001	OSUT 2840	Ludwigsburg "Römerhügel"	1	SS	..	30025568	4.37	2.638	0.6938	38.69	1302	4.86722	182.53	33.3%	62.39bp	0.04	0.01638	..	333424	0.270414	M	..	unrelated	U4a1a	..	R1b1a1b1a1a2	P312	male	adult	heavy dental wear, third molars not erupted	Secondary burial d in the tumulus	530-450 BCE
LWB002	OSUT 2841	Ludwigsburg "Römerhügel"	1	SS	..	36810757	0.42	5.062	0.2892	21.13	337	1.26055	117.89	13.9%	49.38bp	0.02	0.051438	..	167123	0.13554	M	..	unrelated	H2a2a1	..	R1b1a1b1a1a	L151	female	adult	heavy dental wear, postmortally deformed cranium, antemortem tooth loss	Secondary burial e in the tumulus	500-450 BCE
LWB003	OSUT 2843	Ludwigsburg "Römerhügel"	1	SS	..	90661632	1.53	3.219	1.8483	66.74	665	2.80536	33.21	8.9%	70.68bp	0.01	0.21628	0.01342	764212	0.619792	M	..	unrelated	K1b2b	..	G2a2b2a1a1b1a1a2a1b~	FGC8304	male?	matur	cribra cranii; endocranial vascularization along the sagittal suture	Chamber Tomb 1, unrobbed, richly furnished burial with gold objects. Wagon grave	530-500 BCE
MBG001	Grave no. 5	Magdalenenberg	1	DS	..	63327561	0.02	1.788	0.0089	0.88	57	0.209186	518.83	9.9%	52.85bp	NA	..	..	17317	0.0140445	F (?)	..	(low coverage) 4th degree MBG001-MBG011	..	..	..	..	(female)	late juvenile - early adult	additional juvenil incisor found close to the fragments of the skull	Secondary burial in the NW quarter of the tumulus	616-530 BCE	C, N, S, Sr, O; potential origin: Eastern Black Forest (Oelze et al 2012; Koch 2017)
MBG002	Grave no. 42	Magdalenenberg	1	DS	..	47106078	0.18	5.531	0.0565	5.44	132	0.518076	108.78	1.0%	62.71bp	NA	NA	..	76190	0.0617917	M	..	(low coverage) 4th degree MBG011-MBG002; (low coverage) 4th degree MBG002-MBG012	..	..	R1b1a1b1a1a1c2b2b	Z347	male?	infans II	only teeth are preserved, with light dental wear	Secondary burial in the W of the tumulus. Only golden item amongst the secondary burials	616-530 BCE	available (despite C, N, S). O, Sr
MBG003	Grave no. 75a	Magdalenenberg	1	DS	..	31345467	0.54	2.921	0.4726	34.28	5212	17.4003	687.01	14.3%	57.21bp	0.01	0.01108	..	404831	0.328327	M	..	3rd degree MBG009-MBG003-HOC003	H1c9	maternally related to MBG009	R1b1a1b	PF6527	indetermined	adult	only teeth are preserved, with medium dental wear	Secondary burial at the W edge of the tumulus. Biritual: Double burial with a cremation.	616-530 BCE	available (despite C, N, S). Sr
MBG004	Grave no. 78a	Magdalenenberg	1	DS	..	38553866	5.21	4.972	0.4294	33.27	15915	61.1552	1684.87	14.6%	53.50bp	0.01	..	..	388372	0.314978	F	Inbred (1. Cousin mating)	2nd degree MBG004-MBG016	H1c	..	..	..	female	adult	sutura metopica, alveolar prognathism	Secondary burial in SW quarter of the tumulus: grave 78b (MBG005) on top of 78a (MBG004, the richer one).	616-530 BCE	available (despite S). Koch 2017, 101-103: potential origin: southern Germany but not from the close vicinity of the site [this study O, Sr]
MBG005	Grave no. 78b	Magdalenenberg	1	DS	..	41507902	0.5	4.57	0.4117	31.23	16902	71.9386	2661.2	13.5%	59.43bp	0.01	..	..	368106	0.298542	F	..	unrelated	T2+16189	..	..	..	female	matur	5 teeth with dental carious lesions	Secondary burial in SW quarter of the tumulus: grave 78b (MBG005) on top of 78a (MBG004, the richer one).	616-530 BCE	O, Sr
MBG006	Grave no. 90	Magdalenenberg	1	DS	..	35573963	0.31	5.944	0.1813	15.96	12824	50.6644	4961.28	15.3%	57.18bp	0	-0.012886	..	186314	0.151105	M	..	unrelated	K1a+195	..	J2b2a1a1a~	Z628	male?	adult	medium dental wear, prominent chin	Secondary burial in the SW quarter of the tumulus.	616-530 BCE	C, N, S, Sr, O, indicating an animal protein dominated diet which was found in the "princely" grave (grave 1) and 2 male graves with daggers (Oelze et al 2012)
MBG007	Grave no. 91	Magdalenenberg	1	DS	..	26932878	80.75	1.146	3.8469	69.97	1854	6.0857	29.89	12.1%	58.58bp	0.01	..	..	865500	0.701939	F	..	unrelated	H3	..	..	..	female	adult	light dental wear, skull fragment are postmortally deformed	Secondary burial in the SW quarter of the tumulus.	616-530 BCE	C, N, S, Sr, O
MBG008	Grave no. 93	Magdalenenberg	1	DS	..	39205462	3.2	1.643	2.3918	60.53	2536	8.93524	90.88	20.5%	50.02bp	0.01	0.008358	..	728980	0.591218	M	..	unrelated	HV0+195	..	I2a1b2a	S2550	male	adult	medium dental wear, robust cranial morphology	Secondary burial in the SW quarter of the tumulus. Double burial with child	616-530 BCE	C, N, S, Sr, O
MBG009	Grave no. 95	Magdalenenberg	2	DS	MBG009.A0101.TF1.1	30932875	10.99	3.338	0.5891	41.22	13728	51.827	997.22	13.3%	56.27bp	0.01	..	..	793206	0.643307	F	..	3rd degree MBG009-MBG003-HOC003	H1c9	maternally related to MBG003	..	..	female	adult	gracile postcranial elements, postmortally deformed cranial fragments, sutura metopica, medium-heavy dental wear, all molars are lost intravitally, periodontitis	Secondary burial in the SW quarter of the tumulus.	616-530 BCE	C, N, S, Sr, O; point to a childhood south of the Blackforest (Hegau, towards lake Constance) (Koch 2017, 43-46; Oelze et al. 2012).
..		Magdalenenberg		SS	MBG009.A0102.TF1.1	31563286	21.42	2.412	2.1009	70.29	17247	71.1907	711.18	29.8%	58.61bp	0.01	..	..	..	..	..	..	..	..	..	..	..					616-530 BCE
MBG010	Grave no. 100b	Magdalenenberg	1	DS	..	20875957	0.66	3.842	0.1957	17.08	17796	76.558	6199.69	12.6%	58.52bp	0	0.026009	..	199089	0.161465	M	..	unrelated	T2b4	..	G2a2b2a1a1b1a1a	Z1823	female	adult	postmortally deformed cranial fragments, medium-heavy dental wear	Seondary burial in the S of the tumulus: Double burial	616-530 BCE	C, N, S, Sr, O; Sr/O isotope analyses suggest her to be one of the outliers with possible origin in Northern Italy, cf. Oelze et al. 2012 fig. 5.
MBG011	Grave no. 101	Magdalenenberg	1	DS	..	75787399	0.02	1.984	0.0141	1.39	312	0.996137	1664.08	15.5%	49.99bp	0.01	..	..	24216	0.0196397	F	..	(low coverage) 4th degree MBG001-MBG011; (low coverage) 4th degree MBG011-MBG002	K1a	..	..	..	indetermined	adult	gracile postcranial and cranial elements	Seondary burial in the S of the tumulus	616-530 BCE	available (despite C, N, S); potential origin: Eastern Black Forest (Oelze et al 2012; Koch 2017) [this study O, Sr]
MBG012	Grave no. 105	Magdalenenberg	1	DS	..	107622881	0.03	2.9	0.016	1.57	512	1.68507	2293.77	13.4%	52.32bp	0.01	NA	..	22807	0.018497	M	..	(low coverage) 4th degree MBG002-MBG012	H2	..	NA	NA	(male)	adult	robust femur fragments, medium dental wear, one tooth with carious lesion	Only burial that was found outside the tumulus, documented during the excavation	616-530 BCE?	available (despite C, N, S). [this study O, Sr]
MBG013	Grave no. 106a	Magdalenenberg	1	DS	..	64904738	0.05	2.637	0.0436	4.17	1615	5.5666	2898.94	11.8%	51.27bp	0.01	NA	..	59481	0.0482404	M	..	unrelated	I2	..	R1b1a1b1a1	L52	male?	adult	robust cranial and postcranial fragments, light dental wear	Secondary burial at the SW edge of the tumulus. Double burial with a cremation.	616-530 BCE	available (despite S)
MBG014	Grave no. 110	Magdalenenberg	1	DS	..	61625340	0.02	2.515	0.0122	1.2	298	1.04822	2076.26	10.8%	50.64bp	NA	NA	..	18414	0.0149341	M	..	unrelated	..	..	R1b1a1b	CTS12478	male?	late juvenile - early adult	light dental wear, only teeth and fragmented arm bones preserved	Secondary burial in the S of the tumulus	616-530 BCE	available (despite C, N, S). [this study O, Sr]
MBG015	Grave no. 122	Magdalenenberg	1	DS	..	39013125	0.32	5.859	0.1417	12.69	12505	50.7841	5411.34	15.2%	53.05bp	0	..	..	145536	0.118033	F	..	unrelated	H5	..	..	..	female	adult	gracile humerus fragment, light dental wear	Secondary burial in the SE of the tumulus	616-530 BCE	C, N, S, Sr, O; potential Northern Alpine / Southern German origin, cf. Oelze et al. 2012 and Koch 2017
MBG016	Grave no. 123	Magdalenenberg	1	DS	..	26058337	0.55	2.883	0.4859	34.81	10910	44.9014	1593.67	11.2%	61.15bp	0	0.011482	..	412664	0.334679	M	..	2nd degree MBG004-MBG016; 5th/6th degree HOC004-MBG016-MBG017	U5a1a2b	..	G2a2b2a1a1b	L497	(male)	adult	light dental wear	Secondary burial in the SE of the tumulus. Only grave that overlaps with another (grave 122) and with abnormal orientation (not concentric, but radial)	616-530 BCE	C, N, S, Sr, O
MBG017	Grave no. 1	Magdalenenberg	1	SS	..	87675472	26.79	3.076	1.9302	70.79	7342	30.1753	319.57	16.6%	46.93bp	0.01	0.230034	0.021238	845620	0.685816	M	..	5th/6th degree HOC004-MBG016-MBG017	H27	..	G2a2b2a1a1b1a1a2a1b~	FGC8304	male	adult	considerably tall individual; left tibia with healed periostitis; vertebral column has degenerative alterations	Central grave. Robbed, but excellent preservation of the wooden chamber. Only few remains of deceased individual. Remains of a wagon	616 BCE
SCN001	OSUT 2704	Ditzingen-Schöckingen	1	SS	..	144078384	0.09	4.08	0.0309	3.01	6071	20.8803	13094	21.5%	61.02bp	0.01	..	..	53021	0.0430012	F (contaminated)	..	NA	H3g	..	..	..	female	early adult		Central Grave	500-450 BCE	O, Sr (CEZA 2022)
																			338668

## Sheet: 1.2
Table S1.2. Published and novel strontium and oxygen data.
Publication	Sample Name CEZA	CEZA ID	Grave ID	DNA ID	Location	Site	Object	Tooth type	87Sr / 86Sr	87Sr / 86Sr 2σ	Yield [%]	δ18O [‰ V-SMOW]	δ18O [‰ V-SMOW] SD
This study	HOCH 1_38	MA-205705	1	HOC001	Eberdingen-Hochdorf	Biegel, Zentralgrab 1	Tooth	Tooth 38	0.70931	2e-05	89.442	16.3945	0.0225088
This study	HOCH 2_41	MA-205706	3	HOC002	Eberdingen-Hochdorf	Biegel, Grab 3	Tooth	Tooth 41	NA	NA	NA	NA	NA
This study	HOCH 3_15	MA-205707	4	HOC003	Eberdingen-Hochdorf	Biegel, Grab 4	Tooth	Tooth 15	0.71169	3e-05	86.5824	16.0582	0.150481
This study	HEUN 1_45	MA-205708	Befund A70	HEU001	Herbertingen-Hundersingen	Heuneburg, A70	Tooth	Tooth 45	0.71038	1e-05	93.6224	16.5643	0.0311297
This study	HEUN 2_45	MA-205709	2008-46-4135	HEU002	Herbertingen-Hundersingen	Heuneburg, 668	Tooth	Tooth 45	0.70994	2e-05	93.2063	15.4473	0.0574357
This study	LANG 1_44	MA-205710	2007-55-36	LAN001	Langenenslingen	Alte Burg, Schacht	Tooth	Tooth 44	0.71165	2e-05	85.2014	17.7867	0.0411269
This study	ASPE 1_35	MA-205711	OSUT 5350	APG001	Asperg "Grafenbühl"	Teckstraße, Zentralgrab	Tooth	Tooth 35	0.70943	3e-05	92.1946	16.597	0.119631
This study	ASPE 2_85	MA-205712	OSUT 5370	APG003	Asperg "Grafenbühl"	Teckstraße, Grab 18	Tooth	Tooth 85	0.71189	1e-05	90.4217	17.7408	0.0601063
This study	SÖCK 1_25	MA-205713		SCN001	Ditzingen-Schöckingen	Backhausweg, Zentralgrab	Tooth	Tooth 25	0.70972	3e-05	89.8775	16.3768	0.0663397
This study	MAGD 1_36/46	MA-205714	42	MBG002	Villingen-Schwenningen	Magdalenenberg, Grab 42	Tooth	Tooth 36/46	0.71586	3e-05	92.4222	16.8367	0.140084
This study	MAGD 2_44/45	MA-205715	75a	MBG003	Villingen-Schwenningen	Magdalenenberg, Grab 75a	Tooth	Tooth 44/45	0.70827	1e-05	88.7396	15.7153	0.240098
This study	MAGD 3_34/35	MA-205716	78a	MBG004	Villingen-Schwenningen	Magdalenenberg, Grab 78a	Tooth	Tooth 34/35	0.70842	4e-05	90.7494	15.812	0.0343502
This study	MAGD 4_25	MA-205717	78b	MBG005	Villingen-Schwenningen	Magdalenenberg, Grab 78b	Tooth	Tooth 25	0.70982	2e-05	89.3391	16.2182	0.13517
This study	MAGD 5_25	MA-205718	101	MBG011	Villingen-Schwenningen	Magdalenenberg, Grab 101	Tooth	Tooth 25	0.7153	2e-05	84.4559	15.5367	0.105962
This study	MAGD 6_23	MA-205719	105	MBG012	Villingen-Schwenningen	Magdalenenberg, Grab 105	Tooth	Tooth 23	0.71298	1e-05	84.8517	16.1123	0.0601878
This study	MAGD 7_13	MA-205720	110	MBG014	Villingen-Schwenningen	Magdalenenberg, Grab 110	Tooth	Tooth 13	0.71788	3e-05	87.4976	16.1449	0.166043
This study	MAGD 8_34/35	MA-205721	123	MBG016	Villingen-Schwenningen	Magdalenenberg, Grab 123	Tooth	Tooth 34/35	0.70876	2e-05	88.1152	15.5369	0.297341
Oelze et al 2012	..	..	2		Villingen-Schwenningen	Magdalenenberg, Grab 124	Tooth	Molar	0.71261	..	..	15.9	..
Oelze et al 2012	..	..	5	MBG001	Villingen-Schwenningen	Magdalenenberg, Grab 125	Tooth	Incisive	0.71411	..	..	15.3	..
Oelze et al 2012	..	..	6		Villingen-Schwenningen	Magdalenenberg, Grab 126	Tooth	M1/M2	0.71558	..	..	16.5	..
Oelze et al 2012	..	..	7		Villingen-Schwenningen	Magdalenenberg, Grab 127	Tooth	M3	0.7149	..	..	15.2	..
Oelze et al 2012	..	..	9		Villingen-Schwenningen	Magdalenenberg, Grab 128	Tooth	M1	0.71718	..	..	NA	..
Oelze et al 2012	..	..	13		Villingen-Schwenningen	Magdalenenberg, Grab 129	Tooth	Canine	0.70971	..	..	15.8	..
Oelze et al 2012	..	..	15		Villingen-Schwenningen	Magdalenenberg, Grab 130	Tooth	Premolar	NA	..	..	16.2	..
Oelze et al 2012	..	..	16		Villingen-Schwenningen	Magdalenenberg, Grab 131	Tooth	Molar	0.71828	..	..	16.1	..
Oelze et al 2012	..	..	18		Villingen-Schwenningen	Magdalenenberg, Grab 132	Tooth	Premolar	0.71345	..	..	16.4	..
Oelze et al 2012	..	..	19		Villingen-Schwenningen	Magdalenenberg, Grab 133	Tooth	M2	0.71561	..	..	16.1	..
Oelze et al 2012	..	..	20		Villingen-Schwenningen	Magdalenenberg, Grab 134	Tooth	Molar	0.71508	..	..	16.4	..
Oelze et al 2012	..	..	23I		Villingen-Schwenningen	Magdalenenberg, Grab 135	Tooth	M2?	0.71685	..	..	15.2	..
Oelze et al 2012	..	..	24		Villingen-Schwenningen	Magdalenenberg, Grab 136	Tooth	Molar	0.71	..	..	15.9	..
Oelze et al 2012	..	..	25		Villingen-Schwenningen	Magdalenenberg, Grab 137	Tooth	Molar	0.71579	..	..	16.2	..
Oelze et al 2012	..	..	26		Villingen-Schwenningen	Magdalenenberg, Grab 138	Tooth	M2	0.7097	..	..	15.7	..
Oelze et al 2012	..	..	27		Villingen-Schwenningen	Magdalenenberg, Grab 139	Tooth	Premolar	0.71527	..	..	16.1	..
Oelze et al 2012	..	..	29		Villingen-Schwenningen	Magdalenenberg, Grab 140	Tooth	M2	0.71517	..	..	14.9	..
Oelze et al 2012	..	..	30		Villingen-Schwenningen	Magdalenenberg, Grab 141	Tooth	M2	0.71735	..	..	17.2	..
Oelze et al 2012	..	..	31		Villingen-Schwenningen	Magdalenenberg, Grab 142	Tooth	M1	0.71299	..	..	15.8	..
Oelze et al 2012	..	..	35		Villingen-Schwenningen	Magdalenenberg, Grab 143	Tooth	M1/M2	0.71777	..	..	16.2	..
Oelze et al 2012	..	..	36		Villingen-Schwenningen	Magdalenenberg, Grab 144	Tooth	Canine	0.70913	..	..	16.1	..
Oelze et al 2012	..	..	38		Villingen-Schwenningen	Magdalenenberg, Grab 145	Tooth	M3	0.70894	..	..	14.4	..
Oelze et al 2012	..	..	39		Villingen-Schwenningen	Magdalenenberg, Grab 146	Tooth	Premolar	0.71197	..	..	NA	..
Oelze et al 2012	..	..	41		Villingen-Schwenningen	Magdalenenberg, Grab 147	Tooth	Premolar	0.71387	..	..	16.3	..
Oelze et al 2012	..	..	42	MBG002	Villingen-Schwenningen	Magdalenenberg, Grab 148	Tooth	M2	0.71598	..	..	16.8	..
Oelze et al 2012	..	..	43		Villingen-Schwenningen	Magdalenenberg, Grab 149	Tooth	M3?	0.71006	..	..	14.4	..
Oelze et al 2012	..	..	47		Villingen-Schwenningen	Magdalenenberg, Grab 150	Tooth	Premolar	0.71599	..	..	17.1	..
Oelze et al 2012	..	..	49		Villingen-Schwenningen	Magdalenenberg, Grab 151	Tooth	Canine	0.70725	..	..	16.9	..
Oelze et al 2012	..	..	50		Villingen-Schwenningen	Magdalenenberg, Grab 152	Tooth	M2	0.71525	..	..	16.1	..
Oelze et al 2012	..	..	52		Villingen-Schwenningen	Magdalenenberg, Grab 153	Tooth	M1	NA	..	..	16.3	..
Oelze et al 2012	..	..	54		Villingen-Schwenningen	Magdalenenberg, Grab 154	Tooth	M2	0.70896	..	..	15.7	..
Oelze et al 2012	..	..	56		Villingen-Schwenningen	Magdalenenberg, Grab 155	Tooth	Canine	0.7118	..	..	16.6	..
Oelze et al 2012	..	..	58		Villingen-Schwenningen	Magdalenenberg, Grab 156	Tooth	M2	0.71729	..	..	15.3	..
Oelze et al 2012	..	..	63		Villingen-Schwenningen	Magdalenenberg, Grab 157	Tooth	M1	0.71778	..	..	15.8	..
Oelze et al 2012	..	..	70		Villingen-Schwenningen	Magdalenenberg, Grab 158	Tooth	M2?	0.70932	..	..	15.9	..
Oelze et al 2012	..	..	71		Villingen-Schwenningen	Magdalenenberg, Grab 159	Tooth	Premolar	0.70914	..	..	15.7	..
Oelze et al 2012	..	..	75	MBG003	Villingen-Schwenningen	Magdalenenberg, Grab 160	Tooth	M1/M2	0.70815	..	..	15.3	..
Oelze et al 2012	..	..	76		Villingen-Schwenningen	Magdalenenberg, Grab 161	Tooth	Canine	0.70872	..	..	14.3	..
Oelze et al 2012	..	..	77		Villingen-Schwenningen	Magdalenenberg, Grab 162	Tooth	M2	0.70928	..	..	13.9	..
Oelze et al 2012	..	..	78/I	MBG004	Villingen-Schwenningen	Magdalenenberg, Grab 163	Tooth	M3	0.70969	..	..	15.6	..
Oelze et al 2012	..	..	79		Villingen-Schwenningen	Magdalenenberg, Grab 164	Tooth	M3	0.71531	..	..	16.3	..
Oelze et al 2012	..	..	80		Villingen-Schwenningen	Magdalenenberg, Grab 165	Tooth	M3	0.71225	..	..	14.9	..
Oelze et al 2012	..	..	81		Villingen-Schwenningen	Magdalenenberg, Grab 166	Tooth	Premolar	0.71454	..	..	16.2	..
Oelze et al 2012	..	..	82		Villingen-Schwenningen	Magdalenenberg, Grab 167	Tooth	M3	0.70924	..	..	16.2	..
Oelze et al 2012	..	..	84a		Villingen-Schwenningen	Magdalenenberg, Grab 168	Tooth	Canine	0.71376	..	..	16.2	..
Oelze et al 2012	..	..	85		Villingen-Schwenningen	Magdalenenberg, Grab 169	Tooth	Canine	0.71053	..	..	16.1	..
Oelze et al 2012	..	..	86		Villingen-Schwenningen	Magdalenenberg, Grab 170	Tooth	M3	0.70835	..	..	15	..
Oelze et al 2012	..	..	88		Villingen-Schwenningen	Magdalenenberg, Grab 171	Tooth	M1	0.71042	..	..	19	..
Oelze et al 2012	..	..	90	MBG006	Villingen-Schwenningen	Magdalenenberg, Grab 172	Tooth	M1	0.71328	..	..	15.8	..
Oelze et al 2012	..	..	91	MBG007	Villingen-Schwenningen	Magdalenenberg, Grab 173	Tooth	Premolar	0.71336	..	..	16.5	..
Oelze et al 2012	..	..	92		Villingen-Schwenningen	Magdalenenberg, Grab 174	Tooth	M3	0.71625	..	..	16.4	..
Oelze et al 2012	..	..	93	MBG008	Villingen-Schwenningen	Magdalenenberg, Grab 175	Tooth	M1	0.71533	..	..	16.8	..
Oelze et al 2012	..	..	94		Villingen-Schwenningen	Magdalenenberg, Grab 176	Tooth	Premolar	0.71829	..	..	16.1	..
Oelze et al 2012	..	..	95	MBG009	Villingen-Schwenningen	Magdalenenberg, Grab 177	Tooth	M3	0.70833	..	..	15.3	..
Oelze et al 2012	..	..	96		Villingen-Schwenningen	Magdalenenberg, Grab 178	Tooth	M3	0.71455	..	..	15.7	..
Oelze et al 2012	..	..	97		Villingen-Schwenningen	Magdalenenberg, Grab 179	Tooth	M1	0.71518	..	..	16.2	..
Oelze et al 2012	..	..	98		Villingen-Schwenningen	Magdalenenberg, Grab 180	Tooth	M1	0.71312	..	..	16.3	..
Oelze et al 2012	..	..	100/I		Villingen-Schwenningen	Magdalenenberg, Grab 181	Tooth	M1	0.70907	..	..	18.1	..
Oelze et al 2012	..	..	100/II	MBG010	Villingen-Schwenningen	Magdalenenberg, Grab 182	Tooth	M1?	0.71556	..	..	17.7	..
Oelze et al 2012	..	..	101	MBG011	Villingen-Schwenningen	Magdalenenberg, Grab 183	Tooth	M2	0.71506	..	..	15.8	..
Oelze et al 2012	..	..	102		Villingen-Schwenningen	Magdalenenberg, Grab 184	Tooth	M1	NA	..	..	16.7	..
Oelze et al 2012	..	..	104		Villingen-Schwenningen	Magdalenenberg, Grab 185	Tooth	M3?	0.71386	..	..	16.1	..
Oelze et al 2012	..	..	105	MBG012	Villingen-Schwenningen	Magdalenenberg, Grab 186	Tooth	Premolar	0.71273	..	..	15.7	..
Oelze et al 2012	..	..	106		Villingen-Schwenningen	Magdalenenberg, Grab 187	Tooth	M3	0.71721	..	..	15.1	..
Oelze et al 2012	..	..	110	MBG014	Villingen-Schwenningen	Magdalenenberg, Grab 188	Tooth	Premolar	0.71739	..	..	15.6	..
Oelze et al 2012	..	..	111		Villingen-Schwenningen	Magdalenenberg, Grab 189	Tooth	Canine	0.71711	..	..	14.7	..
Oelze et al 2012	..	..	112		Villingen-Schwenningen	Magdalenenberg, Grab 190	Tooth	M3	0.70924	..	..	14.9	..
Oelze et al 2012	..	..	113/II	MBG013	Villingen-Schwenningen	Magdalenenberg, Grab 191	Tooth	M3	0.71647	..	..	15	..
Oelze et al 2012	..	..	116		Villingen-Schwenningen	Magdalenenberg, Grab 192	Tooth	M2	0.70855	..	..	15.7	..
Oelze et al 2012	..	..	117		Villingen-Schwenningen	Magdalenenberg, Grab 193	Tooth	Premolar	0.71472	..	..	16.3	..
Oelze et al 2012	..	..	118		Villingen-Schwenningen	Magdalenenberg, Grab 194	Tooth	M2	0.71315	..	..	14.3	..
Oelze et al 2012	..	..	119		Villingen-Schwenningen	Magdalenenberg, Grab 195	Tooth	Premolar	0.70792	..	..	15.1	..
Oelze et al 2012	..	..	120		Villingen-Schwenningen	Magdalenenberg, Grab 196	Tooth	Canine	NA	..	..	17.5	..
Oelze et al 2012	..	..	121		Villingen-Schwenningen	Magdalenenberg, Grab 197	Tooth	M2	0.70943	..	..	16.2	..
Oelze et al 2012	..	..	122	MBG015	Villingen-Schwenningen	Magdalenenberg, Grab 198	Tooth	M2	0.70874	..	..	15.1	..
Oelze et al 2012	..	..	123	MBG016	Villingen-Schwenningen	Magdalenenberg, Grab 199	Tooth	M2	0.70865	..	..	15.7	..
Oelze et al 2012	..	..	124		Villingen-Schwenningen	Magdalenenberg, Grab 200	Tooth	M3	0.71923	..	..	15.1	..
Oelze et al 2012	..	..	125		Villingen-Schwenningen	Magdalenenberg, Grab 201	Tooth	M3	0.70818	..	..	15.2	..
Oelze et al 2012	..	..	126		Villingen-Schwenningen	Magdalenenberg, Grab 202	Tooth	M3	0.7106	..	..	16	..
Oelze et al 2012	..	..	127		Villingen-Schwenningen	Magdalenenberg, Grab 203	Tooth	M3	0.71385	..	..	15.7	..

## Sheet: 2.1-4
Table S2.1. Pairwise mismatch rates between indviduals.						Table S2.2. lcMLkin results for pairs of indviduals.									Table S2.3. Pairwise outgroup F3 statistics of the form f3(YRI, TestA; TestB). TestA and TestB iterate through all pairs of individuals.					Table S2.4. KIN results for pairs of indviduals.
ID1	ID2	nSNPs	number of mismatches	ratio of pairwise mismatches		ID1	ID2	k0_hat	k1_hat	k2_hat	pi_HAT	nbSNP	r		ID1	ID2	ID3	F3		ID1	ID2	Relatedness	Second Guess	Log Likelihood Ratio	k0	k1	k2	IBD Length	IBD Number
HEU001	APG001	137350	35005	0.25486		APG001	APG002	0.979	0.02	0	0.011	24081	0.01		APG002	APG001	YRI.SG	0.180437		APG001	APG001_ss	Identical	Siblings	126.347	0	0	1	0	1
HEU002	APG001	75241	19004	0.25258		APG001	APG003	0.965	0.035	0.001	0.018	32569	0.0185		APG003	APG001	YRI.SG	0.186071		APG002	APG002_ss	Identical	Siblings	126.384	0	0	1	0	1
HOC002	APG001	124374	31366	0.25219		APG002	APG003	0.963	0.036	0	0.018	30615	0.018		HEU001	APG001	YRI.SG	0.179002		APG003	APG003_ss	Identical	Siblings	122.342	0	0	1	0	1
HOC003	APG001	64365	16480	0.25604		APG001	HEU001	0.968	0.031	0	0.016	27636	0.0155		HEU002	APG001	YRI.SG	0.183128		HOC004	HOC004_ss	Identical	Siblings	122.922	0	0	1	0	1
LAN001	APG001	82712	21010	0.25401		APG002	HEU001	0.977	0.019	0.004	0.013	26750	0.0135		HOC001	APG001	YRI.SG	0.265909		LWB003	LWB003_ss	Identical	Siblings	118.058	0	0	1	0	1
MBG001	APG001	3771	961	0.25484		APG003	HEU001	0.983	0.016	0	0.008	35257	0.008		HOC002	APG001	YRI.SG	0.183123		MBG009	MBG009_ss	Identical	Siblings	82.295	0	0	1	0	1
MBG002	APG001	18662	4850	0.25989		APG001	HEU002	0.982	0.017	0.001	0.009	15203	0.0095		HOC003	APG001	YRI.SG	0.177698		MBG017	MBG017_ss	Identical	Siblings	117.944	0	0	1	0	1
MBG003	APG001	125701	31912	0.25387		APG002	HEU002	0.967	0.032	0.001	0.017	14630	0.017		HOC004	APG001	YRI.SG	0.184076		SCN001	SCN001_ss	Identical	Siblings	125.495	0	0	1	0	1
MBG004	APG001	108915	27480	0.25231		APG003	HEU002	0.978	0.022	0	0.011	19309	0.011		LAN001	APG001	YRI.SG	0.179239		APG001	HOC001	Second Degree	Third Degree	0.895	0.52	0.48	0	84	2
MBG005	APG001	111711	28277	0.25313		HEU001	HEU002	0.971	0.029	0	0.015	17392	0.0145		LWB001	APG001	YRI.SG	0.18862		APG001	HOC001_ss	Second Degree	Third Degree	3.507	0.509	0.491	0	125	15
MBG006	APG001	58227	14668	0.25191		APG001	HOC001	0.574	0.386	0.041	0.233	5973	0.234		LWB002	APG001	YRI.SG	0.178921		APG001_ss	HOC001	Second Degree	Third Degree	2.643	0.486	0.514	0	135	4
MBG007	APG001	241583	61125	0.25302		APG002	HOC001	0.986	0.014	0	0.007	5692	0.007		LWB003_PMD	APG001	YRI.SG	0.185755		APG001_ss	HOC001_ss	Second Degree	Third Degree	5.594	0.473	0.527	0	147	17
MBG008	APG001	217573	55169	0.25357		APG003	HOC001	0.991	0.008	0	0.004	7616	0.004		MBG001	APG001	YRI.SG	0.172693		HOC003	MBG009	Second Degree	Third Degree	0.674	0.656	0.344	0	97	27
MBG010	APG001	61621	15526	0.25196		HEU001	HOC001	0.991	0.009	0	0.005	6703	0.0045		MBG002	APG001	YRI.SG	0.173744		MBG004	MBG016	Second Degree	Third Degree	18.134	0.394	0.606	0	174	26
MBG011	APG001	5873	1467	0.24979		HEU002	HOC001	0.994	0.006	0	0.003	3661	0.003		MBG003	APG001	YRI.SG	0.180553		HOC003	MBG009_ss	Third Degree	Unrelated	0.194	0.788	0.212	0	59	15
MBG012	APG001	6394	1614	0.25242		APG001	HOC002	0.986	0.014	0	0.007	25043	0.007		MBG004	APG001	YRI.SG	0.184549		MBG001	MBG011	Third Degree	Unrelated	0.177	0.737	0.263	0	0	1
MBG013	APG001	16924	4223	0.24953		APG002	HOC002	0.98	0.01	0.01	0.015	24668	0.015		MBG005	APG001	YRI.SG	0.182216		MBG002	MBG011	Third Degree	Unrelated	0.032	0.752	0.248	0	0	1
MBG014	APG001	5069	1266	0.24975		APG003	HOC002	0.983	0.016	0	0.009	32193	0.008		MBG006	APG001	YRI.SG	0.187725		MBG002	MBG012	Third Degree	Unrelated	0.321	0.746	0.254	0	0	1
MBG015	APG001	45321	11436	0.25233		HEU001	HOC002	0.987	0.004	0.009	0.011	28923	0.011		MBG007	APG001	YRI.SG	0.18206		MBG003	MBG009	Third Degree	Unrelated	1.091	0.752	0.248	0	69	18
MBG016	APG001	128286	32328	0.252		HEU002	HOC002	0.968	0.031	0.001	0.017	15340	0.0165		MBG008	APG001	YRI.SG	0.179499		MBG011	MBG012	Third Degree	Unrelated	0.121	0.748	0.252	0	0	1
APG001	APG002	85155	21346	0.25067		HOC001	HOC002	0.983	0.017	0	0.009	5980	0.0085		MBG009	APG001	YRI.SG	0.184905		APG001	APG002	Unrelated	Third Degree	19.757	1	0	0	0	1
HEU001	APG002	122563	31174	0.25435		APG001	HOC003	0.993	0.007	0	0.003	12950	0.0035		MBG010	APG001	YRI.SG	0.18548		APG001	APG002_ss	Unrelated	Third Degree	19.891	1	0	0	0	1
HEU002	APG002	66835	17173	0.25695		APG002	HOC003	0.976	0.023	0.001	0.012	12478	0.0125		MBG011	APG001	YRI.SG	0.184545		APG001	APG003	Unrelated	Third Degree	19.714	1	0	0	0	1
HOC002	APG002	113413	29039	0.25605		APG003	HOC003	0.967	0.033	0	0.017	16378	0.0165		MBG012	APG001	YRI.SG	0.186406		APG001	APG003_ss	Unrelated	Third Degree	19.884	1	0	0	0	1
HOC003	APG002	57355	14662	0.25564		HEU001	HOC003	0.976	0.024	0	0.012	14929	0.012		MBG013	APG001	YRI.SG	0.184345		APG001	HEU001	Unrelated	Third Degree	18.424	1	0	0	0	1
LAN001	APG002	73341	18759	0.25578		HEU002	HOC003	0.976	0.014	0.01	0.017	7957	0.017		MBG014	APG001	YRI.SG	0.199944		APG001	HEU002	Unrelated	Third Degree	19.289	1	0	0	0	1
MBG001	APG002	3172	775	0.24433		HOC001	HOC003	0.991	0.009	0	0.004	3129	0.0045		MBG015	APG001	YRI.SG	0.184264		APG001	HOC002	Unrelated	Third Degree	19.779	1	0	0	0	1
MBG002	APG002	16488	4312	0.26152		HOC002	HOC003	0.966	0.034	0	0.017	13313	0.017		MBG016	APG001	YRI.SG	0.185877		APG001	HOC003	Unrelated	Third Degree	18.452	1	0	0	0	1
MBG003	APG002	110428	27896	0.25262		APG001	HOC004	0.968	0.03	0.002	0.017	52859	0.017		MBG017_PMD	APG001	YRI.SG	0.185111		APG001	HOC004	Unrelated	Third Degree	20.467	1	0	0	0	1
MBG004	APG002	97837	24826	0.25375		APG002	HOC004	0.98	0.019	0.001	0.01	51966	0.0105		SCN001	APG001	YRI.SG	0.201986		APG001	HOC004_ss	Unrelated	Third Degree	20.45	1	0	0	0	1
MBG005	APG002	99113	25313	0.2554		APG003	HOC004	0.969	0.03	0	0.015	67647	0.015		APG001	APG002	YRI.SG	0.180437		APG001	LAN001	Unrelated	Third Degree	19.756	1	0	0	0	1
MBG006	APG002	51318	13127	0.2558		HEU001	HOC004	0.968	0.028	0.004	0.018	57290	0.018		APG003	APG002	YRI.SG	0.181551		APG001	LWB001	Unrelated	Third Degree	4.426	1	0	0	0	1
MBG007	APG002	218985	55889	0.25522		HEU002	HOC004	0.987	0.013	0	0.006	31417	0.0065		HEU001	APG002	YRI.SG	0.181757		APG001	LWB001_ss	Unrelated	Third Degree	18.985	1	0	0	0	1
MBG008	APG002	193725	49289	0.25443		HOC001	HOC004	0.983	0.017	0	0.009	12215	0.0085		HEU002	APG002	YRI.SG	0.177218		APG001	LWB002	Unrelated	Third Degree	1.979	1	0	0	0	1
MBG010	APG002	54291	13841	0.25494		HOC002	HOC004	0.984	0.014	0.002	0.009	54659	0.009		HOC001	APG002	YRI.SG	0.181439		APG001	LWB002_ss	Unrelated	Third Degree	17.223	1	0	0	0	1
MBG011	APG002	4983	1364	0.27373		HOC003	HOC004	0.992	0.008	0	0.004	26639	0.004		HOC002	APG002	YRI.SG	0.177637		APG001	LWB003	Unrelated	Third Degree	20.357	1	0	0	0	1
MBG012	APG002	5430	1372	0.25267		APG001	LAN001	0.956	0.039	0.005	0.025	16448	0.0245		HOC003	APG002	YRI.SG	0.17389		APG001	LWB003_ss	Unrelated	Third Degree	20.518	1	0	0	0	1
MBG013	APG002	14399	3571	0.248		APG002	LAN001	0.981	0.013	0.007	0.013	15774	0.0135		HOC004	APG002	YRI.SG	0.173568		APG001	MBG001	Unrelated	Third Degree	11.761	1	0	0	0	1
MBG014	APG002	4265	1078	0.25275		APG003	LAN001	0.984	0.009	0.007	0.012	20935	0.0115		LAN001	APG002	YRI.SG	0.177417		APG001	MBG002	Unrelated	Third Degree	15.947	1	0	0	0	1
MBG015	APG002	39721	10108	0.25447		HEU001	LAN001	0.982	0.017	0.002	0.01	18716	0.0105		LWB001	APG002	YRI.SG	0.182163		APG001	MBG003	Unrelated	Third Degree	19.784	1	0	0	0	1
MBG016	APG002	112723	28679	0.25442		HEU002	LAN001	0.969	0.029	0.002	0.017	10026	0.0165		LWB002	APG002	YRI.SG	0.180975		APG001	MBG004	Unrelated	Third Degree	19.35	1	0	0	0	1
APG001	APG003	123257	30673	0.24885		HOC001	LAN001	0.986	0.014	0	0.007	3849	0.007		LWB003_PMD	APG002	YRI.SG	0.174875		APG001	MBG005	Unrelated	Third Degree	17.954	1	0	0	0	1
APG002	APG003	107443	26838	0.24979		HOC002	LAN001	0.974	0.013	0.014	0.02	16740	0.0205		MBG001	APG002	YRI.SG	0.175264		APG001	MBG006	Unrelated	Third Degree	15.966	1	0	0	0	1
HEU001	APG003	174638	44302	0.25368		HOC003	LAN001	0.992	0.008	0	0.004	8562	0.004		MBG002	APG002	YRI.SG	0.1708		APG001	MBG007	Unrelated	Third Degree	19.541	1	0	0	0	1
HEU002	APG003	95108	24369	0.25622		HOC004	LAN001	0.985	0.015	0	0.008	34122	0.0075		MBG003	APG002	YRI.SG	0.180546		APG001	MBG008	Unrelated	Third Degree	15.589	1	0	0	0	1
HOC002	APG003	157575	40626	0.25782		APG001	LWB001	0.975	0.017	0.009	0.017	29744	0.0175		MBG004	APG002	YRI.SG	0.183558		APG001	MBG009	Unrelated	Third Degree	18.383	1	0	0	0	1
HOC003	APG003	81255	20730	0.25512		APG002	LWB001	0.971	0.029	0	0.015	27429	0.0145		MBG005	APG002	YRI.SG	0.178822		APG001	MBG009_ss	Unrelated	Third Degree	19.229	1	0	0	0	1
LAN001	APG003	104215	26843	0.25757		APG003	LWB001	0.987	0.013	0	0.007	37605	0.0065		MBG006	APG002	YRI.SG	0.184173		APG001	MBG010	Unrelated	Third Degree	18.633	1	0	0	0	1
MBG001	APG003	4805	1245	0.25911		HEU001	LWB001	0.982	0.018	0	0.009	31511	0.009		MBG007	APG002	YRI.SG	0.176519		APG001	MBG011	Unrelated	Third Degree	9.431	1	0	0	0	1
MBG002	APG003	23736	6163	0.25965		HEU002	LWB001	0.987	0.013	0	0.006	17473	0.0065		MBG008	APG002	YRI.SG	0.178708		APG001	MBG012	Unrelated	Third Degree	13.609	1	0	0	0	1
MBG003	APG003	157808	40198	0.25473		HOC001	LWB001	0.98	0.019	0	0.01	6848	0.0095		MBG009	APG002	YRI.SG	0.182606		APG001	MBG013	Unrelated	Third Degree	16.259	1	0	0	0	1
MBG004	APG003	137082	35303	0.25753		HOC002	LWB001	0.99	0.01	0	0.005	28361	0.005		MBG010	APG002	YRI.SG	0.177746		APG001	MBG014	Unrelated	Third Degree	7.686	1	0	0	0	1
MBG005	APG003	140968	35917	0.25479		HOC003	LWB001	0.971	0.028	0	0.014	14853	0.014		MBG011	APG002	YRI.SG	0.159037		APG001	MBG015	Unrelated	Third Degree	17.45	1	0	0	0	1
MBG006	APG003	73819	19035	0.25786		HOC004	LWB001	0.981	0.018	0.001	0.01	59997	0.01		MBG012	APG002	YRI.SG	0.180874		APG001	MBG016	Unrelated	Third Degree	17.845	1	0	0	0	1
MBG007	APG003	307000	78140	0.25453		LAN001	LWB001	0.984	0.015	0	0.008	18945	0.0075		MBG013	APG002	YRI.SG	0.193227		APG001	MBG017	Unrelated	Third Degree	20.579	1	0	0	0	1
MBG008	APG003	275340	70712	0.25682		APG001	LWB002	0.982	0.017	0	0.009	17766	0.0085		MBG014	APG002	YRI.SG	0.203127		APG001	MBG017_ss	Unrelated	Third Degree	20.37	1	0	0	0	1
MBG010	APG003	77554	19965	0.25743		APG002	LWB002	0.97	0.024	0.006	0.018	16169	0.018		MBG015	APG002	YRI.SG	0.176621		APG001	SCN001	Unrelated	Third Degree	15.719	1	0	0	0	1
MBG011	APG003	7385	1858	0.25159		APG003	LWB002	0.986	0.011	0.003	0.008	22433	0.0085		MBG016	APG002	YRI.SG	0.179203		APG001	SCN001_ss	Unrelated	Third Degree	15.336	1	0	0	0	1
MBG012	APG003	8052	2032	0.25236		HEU001	LWB002	0.954	0.045	0	0.023	18053	0.0225		MBG017_PMD	APG002	YRI.SG	0.183937		APG001_ss	APG002	Unrelated	Third Degree	19.763	1	0	0	0	1
MBG013	APG003	21130	5477	0.2592		HEU002	LWB002	0.97	0.02	0.01	0.02	10242	0.02		SCN001	APG002	YRI.SG	0.18319		APG001_ss	APG002_ss	Unrelated	Third Degree	19.925	1	0	0	0	1
MBG014	APG003	6395	1595	0.24941		HOC001	LWB002	0.992	0.008	0	0.004	4053	0.004		APG001	APG003	YRI.SG	0.186071		APG001_ss	APG003	Unrelated	Third Degree	20.8	1	0	0	0	1
MBG015	APG003	56801	14380	0.25316		HOC002	LWB002	0.985	0.015	0	0.008	16400	0.0075		APG002	APG003	YRI.SG	0.181551		APG001_ss	APG003_ss	Unrelated	Third Degree	20.653	1	0	0	0	1
MBG016	APG003	161542	41241	0.2553		HOC003	LWB002	0.985	0.015	0	0.008	8720	0.0075		HEU001	APG003	YRI.SG	0.183605		APG001_ss	HEU001	Unrelated	Third Degree	18.423	1	0	0	0	1
HEU001	HEU002	117348	30508	0.25998		HOC004	LWB002	0.979	0.02	0	0.01	35617	0.01		HEU002	APG003	YRI.SG	0.177315		APG001_ss	HEU002	Unrelated	Third Degree	19.013	1	0	0	0	1
APG001	HOC001	20010	4092	0.2045		LAN001	LWB002	0.975	0.023	0.002	0.014	11039	0.0135		HOC001	APG003	YRI.SG	0.175339		APG001_ss	HOC002	Unrelated	Third Degree	19.329	1	0	0	0	1
APG002	HOC001	17719	4467	0.2521		LWB001	LWB002	0.968	0.032	0.001	0.016	21121	0.017		HOC002	APG003	YRI.SG	0.178818		APG001_ss	HOC003	Unrelated	Third Degree	16.155	1	0	0	0	1
APG003	HOC001	25603	6411	0.2504		APG001	MBG002	0.989	0.01	0.001	0.006	3749	0.006		HOC003	APG003	YRI.SG	0.180853		APG001_ss	HOC004	Unrelated	Third Degree	20.161	1	0	0	0	1
HEU001	HOC001	29193	7503	0.25701		APG002	MBG002	0.992	0.008	0	0.004	3514	0.004		HOC004	APG003	YRI.SG	0.184254		APG001_ss	HOC004_ss	Unrelated	Third Degree	20.105	1	0	0	0	1
HEU002	HOC001	15501	4043	0.26082		APG003	MBG002	0.966	0.034	0	0.017	4682	0.017		LAN001	APG003	YRI.SG	0.176039		APG001_ss	LAN001	Unrelated	Third Degree	19.082	1	0	0	0	1
HOC001C_lc	HOC001	11135	2712	0.24356		HEU001	MBG002	0.985	0.015	0	0.008	4291	0.0075		LWB001	APG003	YRI.SG	0.183913		APG001_ss	LWB001	Unrelated	Third Degree	3.17	1	0	0	0	1
HOC002	HOC001	26249	6611	0.25186		HEU002	MBG002	0.933	0.065	0.002	0.034	2260	0.0345		LWB002	APG003	YRI.SG	0.181703		APG001_ss	LWB001_ss	Unrelated	Third Degree	18.042	1	0	0	0	1
HOC003	HOC001	13604	3471	0.25515		HOC002	MBG002	0.99	0.01	0	0.005	3871	0.005		LWB003_PMD	APG003	YRI.SG	0.181206		APG001_ss	LWB002	Unrelated	Third Degree	0.824	1	0	0	0	1
LAN001	HOC001	16955	4405	0.25981		HOC004	MBG002	0.969	0.03	0.001	0.016	7707	0.016		MBG001	APG003	YRI.SG	0.162217		APG001_ss	LWB002_ss	Unrelated	Third Degree	17.159	1	0	0	0	1
MBG001	HOC001	737	196	0.26594		LAN001	MBG002	0.954	0.045	0.001	0.023	2419	0.0235		MBG002	APG003	YRI.SG	0.17498		APG001_ss	LWB003	Unrelated	Third Degree	20.105	1	0	0	0	1
MBG002	HOC001	3957	1042	0.26333		LWB001	MBG002	0.986	0.014	0	0.007	4197	0.007		MBG003	APG003	YRI.SG	0.182939		APG001_ss	LWB003_ss	Unrelated	Third Degree	20.341	1	0	0	0	1
MBG003	HOC001	25720	6609	0.25696		LWB002	MBG002	0.993	0.007	0	0.004	2445	0.0035		MBG004	APG003	YRI.SG	0.177486		APG001_ss	MBG001	Unrelated	Third Degree	10.932	1	0	0	0	1
MBG004	HOC001	22602	5868	0.25962		APG001	MBG003	0.987	0.013	0	0.007	25217	0.0065		MBG005	APG003	YRI.SG	0.182123		APG001_ss	MBG002	Unrelated	Third Degree	16.179	1	0	0	0	1
MBG005	HOC001	23229	5894	0.25373		APG002	MBG003	0.98	0.02	0	0.01	23813	0.01		MBG006	APG003	YRI.SG	0.176411		APG001_ss	MBG003	Unrelated	Third Degree	19.57	1	0	0	0	1
MBG006	HOC001	12163	3158	0.25964		APG003	MBG003	0.98	0.02	0	0.01	31766	0.01		MBG007	APG003	YRI.SG	0.179995		APG001_ss	MBG004	Unrelated	Third Degree	18.992	1	0	0	0	1
MBG007	HOC001	49850	12835	0.25747		HEU001	MBG003	0.982	0.018	0	0.009	28142	0.009		MBG008	APG003	YRI.SG	0.176561		APG001_ss	MBG005	Unrelated	Third Degree	16.645	1	0	0	0	1
MBG008	HOC001	44862	11431	0.2548		HEU002	MBG003	0.983	0.016	0	0.008	15114	0.008		MBG009	APG003	YRI.SG	0.184349		APG001_ss	MBG006	Unrelated	Third Degree	14.263	1	0	0	0	1
MBG010	HOC001	12711	3291	0.25891		HOC001	MBG003	0.978	0.022	0	0.011	5910	0.011		MBG010	APG003	YRI.SG	0.176681		APG001_ss	MBG007	Unrelated	Third Degree	19.236	1	0	0	0	1
MBG011	HOC001	1211	317	0.26177		HOC002	MBG003	0.974	0.01	0.016	0.021	25160	0.021		MBG011	APG003	YRI.SG	0.181666		APG001_ss	MBG008	Unrelated	Third Degree	14.363	1	0	0	0	1
MBG012	HOC001	1292	325	0.25155		HOC003	MBG003	0.984	0.016	0	0.008	12925	0.008		MBG012	APG003	YRI.SG	0.190963		APG001_ss	MBG009	Unrelated	Third Degree	16.612	1	0	0	0	1
MBG013	HOC001	3556	894	0.25141		HOC004	MBG003	0.983	0.017	0	0.009	51620	0.0085		MBG013	APG003	YRI.SG	0.172103		APG001_ss	MBG009_ss	Unrelated	Third Degree	18.931	1	0	0	0	1
MBG014	HOC001	996	256	0.25703		LAN001	MBG003	0.962	0.037	0.001	0.02	16402	0.0195		MBG014	APG003	YRI.SG	0.194765		APG001_ss	MBG010	Unrelated	Third Degree	18.309	1	0	0	0	1
MBG015	HOC001	9618	2511	0.26107		LWB001	MBG003	0.98	0.02	0	0.01	28752	0.01		MBG015	APG003	YRI.SG	0.179279		APG001_ss	MBG011	Unrelated	Third Degree	9.389	1	0	0	0	1
MBG016	HOC001	26415	6651	0.25179		LWB002	MBG003	0.972	0.021	0.007	0.018	16846	0.0175		MBG016	APG003	YRI.SG	0.180767		APG001_ss	MBG012	Unrelated	Third Degree	12.746	1	0	0	0	1
APG001	HOC001C_lc	53533	13286	0.24818		MBG002	MBG003	0.99	0.01	0	0.005	3619	0.005		MBG017_PMD	APG003	YRI.SG	0.184681		APG001_ss	MBG013	Unrelated	Third Degree	13.641	1	0	0	0	1
APG002	HOC001C_lc	47637	12107	0.25415		APG001	MBG004	0.974	0.025	0	0.013	21747	0.0125		SCN001	APG003	YRI.SG	0.191615		APG001_ss	MBG014	Unrelated	Third Degree	7.091	1	0	0	0	1
APG003	HOC001C_lc	67664	17253	0.25498		APG002	MBG004	0.984	0.016	0	0.008	21120	0.008		APG001	HEU001	YRI.SG	0.179002		APG001_ss	MBG015	Unrelated	Third Degree	16.013	1	0	0	0	1
HEU001	HOC001C_lc	74208	19179	0.25845		APG003	MBG004	0.984	0.015	0.001	0.008	27445	0.0085		APG002	HEU001	YRI.SG	0.181757		APG001_ss	MBG016	Unrelated	Third Degree	17.029	1	0	0	0	1
HEU002	HOC001C_lc	41022	10554	0.25728		HEU001	MBG004	0.983	0.017	0	0.009	24720	0.0085		APG003	HEU001	YRI.SG	0.183605		APG001_ss	MBG017	Unrelated	Third Degree	20.286	1	0	0	0	1
HOC002	HOC001C_lc	69401	18167	0.26177		HEU002	MBG004	0.974	0.023	0.002	0.014	13061	0.0135		HEU002	HEU001	YRI.SG	0.180972		APG001_ss	MBG017_ss	Unrelated	Third Degree	19.654	1	0	0	0	1
HOC003	HOC001C_lc	35014	9040	0.25818		HOC001	MBG004	0.986	0.014	0	0.007	5129	0.007		HOC001	HEU001	YRI.SG	0.175679		APG001_ss	SCN001	Unrelated	Third Degree	15.011	1	0	0	0	1
LAN001	HOC001C_lc	44849	11721	0.26134		HOC002	MBG004	0.984	0.014	0.002	0.009	22855	0.009		HOC002	HEU001	YRI.SG	0.179828		APG001_ss	SCN001_ss	Unrelated	Third Degree	14.518	1	0	0	0	1
MBG001	HOC001C_lc	1919	491	0.25586		HOC003	MBG004	0.979	0.021	0	0.011	11282	0.0105		HOC003	HEU001	YRI.SG	0.177072		APG002	APG003	Unrelated	Third Degree	19.906	1	0	0	0	1
MBG002	HOC001C_lc	10184	2651	0.26031		HOC004	MBG004	0.984	0.006	0.01	0.013	46576	0.013		HOC004	HEU001	YRI.SG	0.184104		APG002	APG003_ss	Unrelated	Third Degree	19.971	1	0	0	0	1
MBG003	HOC001C_lc	67704	17274	0.25514		LAN001	MBG004	0.984	0.013	0.003	0.009	14090	0.0095		LAN001	HEU001	YRI.SG	0.174183		APG002	HEU001	Unrelated	Third Degree	17.563	1	0	0	0	1
MBG004	HOC001C_lc	59664	15433	0.25867		LWB001	MBG004	0.986	0.014	0	0.007	24215	0.007		LWB001	HEU001	YRI.SG	0.181515		APG002	HEU002	Unrelated	Third Degree	17.254	1	0	0	0	1
MBG005	HOC001C_lc	60478	15796	0.26119		LWB002	MBG004	0.983	0.017	0	0.009	13991	0.0085		LWB002	HEU001	YRI.SG	0.17622		APG002	HOC001	Unrelated	Third Degree	4.138	1	0	0	0	1
MBG006	HOC001C_lc	31421	8267	0.2631		MBG002	MBG004	0.984	0.016	0	0.008	3234	0.008		LWB003_PMD	HEU001	YRI.SG	0.179816		APG002	HOC001_ss	Unrelated	Third Degree	14.681	1	0	0	0	1
MBG007	HOC001C_lc	133707	34659	0.25922		MBG003	MBG004	0.978	0.021	0	0.011	21667	0.0105		MBG001	HEU001	YRI.SG	0.170165		APG002	HOC002	Unrelated	Third Degree	19.698	1	0	0	0	1
MBG008	HOC001C_lc	118426	30375	0.25649		APG001	MBG005	0.971	0.028	0	0.014	22440	0.014		MBG002	HEU001	YRI.SG	0.174782		APG002	HOC003	Unrelated	Third Degree	16.583	1	0	0	0	1
MBG010	HOC001C_lc	32926	8415	0.25557		APG002	MBG005	0.978	0.022	0	0.011	21463	0.011		MBG003	HEU001	YRI.SG	0.184038		APG002	HOC004	Unrelated	Third Degree	18.784	1	0	0	0	1
MBG011	HOC001C_lc	3089	816	0.26416		APG003	MBG005	0.97	0.027	0.003	0.017	28361	0.0165		MBG004	HEU001	YRI.SG	0.181369		APG002	HOC004_ss	Unrelated	Third Degree	18.498	1	0	0	0	1
MBG012	HOC001C_lc	3275	858	0.26198		HEU001	MBG005	0.984	0.014	0.002	0.009	26055	0.009		MBG005	HEU001	YRI.SG	0.179207		APG002	LAN001	Unrelated	Third Degree	17.479	1	0	0	0	1
MBG013	HOC001C_lc	8946	2313	0.25855		HEU002	MBG005	0.961	0.037	0.002	0.021	13712	0.0205		MBG006	HEU001	YRI.SG	0.182732		APG002	LWB001	Unrelated	Third Degree	1.083	1	0	0	0	1
MBG014	HOC001C_lc	2605	694	0.26641		HOC001	MBG005	0.976	0.024	0	0.012	5260	0.012		MBG007	HEU001	YRI.SG	0.18131		APG002	LWB001_ss	Unrelated	Third Degree	20.175	1	0	0	0	1
MBG015	HOC001C_lc	24317	6133	0.25221		HOC002	MBG005	0.983	0.017	0	0.009	22909	0.0085		MBG008	HEU001	YRI.SG	0.180175		APG002	LWB002	Unrelated	Third Degree	1.196	1	0	0	0	1
MBG016	HOC001C_lc	69130	17903	0.25898		HOC003	MBG005	0.92	0.08	0.001	0.041	11719	0.041		MBG009	HEU001	YRI.SG	0.181327		APG002	LWB002_ss	Unrelated	Third Degree	16.995	1	0	0	0	1
APG001	HOC001C_PMD	5898	1298	0.22007		HOC004	MBG005	0.985	0.014	0.001	0.008	46489	0.008		MBG010	HEU001	YRI.SG	0.180428		APG002	LWB003	Unrelated	Third Degree	18.345	1	0	0	0	1
APG002	HOC001C_PMD	5081	1296	0.25507		LAN001	MBG005	0.964	0.031	0.005	0.02	14743	0.0205		MBG011	HEU001	YRI.SG	0.182828		APG002	LWB003_ss	Unrelated	Third Degree	17.849	1	0	0	0	1
APG003	HOC001C_PMD	7481	1944	0.25986		LWB001	MBG005	0.992	0.001	0.007	0.007	25425	0.0075		MBG012	HEU001	YRI.SG	0.190351		APG002	MBG001	Unrelated	Third Degree	7.983	1	0	0	0	1
HEU001	HOC001C_PMD	8534	2117	0.24807		LWB002	MBG005	0.989	0.009	0.001	0.006	14824	0.0055		MBG013	HEU001	YRI.SG	0.182445		APG002	MBG002	Unrelated	Third Degree	14.989	1	0	0	0	1
HEU002	HOC001C_PMD	4485	1168	0.26042		MBG002	MBG005	0.95	0.049	0	0.025	3333	0.0245		MBG014	HEU001	YRI.SG	0.191955		APG002	MBG003	Unrelated	Third Degree	17.248	1	0	0	0	1
HOC001	HOC001C_PMD	1257	227	0.18059		MBG003	MBG005	0.978	0.022	0	0.011	22485	0.011		MBG015	HEU001	YRI.SG	0.182817		APG002	MBG004	Unrelated	Third Degree	17.558	1	0	0	0	1
HOC001C_lc	HOC001C_PMD	15866	348	0.02193		MBG004	MBG005	0.983	0.017	0	0.009	19764	0.0085		MBG016	HEU001	YRI.SG	0.181985		APG002	MBG005	Unrelated	Third Degree	17.1	1	0	0	0	1
HOC002	HOC001C_PMD	7407	1882	0.25408		APG001	MBG006	0.977	0.023	0	0.012	11562	0.0115		MBG017_PMD	HEU001	YRI.SG	0.184198		APG002	MBG006	Unrelated	Third Degree	17.214	1	0	0	0	1
HOC003	HOC001C_PMD	3906	1009	0.25832		APG002	MBG006	0.973	0.025	0.002	0.014	10818	0.0145		SCN001	HEU001	YRI.SG	0.183628		APG002	MBG007	Unrelated	Third Degree	19.392	1	0	0	0	1
HOC004	HOC001C_PMD	13069	3278	0.25082		APG003	MBG006	0.969	0.03	0	0.016	14550	0.015		APG001	HEU002	YRI.SG	0.183128		APG002	MBG008	Unrelated	Third Degree	18.828	1	0	0	0	1
LAN001	HOC001C_PMD	5030	1316	0.26163		HEU001	MBG006	0.975	0.025	0.001	0.013	12980	0.0135		APG002	HEU002	YRI.SG	0.177218		APG002	MBG009	Unrelated	Third Degree	14.956	1	0	0	0	1
LWB001	HOC001C_PMD	7148	1772	0.2479		HEU002	MBG006	0.971	0.028	0	0.014	6933	0.014		APG003	HEU002	YRI.SG	0.177315		APG002	MBG009_ss	Unrelated	Third Degree	18.017	1	0	0	0	1
LWB002	HOC001C_PMD	3738	927	0.24799		HOC001	MBG006	0.976	0.017	0.007	0.015	2759	0.0155		HEU001	HEU002	YRI.SG	0.180972		APG002	MBG010	Unrelated	Third Degree	16.917	1	0	0	0	1
LWB003	HOC001C_PMD	11262	2895	0.25706		HOC002	MBG006	0.961	0.039	0	0.02	11465	0.0195		HOC001	HEU002	YRI.SG	0.17044		APG002	MBG011	Unrelated	Third Degree	11.219	1	0	0	0	1
MBG001	HOC001C_PMD	262	69	0.26336		HOC003	MBG006	0.896	0.09	0.015	0.059	5988	0.06		HOC002	HEU002	YRI.SG	0.178948		APG002	MBG012	Unrelated	Third Degree	4.055	0.936	0.064	0	0	1
MBG002	HOC001C_PMD	1185	299	0.25232		HOC004	MBG006	0.985	0.014	0	0.007	23363	0.007		HOC003	HEU002	YRI.SG	0.182674		APG002	MBG013	Unrelated	Third Degree	10.072	1	0	0	0	1
MBG003	HOC001C_PMD	7567	1933	0.25545		LAN001	MBG006	0.935	0.065	0	0.032	7632	0.0325		HOC004	HEU002	YRI.SG	0.17846		APG002	MBG014	Unrelated	Third Degree	8.074	1	0	0	0	1
MBG004	HOC001C_PMD	6531	1703	0.26076		LWB001	MBG006	0.97	0.029	0.001	0.015	13179	0.0155		LAN001	HEU002	YRI.SG	0.176758		APG002	MBG015	Unrelated	Third Degree	16.719	1	0	0	0	1
MBG005	HOC001C_PMD	6858	1769	0.25795		LWB002	MBG006	0.981	0.019	0	0.01	7806	0.0095		LWB001	HEU002	YRI.SG	0.182639		APG002	MBG016	Unrelated	Third Degree	17.128	1	0	0	0	1
MBG006	HOC001C_PMD	3665	971	0.26494		MBG003	MBG006	0.971	0.029	0	0.015	11525	0.0145		LWB002	HEU002	YRI.SG	0.183445		APG002	MBG017	Unrelated	Third Degree	19.486	1	0	0	0	1
MBG007	HOC001C_PMD	14255	3718	0.26082		MBG004	MBG006	0.967	0.024	0.01	0.022	9797	0.022		LWB003_PMD	HEU002	YRI.SG	0.172848		APG002	MBG017_ss	Unrelated	Third Degree	18.264	1	0	0	0	1
MBG008	HOC001C_PMD	13093	3378	0.258		MBG005	MBG006	0.975	0.025	0.001	0.013	10350	0.0135		MBG001	HEU002	YRI.SG	0.187394		APG002	SCN001	Unrelated	Third Degree	14.925	1	0	0	0	1
MBG009	HOC001C_PMD	13428	3467	0.25819		APG001	MBG007	0.987	0.012	0.001	0.007	50918	0.007		MBG002	HEU002	YRI.SG	0.180159		APG002	SCN001_ss	Unrelated	Third Degree	12.94	1	0	0	0	1
MBG010	HOC001C_PMD	3782	981	0.25939		APG002	MBG007	0.969	0.031	0	0.016	49623	0.0155		MBG003	HEU002	YRI.SG	0.180864		APG002_ss	APG003	Unrelated	Third Degree	20.006	1	0	0	0	1
MBG011	HOC001C_PMD	400	96	0.24		APG003	MBG007	0.977	0.023	0	0.012	65043	0.0115		MBG004	HEU002	YRI.SG	0.177038		APG002_ss	APG003_ss	Unrelated	Third Degree	19.946	1	0	0	0	1
MBG012	HOC001C_PMD	361	99	0.27424		HEU001	MBG007	0.98	0.017	0.003	0.011	58588	0.0115		MBG005	HEU002	YRI.SG	0.178348		APG002_ss	HEU001	Unrelated	Third Degree	18.34	1	0	0	0	1
MBG013	HOC001C_PMD	1084	265	0.24446		HEU002	MBG007	0.978	0.006	0.016	0.019	31117	0.019		MBG006	HEU002	YRI.SG	0.180499		APG002_ss	HEU002	Unrelated	Third Degree	17.508	1	0	0	0	1
MBG014	HOC001C_PMD	348	94	0.27011		HOC001	MBG007	0.992	0.008	0	0.004	11940	0.004		MBG007	HEU002	YRI.SG	0.179898		APG002_ss	HOC001	Unrelated	Third Degree	4.667	1	0	0	0	1
MBG015	HOC001C_PMD	2818	737	0.26153		HOC002	MBG007	0.971	0.027	0.002	0.015	53015	0.0155		MBG008	HEU002	YRI.SG	0.176724		APG002_ss	HOC001_ss	Unrelated	Third Degree	14.563	1	0	0	0	1
MBG016	HOC001C_PMD	7770	2008	0.25843		HOC003	MBG007	0.986	0.014	0	0.007	26176	0.007		MBG009	HEU002	YRI.SG	0.18354		APG002_ss	HOC002	Unrelated	Third Degree	19.755	1	0	0	0	1
MBG017	HOC001C_PMD	12177	3034	0.24916		HOC004	MBG007	0.977	0.022	0.001	0.012	109543	0.012		MBG010	HEU002	YRI.SG	0.176023		APG002_ss	HOC003	Unrelated	Third Degree	15.955	1	0	0	0	1
SCN001	HOC001C_PMD	483	120	0.24845		LAN001	MBG007	0.953	0.046	0.001	0.024	33650	0.024		MBG011	HEU002	YRI.SG	0.191061		APG002_ss	HOC004	Unrelated	Third Degree	17.974	1	0	0	0	1
HEU001	HOC002	198679	51489	0.25916		LWB001	MBG007	0.987	0.013	0	0.007	57587	0.0065		MBG012	HEU002	YRI.SG	0.193364		APG002_ss	HOC004_ss	Unrelated	Third Degree	17.614	1	0	0	0	1
HEU002	HOC002	105464	27339	0.25923		LWB002	MBG007	0.988	0.012	0	0.006	33706	0.006		MBG013	HEU002	YRI.SG	0.179415		APG002_ss	LAN001	Unrelated	Third Degree	18.092	1	0	0	0	1
HEU001	HOC003	101828	26499	0.26023		MBG002	MBG007	0.963	0.035	0.003	0.02	7628	0.0205		MBG014	HEU002	YRI.SG	0.167704		APG002_ss	LWB001	Unrelated	Third Degree	0.694	0.937	0.063	0	0	1
HEU002	HOC003	54119	14020	0.25906		MBG003	MBG007	0.982	0.013	0.005	0.012	50795	0.0115		MBG015	HEU002	YRI.SG	0.180353		APG002_ss	LWB001_ss	Unrelated	Third Degree	20.132	1	0	0	0	1
HOC002	HOC003	91351	23453	0.25674		MBG004	MBG007	0.977	0.023	0	0.011	45419	0.0115		MBG016	HEU002	YRI.SG	0.18129		APG002_ss	LWB002	Unrelated	Third Degree	1.059	1	0	0	0	1
APG001	HOC004	218572	54750	0.25049		MBG005	MBG007	0.96	0.04	0	0.02	46315	0.02		MBG017_PMD	HEU002	YRI.SG	0.182625		APG002_ss	LWB002_ss	Unrelated	Third Degree	15.263	1	0	0	0	1
APG002	HOC004	197951	50564	0.25544		MBG006	MBG007	0.949	0.046	0.005	0.028	23100	0.028		SCN001	HEU002	YRI.SG	0.197203		APG002_ss	LWB003	Unrelated	Third Degree	17.602	1	0	0	0	1
APG003	HOC004	281287	70761	0.25156		APG001	MBG008	0.987	0.009	0.004	0.008	45109	0.0085		APG001	HOC001	YRI.SG	0.265909		APG002_ss	LWB003_ss	Unrelated	Third Degree	16.835	1	0	0	0	1
HEU001	HOC004	318063	81333	0.25571		APG002	MBG008	0.986	0.014	0	0.007	42954	0.007		APG002	HOC001	YRI.SG	0.181439		APG002_ss	MBG001	Unrelated	Third Degree	7.231	1	0	0	0	1
HEU002	HOC004	175940	45305	0.2575		APG003	MBG008	0.989	0.011	0	0.006	57186	0.0055		APG003	HOC001	YRI.SG	0.175339		APG002_ss	MBG002	Unrelated	Third Degree	15.602	1	0	0	0	1
HOC001	HOC004	44934	11379	0.25324		HEU001	MBG008	0.971	0.029	0	0.015	52156	0.0145		HEU001	HOC001	YRI.SG	0.175679		APG002_ss	MBG003	Unrelated	Third Degree	15.428	1	0	0	0	1
HOC001C_lc	HOC004	124720	31923	0.25596		HEU002	MBG008	0.974	0.023	0.003	0.014	27268	0.0145		HEU002	HOC001	YRI.SG	0.17044		APG002_ss	MBG004	Unrelated	Third Degree	17.216	1	0	0	0	1
HOC002	HOC004	302437	77805	0.25726		HOC001	MBG008	0.977	0.022	0.001	0.012	10695	0.012		HOC002	HOC001	YRI.SG	0.179724		APG002_ss	MBG005	Unrelated	Third Degree	17.082	1	0	0	0	1
HOC003	HOC004	150279	38296	0.25483		HOC002	MBG008	0.981	0.019	0	0.01	46141	0.0095		HOC003	HOC001	YRI.SG	0.175943		APG002_ss	MBG006	Unrelated	Third Degree	18.056	1	0	0	0	1
LAN001	HOC004	193798	50349	0.2598		HOC003	MBG008	0.962	0.038	0	0.019	23349	0.019		HOC004	HOC001	YRI.SG	0.175911		APG002_ss	MBG007	Unrelated	Third Degree	19.201	1	0	0	0	1
MBG001	HOC004	7849	2006	0.25557		HOC004	MBG008	0.979	0.02	0.001	0.011	93352	0.011		LAN001	HOC001	YRI.SG	0.170018		APG002_ss	MBG008	Unrelated	Third Degree	19.048	1	0	0	0	1
MBG002	HOC004	43738	11341	0.25929		LAN001	MBG008	0.977	0.012	0.011	0.017	29773	0.017		LWB001	HOC001	YRI.SG	0.182144		APG002_ss	MBG009	Unrelated	Third Degree	15.037	1	0	0	0	1
MBG003	HOC004	291583	74817	0.25659		LWB001	MBG008	0.975	0.024	0	0.013	51596	0.012		LWB002	HOC001	YRI.SG	0.172106		APG002_ss	MBG009_ss	Unrelated	Third Degree	16.421	1	0	0	0	1
MBG004	HOC004	260113	66251	0.2547		LWB002	MBG008	0.985	0.015	0	0.008	29956	0.0075		LWB003_PMD	HOC001	YRI.SG	0.17838		APG002_ss	MBG010	Unrelated	Third Degree	17.777	1	0	0	0	1
MBG005	HOC004	259809	67266	0.25891		MBG002	MBG008	0.987	0.013	0	0.006	6748	0.0065		MBG001	HOC001	YRI.SG	0.178795		APG002_ss	MBG011	Unrelated	Third Degree	9.791	1	0	0	0	1
MBG006	HOC004	134084	34561	0.25776		MBG003	MBG008	0.979	0.02	0.001	0.011	45153	0.011		MBG002	HOC001	YRI.SG	0.171948		APG002_ss	MBG012	Unrelated	Third Degree	6.864	1	0	0	0	1
MBG007	HOC004	585615	149654	0.25555		MBG004	MBG008	0.976	0.019	0.005	0.014	39386	0.0145		MBG003	HOC001	YRI.SG	0.18013		APG002_ss	MBG013	Unrelated	Third Degree	10.412	1	0	0	0	1
MBG008	HOC004	512152	131637	0.25703		MBG005	MBG008	0.98	0.014	0.006	0.013	40943	0.013		MBG004	HOC001	YRI.SG	0.173327		APG002_ss	MBG014	Unrelated	Third Degree	7.609	1	0	0	0	1
MBG010	HOC004	141892	36202	0.25514		MBG006	MBG008	0.971	0.029	0	0.015	20667	0.0145		MBG005	HOC001	YRI.SG	0.182923		APG002_ss	MBG015	Unrelated	Third Degree	17.096	1	0	0	0	1
MBG011	HOC004	12435	3180	0.25573		MBG007	MBG008	0.975	0.024	0.001	0.013	94501	0.013		MBG006	HOC001	YRI.SG	0.163942		APG002_ss	MBG016	Unrelated	Third Degree	16.253	1	0	0	0	1
MBG012	HOC004	13801	3545	0.25687		APG001	MBG009	0.99	0.008	0.002	0.006	53430	0.006		MBG007	HOC001	YRI.SG	0.174307		APG002_ss	MBG017	Unrelated	Third Degree	19.595	1	0	0	0	1
MBG013	HOC004	36329	9268	0.25511		APG002	MBG009	0.987	0.004	0.009	0.011	52919	0.011		MBG008	HOC001	YRI.SG	0.178159		APG002_ss	MBG017_ss	Unrelated	Third Degree	18.419	1	0	0	0	1
MBG014	HOC004	10700	2768	0.25869		APG003	MBG009	0.98	0.018	0.002	0.011	68390	0.011		MBG009	HOC001	YRI.SG	0.180884		APG002_ss	SCN001	Unrelated	Third Degree	15.425	1	0	0	0	1
MBG015	HOC004	101947	25779	0.25287		HEU001	MBG009	0.982	0.017	0.001	0.01	60756	0.0095		MBG010	HOC001	YRI.SG	0.164839		APG002_ss	SCN001_ss	Unrelated	Third Degree	13.354	1	0	0	0	1
MBG016	HOC004	296796	75501	0.25439		HEU002	MBG009	0.971	0.029	0	0.015	32434	0.0145		MBG011	HOC001	YRI.SG	0.145859		APG003	HEU001	Unrelated	Third Degree	17.402	1	0	0	0	1
HEU001	LAN001	128995	33716	0.26137		HOC001	MBG009	0.99	0.01	0	0.005	12609	0.005		MBG012	HOC001	YRI.SG	0.151699		APG003	HEU002	Unrelated	Third Degree	19.818	1	0	0	0	1
HEU002	LAN001	69138	18020	0.26064		HOC002	MBG009	0.973	0.026	0	0.013	56573	0.013		MBG013	HOC001	YRI.SG	0.186023		APG003	HOC001	Unrelated	Third Degree	7.981	1	0	0	0	1
HOC002	LAN001	115625	29928	0.25884		HOC003	MBG009	0.82	0.142	0.038	0.109	27399	0.109		MBG014	HOC001	YRI.SG	0.190769		APG003	HOC001_ss	Unrelated	Third Degree	17.867	1	0	0	0	1
HOC003	LAN001	59942	15514	0.25882		HOC004	MBG009	0.981	0.018	0.001	0.01	118998	0.01		MBG015	HOC001	YRI.SG	0.166515		APG003	HOC002	Unrelated	Third Degree	19.69	1	0	0	0	1
APG001	LWB001	116990	28820	0.24635		LAN001	MBG009	0.987	0.006	0.007	0.01	35186	0.01		MBG016	HOC001	YRI.SG	0.179962		APG003	HOC003	Unrelated	Third Degree	19.25	1	0	0	0	1
APG002	LWB001	98922	24691	0.2496		LWB001	MBG009	0.981	0.018	0.002	0.011	60076	0.011		MBG017_PMD	HOC001	YRI.SG	0.178301		APG003	HOC004	Unrelated	Third Degree	19.851	1	0	0	0	1
APG003	LWB001	149759	37304	0.24909		LWB002	MBG009	0.98	0.019	0.001	0.01	35226	0.0105		SCN001	HOC001	YRI.SG	0.223545		APG003	HOC004_ss	Unrelated	Third Degree	19.732	1	0	0	0	1
HEU001	LWB001	161589	40818	0.2526		MBG002	MBG009	0.978	0.022	0	0.011	7965	0.011		APG001	HOC002	YRI.SG	0.183123		APG003	LAN001	Unrelated	Third Degree	19.921	1	0	0	0	1
HEU002	LWB001	88925	22492	0.25293		MBG003	MBG009	0.874	0.112	0.014	0.07	52804	0.07		APG002	HOC002	YRI.SG	0.177637		APG003	LWB001	Unrelated	Third Degree	2.244	1	0	0	0	1
HOC001	LWB001	23912	5917	0.24745		MBG004	MBG009	0.986	0.014	0	0.007	48544	0.007		APG003	HOC002	YRI.SG	0.178818		APG003	LWB001_ss	Unrelated	Third Degree	20.455	1	0	0	0	1
HOC001C_lc	LWB001	63701	15825	0.24843		MBG005	MBG009	0.974	0.025	0.001	0.014	48329	0.0135		HEU001	HOC002	YRI.SG	0.179828		APG003	LWB002	Unrelated	Third Degree	2.146	1	0	0	0	1
HOC002	LWB001	144106	36779	0.25522		MBG006	MBG009	0.984	0.015	0.001	0.008	23979	0.0085		HEU002	HOC002	YRI.SG	0.178948		APG003	LWB002_ss	Unrelated	Third Degree	19.712	1	0	0	0	1
HOC003	LWB001	76584	19396	0.25326		MBG007	MBG009	0.981	0.017	0.003	0.011	113807	0.0115		HOC001	HOC002	YRI.SG	0.179724		APG003	LWB003	Unrelated	Third Degree	20.36	1	0	0	0	1
HOC004	LWB001	260631	64841	0.24878		MBG008	MBG009	0.986	0.014	0	0.007	97302	0.007		HOC003	HOC002	YRI.SG	0.183458		APG003	LWB003_ss	Unrelated	Third Degree	20.066	1	0	0	0	1
LAN001	LWB001	97557	24754	0.25374		APG001	MBG010	0.98	0.02	0	0.01	12039	0.01		HOC004	HOC002	YRI.SG	0.180871		APG003	MBG001	Unrelated	Third Degree	11.454	1	0	0	0	1
MBG001	LWB001	4739	1132	0.23887		APG002	MBG010	0.964	0.014	0.023	0.029	11318	0.03		LAN001	HOC002	YRI.SG	0.179033		APG003	MBG002	Unrelated	Third Degree	18.001	1	0	0	0	1
MBG002	LWB001	22003	5576	0.25342		APG003	MBG010	0.992	0.007	0.001	0.005	15403	0.0045		LWB001	HOC002	YRI.SG	0.182729		APG003	MBG003	Unrelated	Third Degree	20.023	1	0	0	0	1
MBG003	LWB001	148314	37128	0.25033		HEU001	MBG010	0.957	0.042	0.001	0.022	13911	0.022		LWB002	HOC002	YRI.SG	0.181201		APG003	MBG004	Unrelated	Third Degree	20.463	1	0	0	0	1
MBG004	LWB001	125067	31717	0.2536		HEU002	MBG010	0.972	0.028	0	0.014	7398	0.014		LWB003_PMD	HOC002	YRI.SG	0.179931		APG003	MBG005	Unrelated	Third Degree	19.568	1	0	0	0	1
MBG005	LWB001	131822	33211	0.25194		HOC001	MBG010	0.972	0.027	0.001	0.015	2933	0.0145		MBG001	HOC002	YRI.SG	0.171695		APG003	MBG006	Unrelated	Third Degree	18.906	1	0	0	0	1
MBG006	LWB001	69172	17403	0.25159		HOC002	MBG010	0.975	0.025	0	0.013	12333	0.0125		MBG002	HOC002	YRI.SG	0.167557		APG003	MBG007	Unrelated	Third Degree	20.095	1	0	0	0	1
MBG007	LWB001	281064	70807	0.25192		HOC003	MBG010	0.987	0.011	0.002	0.008	6284	0.0075		MBG003	HOC002	YRI.SG	0.186165		APG003	MBG008	Unrelated	Third Degree	19.842	1	0	0	0	1
MBG008	LWB001	255787	64487	0.25211		HOC004	MBG010	0.961	0.039	0	0.02	24602	0.0195		MBG004	HOC002	YRI.SG	0.181475		APG003	MBG009	Unrelated	Third Degree	19.701	1	0	0	0	1
MBG010	LWB001	72377	18281	0.25258		LAN001	MBG010	0.964	0.035	0.001	0.018	8006	0.0185		MBG005	HOC002	YRI.SG	0.181838		APG003	MBG009_ss	Unrelated	Third Degree	20.035	1	0	0	0	1
MBG011	LWB001	7251	1806	0.24907		LWB001	MBG010	0.986	0.014	0	0.007	13813	0.007		MBG006	HOC002	YRI.SG	0.182855		APG003	MBG010	Unrelated	Third Degree	19.562	1	0	0	0	1
MBG012	LWB001	7912	2025	0.25594		LWB002	MBG010	0.978	0.022	0	0.011	7859	0.011		MBG007	HOC002	YRI.SG	0.18003		APG003	MBG011	Unrelated	Third Degree	10.433	1	0	0	0	1
MBG013	LWB001	20707	5205	0.25136		MBG003	MBG010	0.97	0.03	0	0.015	12118	0.015		MBG008	HOC002	YRI.SG	0.179692		APG003	MBG012	Unrelated	Third Degree	12.519	1	0	0	0	1
MBG014	LWB001	6228	1566	0.25145		MBG004	MBG010	0.967	0.028	0.005	0.019	10481	0.019		MBG009	HOC002	YRI.SG	0.184898		APG003	MBG013	Unrelated	Third Degree	16.968	1	0	0	0	1
MBG015	LWB001	52984	13292	0.25087		MBG005	MBG010	0.945	0.053	0.002	0.029	11114	0.0285		MBG010	HOC002	YRI.SG	0.183025		APG003	MBG014	Unrelated	Third Degree	9.813	1	0	0	0	1
MBG016	LWB001	151691	38164	0.25159		MBG006	MBG010	0.98	0.02	0	0.01	5646	0.01		MBG011	HOC002	YRI.SG	0.192467		APG003	MBG015	Unrelated	Third Degree	18.201	1	0	0	0	1
APG001	LWB002	58909	14890	0.25276		MBG007	MBG010	0.972	0.028	0	0.014	24595	0.014		MBG012	HOC002	YRI.SG	0.187825		APG003	MBG016	Unrelated	Third Degree	20.514	1	0	0	0	1
APG002	LWB002	50547	12816	0.25355		MBG008	MBG010	0.977	0.023	0	0.011	21982	0.0115		MBG013	HOC002	YRI.SG	0.179034		APG003	MBG017	Unrelated	Third Degree	18.78	1	0	0	0	1
APG003	LWB002	76381	19472	0.25493		MBG009	MBG010	0.974	0.025	0.001	0.013	25542	0.0135		MBG014	HOC002	YRI.SG	0.190957		APG003	MBG017_ss	Unrelated	Third Degree	19.559	1	0	0	0	1
HEU001	LWB002	77685	20052	0.25812		HOC004	MBG011	0.956	0.037	0.007	0.026	2051	0.0255		MBG015	HOC002	YRI.SG	0.183708		APG003	SCN001	Unrelated	Third Degree	16.578	1	0	0	0	1
HEU002	LWB002	43893	11263	0.2566		MBG007	MBG011	0.966	0.034	0.001	0.018	2106	0.018		MBG016	HOC002	YRI.SG	0.184937		APG003	SCN001_ss	Unrelated	Third Degree	15.234	1	0	0	0	1
HOC001	LWB002	12052	3056	0.25357		MBG009	MBG011	0.985	0.015	0	0.008	2140	0.0075		MBG017_PMD	HOC002	YRI.SG	0.18683		APG003_ss	HEU001	Unrelated	Third Degree	18.098	1	0	0	0	1
HOC001C_lc	LWB002	33123	8513	0.25701		HOC004	MBG012	0.989	0.011	0	0.005	2291	0.0055		SCN001	HOC002	YRI.SG	0.172164		APG003_ss	HEU002	Unrelated	Third Degree	19.869	1	0	0	0	1
HOC002	LWB002	70694	18261	0.25831		MBG007	MBG012	0.893	0.101	0.005	0.056	2297	0.0555		APG001	HOC003	YRI.SG	0.177698		APG003_ss	HOC001	Unrelated	Third Degree	8.714	1	0	0	0	1
HOC003	LWB002	37348	9671	0.25894		MBG008	MBG012	0.996	0.004	0	0.002	2116	0.002		APG002	HOC003	YRI.SG	0.17389		APG003_ss	HOC001_ss	Unrelated	Third Degree	17.398	1	0	0	0	1
HOC004	LWB002	133361	33949	0.25456		MBG009	MBG012	0.958	0.026	0.016	0.029	2319	0.029		APG003	HOC003	YRI.SG	0.180853		APG003_ss	HOC002	Unrelated	Third Degree	19.997	1	0	0	0	1
LAN001	LWB002	47917	12324	0.25719		APG001	MBG013	0.964	0.031	0.005	0.02	3286	0.0205		HEU001	HOC003	YRI.SG	0.177072		APG003_ss	HOC003	Unrelated	Third Degree	18.539	1	0	0	0	1
LWB001	LWB002	74365	18408	0.24754		APG002	MBG013	0.969	0.028	0.003	0.017	2978	0.017		HEU002	HOC003	YRI.SG	0.182674		APG003_ss	HOC004	Unrelated	Third Degree	19.486	1	0	0	0	1
MBG001	LWB002	2276	601	0.26406		APG003	MBG013	0.991	0.009	0	0.005	4093	0.0045		HOC001	HOC003	YRI.SG	0.175943		APG003_ss	HOC004_ss	Unrelated	Third Degree	19.275	1	0	0	0	1
MBG002	LWB002	10721	2813	0.26238		HEU001	MBG013	0.888	0.11	0.002	0.057	3662	0.057		HOC002	HOC003	YRI.SG	0.183458		APG003_ss	LAN001	Unrelated	Third Degree	19.271	1	0	0	0	1
MBG003	LWB002	72887	18561	0.25465		HOC002	MBG013	0.886	0.087	0.027	0.071	3046	0.0705		HOC004	HOC003	YRI.SG	0.182854		APG003_ss	LWB001	Unrelated	Third Degree	2.68	1	0	0	0	1
MBG004	LWB002	61210	15837	0.25873		HOC004	MBG013	0.968	0.03	0.002	0.017	6094	0.017		LAN001	HOC003	YRI.SG	0.177118		APG003_ss	LWB001_ss	Unrelated	Third Degree	20.517	1	0	0	0	1
MBG005	LWB002	64083	16418	0.2562		LAN001	MBG013	0.951	0.049	0	0.025	2121	0.0245		LWB001	HOC003	YRI.SG	0.182237		APG003_ss	LWB002	Unrelated	Third Degree	2.034	1	0	0	0	1
MBG006	LWB002	33950	8717	0.25676		LWB001	MBG013	0.957	0.043	0	0.022	3760	0.0215		LWB002	HOC003	YRI.SG	0.177505		APG003_ss	LWB002_ss	Unrelated	Third Degree	19.799	1	0	0	0	1
MBG007	LWB002	139020	36016	0.25907		LWB002	MBG013	0.977	0.023	0	0.012	2194	0.0115		LWB003_PMD	HOC003	YRI.SG	0.179624		APG003_ss	LWB003	Unrelated	Third Degree	20.371	1	0	0	0	1
MBG008	LWB002	125151	32193	0.25723		MBG003	MBG013	0.988	0.012	0	0.006	3297	0.006		MBG001	HOC003	YRI.SG	0.188651		APG003_ss	LWB003_ss	Unrelated	Third Degree	20.062	1	0	0	0	1
MBG010	LWB002	34989	9048	0.2586		MBG004	MBG013	0.938	0.062	0.001	0.031	2686	0.032		MBG002	HOC003	YRI.SG	0.193394		APG003_ss	MBG001	Unrelated	Third Degree	12.589	1	0	0	0	1
MBG011	LWB002	3608	914	0.25333		MBG005	MBG013	0.99	0.01	0	0.005	2896	0.005		MBG003	HOC003	YRI.SG	0.190614		APG003_ss	MBG002	Unrelated	Third Degree	17.552	1	0	0	0	1
MBG012	LWB002	3814	971	0.25459		MBG007	MBG013	0.978	0.022	0	0.011	6226	0.011		MBG004	HOC003	YRI.SG	0.181553		APG003_ss	MBG003	Unrelated	Third Degree	20.026	1	0	0	0	1
MBG013	LWB002	9967	2577	0.25855		MBG008	MBG013	0.988	0.012	0	0.006	5746	0.006		MBG005	HOC003	YRI.SG	0.185158		APG003_ss	MBG004	Unrelated	Third Degree	19.758	1	0	0	0	1
MBG014	LWB002	3074	815	0.26513		MBG009	MBG013	0.994	0.004	0.002	0.004	6312	0.004		MBG006	HOC003	YRI.SG	0.187847		APG003_ss	MBG005	Unrelated	Third Degree	18.517	1	0	0	0	1
MBG015	LWB002	25298	6437	0.25445		APG001	MBG015	0.973	0.017	0.009	0.018	8816	0.0175		MBG007	HOC003	YRI.SG	0.176464		APG003_ss	MBG006	Unrelated	Third Degree	19.128	1	0	0	0	1
MBG016	LWB002	74187	18985	0.25591		APG002	MBG015	0.974	0.026	0	0.013	8344	0.013		MBG008	HOC003	YRI.SG	0.184761		APG003_ss	MBG007	Unrelated	Third Degree	20.062	1	0	0	0	1
APG001	LWB003	191162	47997	0.25108		APG003	MBG015	0.979	0.019	0.002	0.011	10920	0.0115		MBG009	HOC003	YRI.SG	0.217341		APG003_ss	MBG008	Unrelated	Third Degree	19.461	1	0	0	0	1
APG002	LWB003	171532	43471	0.25343		HEU001	MBG015	0.986	0.014	0	0.007	10391	0.007		MBG010	HOC003	YRI.SG	0.183744		APG003_ss	MBG009	Unrelated	Third Degree	19.771	1	0	0	0	1
APG003	LWB003	246214	62411	0.25348		HEU002	MBG015	0.906	0.087	0.007	0.05	5486	0.0505		MBG011	HOC003	YRI.SG	0.190764		APG003_ss	MBG009_ss	Unrelated	Third Degree	20.855	1	0	0	0	1
HEU001	LWB003	270513	69693	0.25763		HOC001	MBG015	0.978	0.022	0	0.011	2139	0.011		MBG012	HOC003	YRI.SG	0.191297		APG003_ss	MBG010	Unrelated	Third Degree	19.726	1	0	0	0	1
HEU002	LWB003	151174	39484	0.26118		HOC002	MBG015	0.943	0.056	0.001	0.029	9031	0.029		MBG013	HOC003	YRI.SG	0.177148		APG003_ss	MBG011	Unrelated	Third Degree	9.428	1	0	0	0	1
HOC001	LWB003	38644	9853	0.25497		HOC003	MBG015	0.969	0.031	0	0.016	4679	0.0155		MBG014	HOC003	YRI.SG	0.169272		APG003_ss	MBG012	Unrelated	Third Degree	11.892	1	0	0	0	1
HOC001C_lc	LWB003	108374	27641	0.25505		HOC004	MBG015	0.957	0.039	0.004	0.024	17722	0.0235		MBG015	HOC003	YRI.SG	0.190682		APG003_ss	MBG013	Unrelated	Third Degree	15.394	1	0	0	0	1
HOC002	LWB003	257116	66295	0.25784		LAN001	MBG015	0.976	0.024	0	0.012	5687	0.012		MBG016	HOC003	YRI.SG	0.179777		APG003_ss	MBG014	Unrelated	Third Degree	9.242	1	0	0	0	1
HOC003	LWB003	128602	33264	0.25866		LWB001	MBG015	0.974	0.026	0	0.013	9902	0.013		MBG017_PMD	HOC003	YRI.SG	0.184519		APG003_ss	MBG015	Unrelated	Third Degree	17.362	1	0	0	0	1
HOC004	LWB003	470055	120099	0.2555		LWB002	MBG015	0.936	0.063	0.001	0.032	5625	0.0325		SCN001	HOC003	YRI.SG	0.182074		APG003_ss	MBG016	Unrelated	Third Degree	18.848	1	0	0	0	1
LAN001	LWB003	165877	43136	0.26005		MBG003	MBG015	0.99	0.01	0	0.005	8835	0.005		APG001	HOC004	YRI.SG	0.184076		APG003_ss	MBG017	Unrelated	Third Degree	18.967	1	0	0	0	1
LWB001	LWB003	229516	57610	0.25101		MBG004	MBG015	0.96	0.04	0	0.02	7804	0.02		APG002	HOC004	YRI.SG	0.173568		APG003_ss	MBG017_ss	Unrelated	Third Degree	19.56	1	0	0	0	1
LWB002	LWB003	118692	30397	0.2561		MBG005	MBG015	0.954	0.041	0.005	0.025	8264	0.0255		APG003	HOC004	YRI.SG	0.184254		APG003_ss	SCN001	Unrelated	Third Degree	17.098	1	0	0	0	1
MBG001	LWB003	6867	1848	0.26911		MBG006	MBG015	0.987	0.013	0	0.007	4131	0.0065		HEU001	HOC004	YRI.SG	0.184104		APG003_ss	SCN001_ss	Unrelated	Third Degree	16.129	1	0	0	0	1
MBG002	LWB003	37145	9535	0.2567		MBG007	MBG015	0.96	0.037	0.002	0.021	18066	0.0205		HEU002	HOC004	YRI.SG	0.17846		HEU001	HEU002	Unrelated	Third Degree	15.741	1	0	0	0	1
MBG003	LWB003	249420	63788	0.25575		MBG008	MBG015	0.981	0.019	0	0.009	16276	0.0095		HOC001	HOC004	YRI.SG	0.175911		HEU001	HOC001	Unrelated	Third Degree	4.665	1	0	0	0	1
MBG004	LWB003	220931	56865	0.25739		MBG009	MBG015	0.967	0.021	0.011	0.022	18689	0.0215		HOC002	HOC004	YRI.SG	0.180871		HEU001	HOC001_ss	Unrelated	Third Degree	14.35	1	0	0	0	1
MBG005	LWB003	221377	57615	0.26026		MBG010	MBG015	0.966	0.034	0.001	0.017	4353	0.018		HOC003	HOC004	YRI.SG	0.182854		HEU001	HOC002	Unrelated	Third Degree	12.132	0.971	0.029	0	7	4
MBG006	LWB003	114618	29919	0.26103		APG001	MBG016	0.99	0.01	0	0.005	25740	0.005		LAN001	HOC004	YRI.SG	0.173502		HEU001	HOC003	Unrelated	Third Degree	13.452	1	0	0	0	1
MBG007	LWB003	497928	128191	0.25745		APG002	MBG016	0.978	0.021	0	0.011	24269	0.0105		LWB001	HOC004	YRI.SG	0.187469		HEU001	HOC004	Unrelated	Third Degree	12.122	0.982	0.018	0	2	1
MBG008	LWB003	435527	112571	0.25847		APG003	MBG016	0.986	0.011	0.002	0.008	32486	0.0075		LWB002	HOC004	YRI.SG	0.178745		HEU001	HOC004_ss	Unrelated	Third Degree	12.053	0.981	0.019	0	2	1
MBG010	LWB003	120670	30936	0.25637		HEU001	MBG016	0.965	0.035	0	0.018	29230	0.0175		LWB003_PMD	HOC004	YRI.SG	0.182048		HEU001	LAN001	Unrelated	Third Degree	19.483	1	0	0	0	1
MBG011	LWB003	10839	2699	0.24901		HEU002	MBG016	0.979	0.021	0	0.011	15555	0.0105		MBG001	HOC004	YRI.SG	0.185847		HEU001	LWB001	Unrelated	Third Degree	1.033	1	0	0	0	1
MBG012	LWB003	11891	3092	0.26003		HOC001	MBG016	0.992	0.008	0	0.004	6037	0.004		MBG002	HOC004	YRI.SG	0.18021		HEU001	LWB001_ss	Unrelated	Third Degree	19.554	1	0	0	0	1
MBG013	LWB003	31294	8012	0.25602		HOC002	MBG016	0.974	0.025	0.001	0.014	25783	0.0135		MBG003	HOC004	YRI.SG	0.182695		HEU001	LWB002	Unrelated	Third Degree	0.103	0.874	0.126	0	0	1
MBG014	LWB003	9323	2385	0.25582		HOC003	MBG016	0.986	0.014	0	0.007	13306	0.007		MBG004	HOC004	YRI.SG	0.184715		HEU001	LWB002_ss	Unrelated	Third Degree	17.494	1	0	0	0	1
MBG015	LWB003	86449	22053	0.2551		HOC004	MBG016	0.96	0.04	0	0.02	52550	0.02		MBG005	HOC004	YRI.SG	0.17626		HEU001	LWB003	Unrelated	Third Degree	18.365	1	0	0	0	1
MBG016	LWB003	253740	64978	0.25608		LAN001	MBG016	0.986	0.014	0	0.007	16968	0.007		MBG006	HOC004	YRI.SG	0.180427		HEU001	LWB003_ss	Unrelated	Third Degree	19.375	1	0	0	0	1
APG001	LWB003_PMD	72847	18177	0.24952		LWB001	MBG016	0.989	0.011	0	0.006	29468	0.0055		MBG007	HOC004	YRI.SG	0.181393		HEU001	MBG001	Unrelated	Third Degree	7.193	1	0	0	0	1
APG002	LWB003_PMD	63273	16052	0.25369		LWB002	MBG016	0.977	0.023	0	0.012	17171	0.0115		MBG008	HOC004	YRI.SG	0.17869		HEU001	MBG002	Unrelated	Third Degree	12.951	1	0	0	0	1
APG003	LWB003_PMD	94705	23984	0.25325		MBG002	MBG016	0.992	0.007	0.001	0.005	3805	0.0045		MBG009	HOC004	YRI.SG	0.181032		HEU001	MBG003	Unrelated	Third Degree	11.204	0.975	0.025	0	4	3
HEU001	LWB003_PMD	99799	25577	0.25629		MBG003	MBG016	0.982	0.018	0	0.009	25654	0.009		MBG010	HOC004	YRI.SG	0.182538		HEU001	MBG004	Unrelated	Third Degree	16.19	1	0	0	0	1
HEU002	LWB003_PMD	55614	14475	0.26028		MBG004	MBG016	0.704	0.077	0.219	0.258	22073	0.2575		MBG011	HOC004	YRI.SG	0.185641		HEU001	MBG005	Unrelated	Third Degree	11.641	1	0	0	0	1
HOC001	LWB003_PMD	15080	3794	0.25159		MBG005	MBG016	0.982	0.018	0	0.009	23063	0.009		MBG012	HOC004	YRI.SG	0.189851		HEU001	MBG006	Unrelated	Third Degree	14.505	1	0	0	0	1
HOC001C_lc	LWB003_PMD	40947	10370	0.25325		MBG006	MBG016	0.942	0.058	0	0.029	11743	0.029		MBG013	HOC004	YRI.SG	0.187307		HEU001	MBG007	Unrelated	Third Degree	12.587	0.982	0.018	0	2	2
HOC001C_PMD	LWB003_PMD	4918	1220	0.24807		MBG007	MBG016	0.98	0.02	0	0.01	52143	0.01		MBG014	HOC004	YRI.SG	0.180692		HEU001	MBG008	Unrelated	Third Degree	13.18	0.978	0.022	0	5	4
HOC002	LWB003_PMD	90043	23067	0.25618		MBG008	MBG016	0.969	0.031	0	0.015	46441	0.0155		MBG015	HOC004	YRI.SG	0.185462		HEU001	MBG009	Unrelated	Third Degree	13.987	1	0	0	0	1
HOC003	LWB003_PMD	47573	12296	0.25847		MBG009	MBG016	0.988	0.01	0.002	0.007	53948	0.007		MBG016	HOC004	YRI.SG	0.186018		HEU001	MBG009_ss	Unrelated	Third Degree	15.585	1	0	0	0	1
HOC004	LWB003_PMD	167548	42679	0.25473		MBG010	MBG016	0.964	0.034	0.002	0.019	12583	0.019		MBG017_PMD	HOC004	YRI.SG	0.185363		HEU001	MBG010	Unrelated	Third Degree	18.557	1	0	0	0	1
LAN001	LWB003_PMD	60574	15969	0.26363		MBG013	MBG016	0.985	0.015	0	0.008	3327	0.0075		SCN001	HOC004	YRI.SG	0.175567		HEU001	MBG011	Unrelated	Third Degree	4.058	0.934	0.066	0	7	1
LWB001	LWB003_PMD	91150	22475	0.24657		MBG015	MBG016	0.965	0.035	0	0.018	9070	0.0175		APG001	LAN001	YRI.SG	0.179239		HEU001	MBG012	Unrelated	Third Degree	8.245	1	0	0	0	1
LWB002	LWB003_PMD	48479	12445	0.25671		APG001	SCN001	0.966	0.033	0.001	0.018	2269	0.0175		APG002	LAN001	YRI.SG	0.177417		HEU001	MBG013	Unrelated	Third Degree	12.028	1	0	0	0	1
LWB003	LWB003_PMD	198367	15303	0.07714		APG002	SCN001	0.99	0.009	0	0.005	2007	0.0045		APG003	LAN001	YRI.SG	0.176039		HEU001	MBG014	Unrelated	Third Degree	3.177	0.934	0.066	0	0	1
MBG001	LWB003_PMD	2873	763	0.26558		APG003	SCN001	0.977	0.019	0.004	0.014	2873	0.0135		HEU001	LAN001	YRI.SG	0.174183		HEU001	MBG015	Unrelated	Third Degree	13.403	1	0	0	0	1
MBG002	LWB003_PMD	13608	3532	0.25955		HEU001	SCN001	0.993	0.007	0	0.003	2449	0.0035		HEU002	LAN001	YRI.SG	0.176758		HEU001	MBG016	Unrelated	Third Degree	16.082	1	0	0	0	1
MBG003	LWB003_PMD	92219	23578	0.25567		HOC002	SCN001	0.971	0.028	0.001	0.015	2188	0.015		HOC001	LAN001	YRI.SG	0.170018		HEU001	MBG017	Unrelated	Third Degree	17.462	1	0	0	0	1
MBG004	LWB003_PMD	77954	20090	0.25772		HOC004	SCN001	0.986	0.014	0	0.007	4428	0.007		HOC002	LAN001	YRI.SG	0.179033		HEU001	MBG017_ss	Unrelated	Third Degree	17.348	1	0	0	0	1
MBG005	LWB003_PMD	81532	21029	0.25792		LWB001	SCN001	0.994	0.004	0.002	0.004	2569	0.004		HOC003	LAN001	YRI.SG	0.177118		HEU001	SCN001	Unrelated	Third Degree	17.495	1	0	0	0	1
MBG006	LWB003_PMD	43094	11168	0.25915		MBG003	SCN001	0.975	0.024	0.001	0.013	2256	0.013		HOC004	LAN001	YRI.SG	0.173502		HEU001	SCN001_ss	Unrelated	Third Degree	16.803	1	0	0	0	1
MBG007	LWB003_PMD	176302	45068	0.25563		MBG007	SCN001	0.961	0.037	0.002	0.02	4376	0.0205		LWB001	LAN001	YRI.SG	0.178911		HEU002	HOC001	Unrelated	Third Degree	3.791	1	0	0	0	1
MBG008	LWB003_PMD	159170	40827	0.2565		MBG008	SCN001	0.994	0.006	0	0.003	3905	0.003		LWB002	LAN001	YRI.SG	0.180913		HEU002	HOC001_ss	Unrelated	Third Degree	12.823	1	0	0	0	1
MBG009	LWB003_PMD	165625	42211	0.25486		MBG009	SCN001	0.976	0.023	0	0.012	4525	0.0115		LWB003_PMD	LAN001	YRI.SG	0.167896		HEU002	HOC002	Unrelated	Third Degree	15.202	1	0	0	0	1
MBG010	LWB003_PMD	44794	11286	0.25195		MBG016	SCN001	0.99	0.006	0.004	0.007	2186	0.007		MBG001	LAN001	YRI.SG	0.172976		HEU002	HOC003	Unrelated	Third Degree	15.359	1	0	0	0	1
MBG011	LWB003_PMD	4425	1104	0.24949											MBG002	LAN001	YRI.SG	0.180617		HEU002	HOC004	Unrelated	Third Degree	19.949	1	0	0	0	1
MBG012	LWB003_PMD	4763	1206	0.2532											MBG003	LAN001	YRI.SG	0.178786		HEU002	HOC004_ss	Unrelated	Third Degree	19.884	1	0	0	0	1
MBG013	LWB003_PMD	12465	3233	0.25937											MBG004	LAN001	YRI.SG	0.173142		HEU002	LAN001	Unrelated	Third Degree	16.613	1	0	0	0	1
MBG014	LWB003_PMD	3894	999	0.25655											MBG005	LAN001	YRI.SG	0.173231		HEU002	LWB001	Unrelated	Third Degree	1.006	1	0	0	0	1
MBG015	LWB003_PMD	32480	8292	0.2553											MBG006	LAN001	YRI.SG	0.179389		HEU002	LWB001_ss	Unrelated	Third Degree	18.391	1	0	0	0	1
MBG016	LWB003_PMD	93996	23793	0.25313											MBG007	LAN001	YRI.SG	0.178255		HEU002	LWB002	Unrelated	Third Degree	0.083	0.873	0.127	0	0	1
MBG017	LWB003_PMD	149773	38038	0.25397											MBG008	LAN001	YRI.SG	0.174015		HEU002	LWB002_ss	Unrelated	Third Degree	17.675	1	0	0	0	1
SCN001	LWB003_PMD	5660	1402	0.2477											MBG009	LAN001	YRI.SG	0.176905		HEU002	LWB003	Unrelated	Third Degree	19.516	1	0	0	0	1
HEU001	MBG001	5836	1517	0.25994											MBG010	LAN001	YRI.SG	0.183093		HEU002	LWB003_ss	Unrelated	Third Degree	19.407	1	0	0	0	1
HEU002	MBG001	3001	739	0.24625											MBG011	LAN001	YRI.SG	0.182823		HEU002	MBG001	Unrelated	Third Degree	2.996	0.937	0.063	0	0	1
HOC002	MBG001	4854	1285	0.26473											MBG012	LAN001	YRI.SG	0.18218		HEU002	MBG002	Unrelated	Third Degree	7.105	0.957	0.043	0	1	1
HOC003	MBG001	2773	697	0.25135											MBG013	LAN001	YRI.SG	0.180352		HEU002	MBG003	Unrelated	Third Degree	14.659	1	0	0	0	1
LAN001	MBG001	3415	884	0.25886											MBG014	LAN001	YRI.SG	0.189862		HEU002	MBG004	Unrelated	Third Degree	18.387	1	0	0	0	1
HEU001	MBG002	30014	7843	0.26131											MBG015	LAN001	YRI.SG	0.17394		HEU002	MBG005	Unrelated	Third Degree	11.077	0.967	0.033	0	5	2
HEU002	MBG002	15815	4118	0.26039											MBG016	LAN001	YRI.SG	0.176398		HEU002	MBG006	Unrelated	Third Degree	13.029	1	0	0	0	1
HOC002	MBG002	26775	7108	0.26547											MBG017_PMD	LAN001	YRI.SG	0.17358		HEU002	MBG007	Unrelated	Third Degree	12.071	0.969	0.031	0	7	5
HOC003	MBG002	13565	3482	0.25669											SCN001	LAN001	YRI.SG	0.170599		HEU002	MBG008	Unrelated	Third Degree	16.616	1	0	0	0	1
LAN001	MBG002	17229	4478	0.25991											APG001	LWB001	YRI.SG	0.18862		HEU002	MBG009	Unrelated	Third Degree	13.001	1	0	0	0	1
MBG001	MBG002	750	210	0.28											APG002	LWB001	YRI.SG	0.182163		HEU002	MBG009_ss	Unrelated	Third Degree	18.542	1	0	0	0	1
HEU001	MBG003	193211	49953	0.25854											APG003	LWB001	YRI.SG	0.183913		HEU002	MBG010	Unrelated	Third Degree	18.364	1	0	0	0	1
HEU002	MBG003	104024	26817	0.2578											HEU001	LWB001	YRI.SG	0.181515		HEU002	MBG011	Unrelated	Third Degree	2.245	0.931	0.069	0	0	1
HOC002	MBG003	173520	44476	0.25632											HEU002	LWB001	YRI.SG	0.182639		HEU002	MBG012	Unrelated	Third Degree	6.94	1	0	0	0	1
HOC003	MBG003	89307	22767	0.25493											HOC001	LWB001	YRI.SG	0.182144		HEU002	MBG013	Unrelated	Third Degree	14.418	1	0	0	0	1
LAN001	MBG003	113910	29483	0.25883											HOC002	LWB001	YRI.SG	0.182729		HEU002	MBG014	Unrelated	Third Degree	2.219	0.932	0.068	0	0	1
MBG001	MBG003	5314	1356	0.25518											HOC003	LWB001	YRI.SG	0.182237		HEU002	MBG015	Unrelated	Third Degree	9.393	0.963	0.037	0	4	1
MBG002	MBG003	25953	6795	0.26182											HOC004	LWB001	YRI.SG	0.187469		HEU002	MBG016	Unrelated	Third Degree	15.918	1	0	0	0	1
HEU001	MBG004	170929	44401	0.25976											LAN001	LWB001	YRI.SG	0.178911		HEU002	MBG017	Unrelated	Third Degree	19.803	1	0	0	0	1
HEU002	MBG004	90413	23484	0.25974											LWB002	LWB001	YRI.SG	0.189717		HEU002	MBG017_ss	Unrelated	Third Degree	20.11	1	0	0	0	1
HOC002	MBG004	158751	41178	0.25939											LWB003_PMD	LWB001	YRI.SG	0.191876		HEU002	SCN001	Unrelated	Third Degree	15.139	1	0	0	0	1
HOC003	MBG004	78326	20359	0.25993											MBG001	LWB001	YRI.SG	0.214342		HEU002	SCN001_ss	Unrelated	Third Degree	13.988	1	0	0	0	1
LAN001	MBG004	100023	26102	0.26096											MBG002	LWB001	YRI.SG	0.180543		HOC001	HOC002	Unrelated	Third Degree	3.8	1	0	0	0	1
MBG001	MBG004	4179	1065	0.25485											MBG003	LWB001	YRI.SG	0.188176		HOC001	HOC003	Unrelated	Third Degree	0.475	0.87	0.13	0	0	1
MBG002	MBG004	23038	5939	0.25779											MBG004	LWB001	YRI.SG	0.180555		HOC001	HOC004	Unrelated	Third Degree	10.934	1	0	0	0	1
MBG003	MBG004	150899	38809	0.25719											MBG005	LWB001	YRI.SG	0.183355		HOC001	HOC004_ss	Unrelated	Third Degree	10.719	1	0	0	0	1
HEU001	MBG005	177376	46228	0.26062											MBG006	LWB001	YRI.SG	0.183377		HOC001	LAN001	Unrelated	Third Degree	4.403	1	0	0	0	1
HEU002	MBG005	93639	24263	0.25911											MBG007	LWB001	YRI.SG	0.183374		HOC001	LWB001	Unrelated	Third Degree	0.29	1	0	0	0	1
HOC002	MBG005	157108	40491	0.25773											MBG008	LWB001	YRI.SG	0.182028		HOC001	LWB001_ss	Unrelated	Third Degree	7.689	1	0	0	0	1
HOC003	MBG005	80540	20683	0.2568											MBG009	LWB001	YRI.SG	0.183744		HOC001	LWB002	Unrelated	Third Degree	0.058	1	0	0	0	1
LAN001	MBG005	102743	27060	0.26338											MBG010	LWB001	YRI.SG	0.184434		HOC001	LWB002_ss	Unrelated	Third Degree	3.497	1	0	0	0	1
MBG001	MBG005	4738	1202	0.25369											MBG011	LWB001	YRI.SG	0.192492		HOC001	LWB003	Unrelated	Third Degree	8.959	1	0	0	0	1
MBG002	MBG005	23644	6147	0.25998											MBG012	LWB001	YRI.SG	0.187105		HOC001	LWB003_ss	Unrelated	Third Degree	10.216	1	0	0	0	1
MBG003	MBG005	154951	39949	0.25782											MBG013	LWB001	YRI.SG	0.185136		HOC001	MBG002	Unrelated	Third Degree	0.65	0.938	0.062	0	0	1
MBG004	MBG005	136362	35381	0.25946											MBG014	LWB001	YRI.SG	0.185287		HOC001	MBG003	Unrelated	Third Degree	2.505	1	0	0	0	1
HEU001	MBG006	91110	23655	0.25963											MBG015	LWB001	YRI.SG	0.182879		HOC001	MBG004	Unrelated	Third Degree	5.098	1	0	0	0	1
HEU002	MBG006	48593	12597	0.25923											MBG016	LWB001	YRI.SG	0.186072		HOC001	MBG005	Unrelated	Third Degree	7.045	1	0	0	0	1
HOC002	MBG006	80931	20996	0.25943											MBG017_PMD	LWB001	YRI.SG	0.186849		HOC001	MBG006	Unrelated	Third Degree	2.139	1	0	0	0	1
HOC003	MBG006	42134	10910	0.25894											SCN001	LWB001	YRI.SG	0.191529		HOC001	MBG007	Unrelated	Third Degree	8.665	1	0	0	0	1
LAN001	MBG006	53282	13780	0.25862											APG001	LWB002	YRI.SG	0.178921		HOC001	MBG008	Unrelated	Third Degree	5.822	1	0	0	0	1
MBG001	MBG006	2556	713	0.27895											APG002	LWB002	YRI.SG	0.180975		HOC001	MBG009	Unrelated	Third Degree	1.372	0.868	0.132	0	10	1
MBG002	MBG006	12204	3143	0.25754											APG003	LWB002	YRI.SG	0.181703		HOC001	MBG009_ss	Unrelated	Third Degree	12.478	1	0	0	0	1
MBG003	MBG006	80524	20755	0.25775											HEU001	LWB002	YRI.SG	0.17622		HOC001	MBG010	Unrelated	Third Degree	3.04	1	0	0	0	1
MBG004	MBG006	70136	18092	0.25796											HEU002	LWB002	YRI.SG	0.183445		HOC001	MBG013	Unrelated	Third Degree	0.487	1	0	0	0	1
MBG005	MBG006	72868	18927	0.25974											HOC001	LWB002	YRI.SG	0.172106		HOC001	MBG016	Unrelated	Third Degree	3.418	1	0	0	0	1
HEU001	MBG007	383936	99129	0.25819											HOC002	LWB002	YRI.SG	0.181201		HOC001	MBG017	Unrelated	Third Degree	9.762	1	0	0	0	1
HEU002	MBG007	203259	52411	0.25785											HOC003	LWB002	YRI.SG	0.177505		HOC001	MBG017_ss	Unrelated	Third Degree	11.52	1	0	0	0	1
HOC002	MBG007	349989	90300	0.25801											HOC004	LWB002	YRI.SG	0.178745		HOC001	SCN001	Unrelated	Third Degree	0.396	0.936	0.064	0	0	1
HOC003	MBG007	173511	45124	0.26006											LAN001	LWB002	YRI.SG	0.180913		HOC001	SCN001_ss	Unrelated	Third Degree	0.618	0.937	0.063	0	0	1
LAN001	MBG007	223987	57759	0.25787											LWB001	LWB002	YRI.SG	0.189717		HOC001_ss	HOC002	Unrelated	Third Degree	13.984	1	0	0	0	1
MBG001	MBG007	9168	2324	0.25349											LWB003_PMD	LWB002	YRI.SG	0.178571		HOC001_ss	HOC003	Unrelated	Third Degree	10.665	1	0	0	0	1
MBG002	MBG007	51699	13188	0.25509											MBG001	LWB002	YRI.SG	0.175968		HOC001_ss	HOC004	Unrelated	Third Degree	18.982	1	0	0	0	1
MBG003	MBG007	335654	86066	0.25641											MBG002	LWB002	YRI.SG	0.175761		HOC001_ss	HOC004_ss	Unrelated	Third Degree	18.77	1	0	0	0	1
MBG004	MBG007	301779	77681	0.25741											MBG003	LWB002	YRI.SG	0.182958		HOC001_ss	LAN001	Unrelated	Third Degree	11.466	1	0	0	0	1
MBG005	MBG007	304451	78225	0.25694											MBG004	LWB002	YRI.SG	0.183694		HOC001_ss	LWB001	Unrelated	Third Degree	0.922	1	0	0	0	1
MBG006	MBG007	155707	40031	0.25709											MBG005	LWB002	YRI.SG	0.183694		HOC001_ss	LWB001_ss	Unrelated	Third Degree	15.372	1	0	0	0	1
HEU001	MBG008	346590	89816	0.25914											MBG006	LWB002	YRI.SG	0.183074		HOC001_ss	LWB002	Unrelated	Third Degree	1.348	1	0	0	0	1
HEU002	MBG008	181916	47143	0.25915											MBG007	LWB002	YRI.SG	0.177184		HOC001_ss	LWB002_ss	Unrelated	Third Degree	9.93	1	0	0	0	1
HOC002	MBG008	307797	79810	0.25929											MBG008	LWB002	YRI.SG	0.178294		HOC001_ss	LWB003	Unrelated	Third Degree	18.043	1	0	0	0	1
HOC003	MBG008	156380	40069	0.25623											MBG009	LWB002	YRI.SG	0.183684		HOC001_ss	LWB003_ss	Unrelated	Third Degree	18.599	1	0	0	0	1
LAN001	MBG008	200387	52151	0.26025											MBG010	LWB002	YRI.SG	0.175365		HOC001_ss	MBG001	Unrelated	Third Degree	1.489	1	0	0	0	1
MBG001	MBG008	8698	2229	0.25627											MBG011	LWB002	YRI.SG	0.191417		HOC001_ss	MBG002	Unrelated	Third Degree	3.727	0.938	0.062	0	4	1
MBG002	MBG008	46293	12129	0.26201											MBG012	LWB002	YRI.SG	0.175797		HOC001_ss	MBG003	Unrelated	Third Degree	15.864	1	0	0	0	1
MBG003	MBG008	302206	77619	0.25684											MBG013	LWB002	YRI.SG	0.179596		HOC001_ss	MBG004	Unrelated	Third Degree	17.759	1	0	0	0	1
MBG004	MBG008	267263	68791	0.25739											MBG014	LWB002	YRI.SG	0.184756		HOC001_ss	MBG005	Unrelated	Third Degree	15.173	1	0	0	0	1
MBG005	MBG008	274087	71058	0.25925											MBG015	LWB002	YRI.SG	0.18412		HOC001_ss	MBG006	Unrelated	Third Degree	6.841	1	0	0	0	1
MBG006	MBG008	140945	36298	0.25753											MBG016	LWB002	YRI.SG	0.182725		HOC001_ss	MBG007	Unrelated	Third Degree	17.623	1	0	0	0	1
MBG007	MBG008	607611	156015	0.25677											MBG017_PMD	LWB002	YRI.SG	0.181774		HOC001_ss	MBG008	Unrelated	Third Degree	17.027	1	0	0	0	1
APG001	MBG009	225748	56741	0.25135											SCN001	LWB002	YRI.SG	0.190936		HOC001_ss	MBG009	Unrelated	Third Degree	12.068	1	0	0	0	1
APG002	MBG009	204068	51436	0.25205											APG001	LWB003_PMD	YRI.SG	0.185755		HOC001_ss	MBG009_ss	Unrelated	Third Degree	16.973	1	0	0	0	1
APG003	MBG009	287385	72512	0.25232											APG002	LWB003_PMD	YRI.SG	0.174875		HOC001_ss	MBG010	Unrelated	Third Degree	13.197	1	0	0	0	1
HEU001	MBG009	345437	89014	0.25769											APG003	LWB003_PMD	YRI.SG	0.181206		HOC001_ss	MBG011	Unrelated	Third Degree	2.447	1	0	0	0	1
HEU002	MBG009	184114	47124	0.25595											HEU001	LWB003_PMD	YRI.SG	0.179816		HOC001_ss	MBG012	Unrelated	Third Degree	1.544	1	0	0	0	1
HOC001	MBG009	46845	11943	0.25495											HEU002	LWB003_PMD	YRI.SG	0.172848		HOC001_ss	MBG013	Unrelated	Third Degree	6.138	1	0	0	0	1
HOC001C_lc	MBG009	126556	32280	0.25506											HOC001	LWB003_PMD	YRI.SG	0.17838		HOC001_ss	MBG014	Unrelated	Third Degree	4.087	1	0	0	0	1
HOC002	MBG009	319486	81529	0.25519											HOC002	LWB003_PMD	YRI.SG	0.179931		HOC001_ss	MBG015	Unrelated	Third Degree	12.707	1	0	0	0	1
HOC003	MBG009	158000	37553	0.23768											HOC003	LWB003_PMD	YRI.SG	0.179624		HOC001_ss	MBG016	Unrelated	Third Degree	14.08	1	0	0	0	1
HOC004	MBG009	547333	139886	0.25558											HOC004	LWB003_PMD	YRI.SG	0.182048		HOC001_ss	MBG017	Unrelated	Third Degree	18.546	1	0	0	0	1
LAN001	MBG009	202859	52608	0.25933											LAN001	LWB003_PMD	YRI.SG	0.167896		HOC001_ss	MBG017_ss	Unrelated	Third Degree	17.688	1	0	0	0	1
LWB001	MBG009	263726	66481	0.25208											LWB001	LWB003_PMD	YRI.SG	0.191876		HOC001_ss	SCN001	Unrelated	Third Degree	6.601	1	0	0	0	1
LWB002	MBG009	130931	33312	0.25442											LWB002	LWB003_PMD	YRI.SG	0.178571		HOC001_ss	SCN001_ss	Unrelated	Third Degree	5.246	1	0	0	0	1
LWB003	MBG009	467460	119660	0.25598											MBG001	LWB003_PMD	YRI.SG	0.161056		HOC002	HOC003	Unrelated	Third Degree	11.427	0.968	0.032	0	7	4
MBG001	MBG009	8343	2135	0.2559											MBG002	LWB003_PMD	YRI.SG	0.182221		HOC002	HOC004	Unrelated	Third Degree	13.032	0.982	0.018	0	6	3
MBG002	MBG009	46699	12028	0.25756											MBG003	LWB003_PMD	YRI.SG	0.181657		HOC002	HOC004_ss	Unrelated	Third Degree	12.985	0.981	0.019	0	6	3
MBG003	MBG009	304543	73796	0.24232											MBG004	LWB003_PMD	YRI.SG	0.180283		HOC002	LAN001	Unrelated	Third Degree	13.246	1	0	0	0	1
MBG004	MBG009	276496	70514	0.25503											MBG005	LWB003_PMD	YRI.SG	0.177778		HOC002	LWB001	Unrelated	Third Degree	0.352	0.874	0.126	0	0	1
MBG005	MBG009	275317	70316	0.2554											MBG006	LWB003_PMD	YRI.SG	0.177688		HOC002	LWB001_ss	Unrelated	Third Degree	18.725	1	0	0	0	1
MBG006	MBG009	141480	36559	0.2584											MBG007	LWB003_PMD	YRI.SG	0.181337		HOC002	LWB002	Unrelated	Third Degree	0.708	1	0	0	0	1
MBG007	MBG009	617383	158005	0.25593											MBG008	LWB003_PMD	YRI.SG	0.181151		HOC002	LWB002_ss	Unrelated	Third Degree	15.235	1	0	0	0	1
MBG008	MBG009	544029	139495	0.25641											MBG009	LWB003_PMD	YRI.SG	0.183678		HOC002	LWB003	Unrelated	Third Degree	12.59	0.98	0.02	0	5	3
MBG010	MBG009	150667	38566	0.25597											MBG010	LWB003_PMD	YRI.SG	0.185106		HOC002	LWB003_ss	Unrelated	Third Degree	12.723	0.98	0.02	0	4	2
MBG011	MBG009	13108	3382	0.25801											MBG011	LWB003_PMD	YRI.SG	0.196041		HOC002	MBG001	Unrelated	Third Degree	6.891	1	0	0	0	1
MBG012	MBG009	14380	3690	0.25661											MBG012	LWB003_PMD	YRI.SG	0.190453		HOC002	MBG002	Unrelated	Third Degree	14.081	1	0	0	0	1
MBG013	MBG009	38732	9928	0.25633											MBG013	LWB003_PMD	YRI.SG	0.172865		HOC002	MBG003	Unrelated	Third Degree	11.596	0.971	0.029	0	5	2
MBG014	MBG009	11318	2877	0.2542											MBG014	LWB003_PMD	YRI.SG	0.174442		HOC002	MBG004	Unrelated	Third Degree	19.354	1	0	0	0	1
MBG015	MBG009	110889	28077	0.2532											MBG015	LWB003_PMD	YRI.SG	0.183415		HOC002	MBG005	Unrelated	Third Degree	17.718	1	0	0	0	1
MBG016	MBG009	311492	80021	0.2569											MBG016	LWB003_PMD	YRI.SG	0.188973		HOC002	MBG006	Unrelated	Third Degree	11.739	1	0	0	0	1
HEU001	MBG010	97819	25435	0.26002											MBG017_PMD	LWB003_PMD	YRI.SG	0.184938		HOC002	MBG007	Unrelated	Third Degree	12.299	0.977	0.023	0	5	3
HEU002	MBG010	51592	13453	0.26076											SCN001	LWB003_PMD	YRI.SG	0.184168		HOC002	MBG008	Unrelated	Third Degree	15.972	1	0	0	0	1
HOC002	MBG010	86131	22315	0.25908											APG001	MBG001	YRI.SG	0.172693		HOC002	MBG009	Unrelated	Third Degree	15.605	1	0	0	0	1
HOC003	MBG010	44520	11526	0.25889											APG002	MBG001	YRI.SG	0.175264		HOC002	MBG009_ss	Unrelated	Third Degree	16.186	1	0	0	0	1
LAN001	MBG010	56732	14531	0.25613											APG003	MBG001	YRI.SG	0.162217		HOC002	MBG010	Unrelated	Third Degree	16.065	1	0	0	0	1
MBG001	MBG010	2577	669	0.2596											HEU001	MBG001	YRI.SG	0.170165		HOC002	MBG011	Unrelated	Third Degree	6.27	1	0	0	0	1
MBG002	MBG010	12884	3368	0.26141											HEU002	MBG001	YRI.SG	0.187394		HOC002	MBG012	Unrelated	Third Degree	4.421	0.937	0.063	0	0	1
MBG003	MBG010	85775	22232	0.25919											HOC001	MBG001	YRI.SG	0.178795		HOC002	MBG013	Unrelated	Third Degree	11.555	1	0	0	0	1
MBG004	MBG010	75027	19233	0.25635											HOC002	MBG001	YRI.SG	0.171695		HOC002	MBG014	Unrelated	Third Degree	3.558	0.937	0.063	0	0	1
MBG005	MBG010	77841	20206	0.25958											HOC003	MBG001	YRI.SG	0.188651		HOC002	MBG015	Unrelated	Third Degree	13.176	1	0	0	0	1
MBG006	MBG010	40297	10449	0.2593											HOC004	MBG001	YRI.SG	0.185847		HOC002	MBG016	Unrelated	Third Degree	17.366	1	0	0	0	1
MBG007	MBG010	166427	42718	0.25668											LAN001	MBG001	YRI.SG	0.172976		HOC002	MBG017	Unrelated	Third Degree	16.047	1	0	0	0	1
MBG008	MBG010	150505	39055	0.25949											LWB001	MBG001	YRI.SG	0.214342		HOC002	MBG017_ss	Unrelated	Third Degree	15.651	1	0	0	0	1
HEU001	MBG011	9018	2342	0.2597											LWB002	MBG001	YRI.SG	0.175968		HOC002	SCN001	Unrelated	Third Degree	12.892	1	0	0	0	1
HEU002	MBG011	4767	1201	0.25194											LWB003_PMD	MBG001	YRI.SG	0.161056		HOC002	SCN001_ss	Unrelated	Third Degree	12.591	1	0	0	0	1
HOC002	MBG011	7397	1893	0.25591											MBG002	MBG001	YRI.SG	0.14477		HOC003	HOC004	Unrelated	Third Degree	16.26	1	0	0	0	1
HOC003	MBG011	4235	1081	0.25525											MBG003	MBG001	YRI.SG	0.194476		HOC003	HOC004_ss	Unrelated	Third Degree	15.05	1	0	0	0	1
LAN001	MBG011	5233	1373	0.26237											MBG004	MBG001	YRI.SG	0.174999		HOC003	LAN001	Unrelated	Third Degree	16.102	1	0	0	0	1
MBG001	MBG011	292	71	0.24315											MBG005	MBG001	YRI.SG	0.17845		HOC003	LWB001_ss	Unrelated	Third Degree	18.458	1	0	0	0	1
MBG002	MBG011	1102	259	0.23503											MBG006	MBG001	YRI.SG	0.164303		HOC003	LWB002	Unrelated	Third Degree	0.782	1	0	0	0	1
MBG003	MBG011	8068	2140	0.26525											MBG007	MBG001	YRI.SG	0.189314		HOC003	LWB002_ss	Unrelated	Third Degree	11.809	1	0	0	0	1
MBG004	MBG011	6614	1768	0.26731											MBG008	MBG001	YRI.SG	0.180101		HOC003	LWB003	Unrelated	Third Degree	19.172	1	0	0	0	1
MBG005	MBG011	7326	1928	0.26317											MBG009	MBG001	YRI.SG	0.1848		HOC003	LWB003_ss	Unrelated	Third Degree	18.276	1	0	0	0	1
MBG006	MBG011	3896	1019	0.26155											MBG010	MBG001	YRI.SG	0.179819		HOC003	MBG001	Unrelated	Third Degree	1.25	0.936	0.064	0	0	1
MBG007	MBG011	14406	3696	0.25656											MBG011	MBG001	YRI.SG	0.180179		HOC003	MBG002	Unrelated	Third Degree	4.817	0.938	0.062	0	0	1
MBG008	MBG011	13522	3565	0.26364											MBG012	MBG001	YRI.SG	0.221875		HOC003	MBG003	Unrelated	Third Degree	8.492	0.94	0.06	0	13	4
MBG010	MBG011	4026	1013	0.25161											MBG013	MBG001	YRI.SG	0.218457		HOC003	MBG004	Unrelated	Third Degree	18.226	1	0	0	0	1
HEU001	MBG012	9664	2533	0.26211											MBG014	MBG001	YRI.SG	0.166634		HOC003	MBG005	Unrelated	Third Degree	9.577	0.941	0.059	0	12	5
HEU002	MBG012	5212	1343	0.25767											MBG015	MBG001	YRI.SG	0.194295		HOC003	MBG006	Unrelated	Third Degree	8.127	0.947	0.053	0	0	1
HOC002	MBG012	8293	2162	0.2607											MBG016	MBG001	YRI.SG	0.178302		HOC003	MBG007	Unrelated	Third Degree	12.644	0.979	0.021	0	3	3
HOC003	MBG012	4493	1171	0.26063											MBG017_PMD	MBG001	YRI.SG	0.186254		HOC003	MBG008	Unrelated	Third Degree	14.74	1	0	0	0	1
LAN001	MBG012	5714	1452	0.25411											SCN001	MBG001	YRI.SG	0.10975		HOC003	MBG010	Unrelated	Third Degree	15.292	1	0	0	0	1
MBG001	MBG012	326	85	0.26074											APG001	MBG002	YRI.SG	0.173744		HOC003	MBG011	Unrelated	Third Degree	4.114	1	0	0	0	1
MBG002	MBG012	1333	322	0.24156											APG002	MBG002	YRI.SG	0.1708		HOC003	MBG012	Unrelated	Third Degree	3.414	1	0	0	0	1
MBG003	MBG012	8637	2250	0.26051											APG003	MBG002	YRI.SG	0.17498		HOC003	MBG013	Unrelated	Third Degree	7.299	1	0	0	0	1
MBG004	MBG012	7248	1856	0.25607											HEU001	MBG002	YRI.SG	0.174782		HOC003	MBG014	Unrelated	Third Degree	3.676	1	0	0	0	1
MBG005	MBG012	7683	1993	0.2594											HEU002	MBG002	YRI.SG	0.180159		HOC003	MBG015	Unrelated	Third Degree	8.286	1	0	0	0	1
MBG006	MBG012	4248	1047	0.24647											HOC001	MBG002	YRI.SG	0.171948		HOC003	MBG016	Unrelated	Third Degree	13.912	1	0	0	0	1
MBG007	MBG012	15886	4101	0.25815											HOC002	MBG002	YRI.SG	0.167557		HOC003	MBG017	Unrelated	Third Degree	13.796	1	0	0	0	1
MBG008	MBG012	14758	3869	0.26216											HOC003	MBG002	YRI.SG	0.193394		HOC003	MBG017_ss	Unrelated	Third Degree	14.575	1	0	0	0	1
MBG010	MBG012	4303	1108	0.25749											HOC004	MBG002	YRI.SG	0.18021		HOC003	SCN001	Unrelated	Third Degree	11.871	1	0	0	0	1
MBG011	MBG012	469	125	0.26652											LAN001	MBG002	YRI.SG	0.180617		HOC003	SCN001_ss	Unrelated	Third Degree	10.764	1	0	0	0	1
HEU001	MBG013	26372	6780	0.25709											LWB001	MBG002	YRI.SG	0.180543		HOC004	LAN001	Unrelated	Third Degree	20.075	1	0	0	0	1
HEU002	MBG013	14051	3706	0.26375											LWB002	MBG002	YRI.SG	0.175761		HOC004	LWB001	Unrelated	Third Degree	3.664	1	0	0	0	1
HOC002	MBG013	22295	5794	0.25988											LWB003_PMD	MBG002	YRI.SG	0.182221		HOC004	LWB001_ss	Unrelated	Third Degree	16.819	1	0	0	0	1
HOC003	MBG013	12300	3210	0.26098											MBG001	MBG002	YRI.SG	0.14477		HOC004	LWB002	Unrelated	Third Degree	2.427	1	0	0	0	1
LAN001	MBG013	15261	3923	0.25706											MBG003	MBG002	YRI.SG	0.174926		HOC004	LWB002_ss	Unrelated	Third Degree	15.619	1	0	0	0	1
MBG001	MBG013	853	190	0.22274											MBG004	MBG002	YRI.SG	0.18054		HOC004	LWB003	Unrelated	Third Degree	18.349	1	0	0	0	1
MBG002	MBG013	3403	938	0.27564											MBG005	MBG002	YRI.SG	0.178793		HOC004	LWB003_ss	Unrelated	Third Degree	17.576	1	0	0	0	1
MBG003	MBG013	23271	5954	0.25585											MBG006	MBG002	YRI.SG	0.173098		HOC004	MBG001	Unrelated	Third Degree	9.807	1	0	0	0	1
MBG004	MBG013	19443	5072	0.26087											MBG007	MBG002	YRI.SG	0.184423		HOC004	MBG002	Unrelated	Third Degree	17.023	1	0	0	0	1
MBG005	MBG013	21008	5470	0.26038											MBG008	MBG002	YRI.SG	0.173859		HOC004	MBG003	Unrelated	Third Degree	13.414	1	0	0	0	1
MBG006	MBG013	11130	2874	0.25822											MBG009	MBG002	YRI.SG	0.183976		HOC004	MBG004	Unrelated	Third Degree	17.655	1	0	0	0	1
MBG007	MBG013	42518	10861	0.25544											MBG010	MBG002	YRI.SG	0.172872		HOC004	MBG005	Unrelated	Third Degree	16.699	1	0	0	0	1
MBG008	MBG013	39656	10313	0.26006											MBG011	MBG002	YRI.SG	0.212331		HOC004	MBG006	Unrelated	Third Degree	16.868	1	0	0	0	1
MBG010	MBG013	11618	2996	0.25788											MBG012	MBG002	YRI.SG	0.226509		HOC004	MBG007	Unrelated	Third Degree	15.186	1	0	0	0	1
MBG011	MBG013	1201	307	0.25562											MBG013	MBG002	YRI.SG	0.162633		HOC004	MBG008	Unrelated	Third Degree	19.024	1	0	0	0	1
MBG012	MBG013	1305	359	0.2751											MBG014	MBG002	YRI.SG	0.193229		HOC004	MBG009	Unrelated	Third Degree	14.79	1	0	0	0	1
HEU001	MBG014	7818	2017	0.25799											MBG015	MBG002	YRI.SG	0.176417		HOC004	MBG009_ss	Unrelated	Third Degree	16.552	1	0	0	0	1
HEU002	MBG014	4195	1089	0.25959											MBG016	MBG002	YRI.SG	0.177611		HOC004	MBG010	Unrelated	Third Degree	19.959	1	0	0	0	1
HOC002	MBG014	6465	1654	0.25584											MBG017_PMD	MBG002	YRI.SG	0.188191		HOC004	MBG011	Unrelated	Third Degree	15.403	1	0	0	0	1
HOC003	MBG014	3658	973	0.26599											SCN001	MBG002	YRI.SG	0.172645		HOC004	MBG012	Unrelated	Third Degree	13.508	1	0	0	0	1
LAN001	MBG014	4647	1193	0.25672											APG001	MBG003	YRI.SG	0.180553		HOC004	MBG013	Unrelated	Third Degree	15.256	1	0	0	0	1
MBG001	MBG014	294	81	0.27551											APG002	MBG003	YRI.SG	0.180546		HOC004	MBG014	Unrelated	Third Degree	9.956	1	0	0	0	1
MBG002	MBG014	977	255	0.261											APG003	MBG003	YRI.SG	0.182939		HOC004	MBG015	Unrelated	Third Degree	18.138	1	0	0	0	1
MBG003	MBG014	6943	1830	0.26357											HEU001	MBG003	YRI.SG	0.184038		HOC004	MBG016	Unrelated	Third Degree	11.647	0.968	0.032	0	7	3
MBG004	MBG014	5804	1481	0.25517											HEU002	MBG003	YRI.SG	0.180864		HOC004	MBG017	Unrelated	Third Degree	13.824	1	0	0	0	1
MBG005	MBG014	6183	1523	0.24632											HOC001	MBG003	YRI.SG	0.18013		HOC004	MBG017_ss	Unrelated	Third Degree	12.958	0.986	0.014	0	4	2
MBG006	MBG014	3296	838	0.25425											HOC002	MBG003	YRI.SG	0.186165		HOC004	SCN001	Unrelated	Third Degree	17.669	1	0	0	0	1
MBG007	MBG014	12457	3206	0.25737											HOC003	MBG003	YRI.SG	0.190614		HOC004	SCN001_ss	Unrelated	Third Degree	17.528	1	0	0	0	1
MBG008	MBG014	11742	3068	0.26128											HOC004	MBG003	YRI.SG	0.182695		HOC004_ss	LAN001	Unrelated	Third Degree	19.937	1	0	0	0	1
MBG010	MBG014	3560	902	0.25337											LAN001	MBG003	YRI.SG	0.178786		HOC004_ss	LWB001	Unrelated	Third Degree	3.639	1	0	0	0	1
MBG011	MBG014	412	104	0.25243											LWB001	MBG003	YRI.SG	0.188176		HOC004_ss	LWB001_ss	Unrelated	Third Degree	16.316	1	0	0	0	1
MBG012	MBG014	395	106	0.26835											LWB002	MBG003	YRI.SG	0.182958		HOC004_ss	LWB002	Unrelated	Third Degree	2.374	1	0	0	0	1
MBG013	MBG014	1087	290	0.26679											LWB003_PMD	MBG003	YRI.SG	0.181657		HOC004_ss	LWB002_ss	Unrelated	Third Degree	15.239	1	0	0	0	1
HEU001	MBG015	73622	18948	0.25737											MBG001	MBG003	YRI.SG	0.194476		HOC004_ss	LWB003	Unrelated	Third Degree	18.21	1	0	0	0	1
HEU002	MBG015	38048	9791	0.25733											MBG002	MBG003	YRI.SG	0.174926		HOC004_ss	LWB003_ss	Unrelated	Third Degree	17.438	1	0	0	0	1
HOC002	MBG015	63929	16328	0.25541											MBG004	MBG003	YRI.SG	0.183741		HOC004_ss	MBG001	Unrelated	Third Degree	9.735	1	0	0	0	1
HOC003	MBG015	33385	8502	0.25467											MBG005	MBG003	YRI.SG	0.182619		HOC004_ss	MBG002	Unrelated	Third Degree	16.403	1	0	0	0	1
LAN001	MBG015	41680	10918	0.26195											MBG006	MBG003	YRI.SG	0.183581		HOC004_ss	MBG003	Unrelated	Third Degree	13.008	1	0	0	0	1
MBG001	MBG015	2009	496	0.24689											MBG007	MBG003	YRI.SG	0.182131		HOC004_ss	MBG004	Unrelated	Third Degree	17.354	1	0	0	0	1
MBG002	MBG015	9745	2463	0.25274											MBG008	MBG003	YRI.SG	0.181567		HOC004_ss	MBG005	Unrelated	Third Degree	15.728	1	0	0	0	1
MBG003	MBG015	63086	16245	0.25751											MBG009	MBG003	YRI.SG	0.208436		HOC004_ss	MBG006	Unrelated	Third Degree	16.838	1	0	0	0	1
MBG004	MBG015	55620	14172	0.2548											MBG010	MBG003	YRI.SG	0.179872		HOC004_ss	MBG007	Unrelated	Third Degree	14.786	1	0	0	0	1
MBG005	MBG015	57799	14891	0.25763											MBG011	MBG003	YRI.SG	0.181079		HOC004_ss	MBG008	Unrelated	Third Degree	18.94	1	0	0	0	1
MBG006	MBG015	30289	7864	0.25963											MBG012	MBG003	YRI.SG	0.205502		HOC004_ss	MBG009	Unrelated	Third Degree	14.221	1	0	0	0	1
MBG007	MBG015	122471	31311	0.25566											MBG013	MBG003	YRI.SG	0.182244		HOC004_ss	MBG009_ss	Unrelated	Third Degree	16.12	1	0	0	0	1
MBG008	MBG015	111926	28861	0.25786											MBG014	MBG003	YRI.SG	0.180086		HOC004_ss	MBG010	Unrelated	Third Degree	19.917	1	0	0	0	1
MBG010	MBG015	32150	8306	0.25835											MBG015	MBG003	YRI.SG	0.18595		HOC004_ss	MBG011	Unrelated	Third Degree	15.103	1	0	0	0	1
MBG011	MBG015	3109	816	0.26246											MBG016	MBG003	YRI.SG	0.181829		HOC004_ss	MBG012	Unrelated	Third Degree	13.647	1	0	0	0	1
MBG012	MBG015	3293	884	0.26845											MBG017_PMD	MBG003	YRI.SG	0.188058		HOC004_ss	MBG013	Unrelated	Third Degree	15.093	1	0	0	0	1
MBG013	MBG015	8866	2259	0.25479											SCN001	MBG003	YRI.SG	0.184392		HOC004_ss	MBG014	Unrelated	Third Degree	9.512	1	0	0	0	1
MBG014	MBG015	2621	666	0.2541											APG001	MBG004	YRI.SG	0.184549		HOC004_ss	MBG015	Unrelated	Third Degree	17.798	1	0	0	0	1
HEU001	MBG016	199929	51728	0.25873											APG002	MBG004	YRI.SG	0.183558		HOC004_ss	MBG016	Unrelated	Third Degree	11.564	0.967	0.033	0	8	4
HEU002	MBG016	106437	27478	0.25816											APG003	MBG004	YRI.SG	0.177486		HOC004_ss	MBG017	Unrelated	Third Degree	13.392	1	0	0	0	1
HOC002	MBG016	177781	45663	0.25685											HEU001	MBG004	YRI.SG	0.181369		HOC004_ss	MBG017_ss	Unrelated	Third Degree	12.935	0.985	0.015	0	4	2
HOC003	MBG016	91669	23741	0.25899											HEU002	MBG004	YRI.SG	0.177038		HOC004_ss	SCN001	Unrelated	Third Degree	17.78	1	0	0	0	1
LAN001	MBG016	117073	30530	0.26078											HOC001	MBG004	YRI.SG	0.173327		HOC004_ss	SCN001_ss	Unrelated	Third Degree	17.524	1	0	0	0	1
MBG001	MBG016	5307	1359	0.25608											HOC002	MBG004	YRI.SG	0.181475		LAN001	LWB001	Unrelated	Third Degree	2.191	1	0	0	0	1
MBG002	MBG016	26927	7034	0.26122											HOC003	MBG004	YRI.SG	0.181553		LAN001	LWB001_ss	Unrelated	Third Degree	19.517	1	0	0	0	1
MBG003	MBG016	176545	45497	0.25771											HOC004	MBG004	YRI.SG	0.184715		LAN001	LWB002	Unrelated	Third Degree	0.057	0.872	0.128	0	0	1
MBG004	MBG016	154425	33460	0.21667											LAN001	MBG004	YRI.SG	0.173142		LAN001	LWB002_ss	Unrelated	Third Degree	13.277	1	0	0	0	1
MBG005	MBG016	159624	41568	0.26041											LWB001	MBG004	YRI.SG	0.180555		LAN001	LWB003	Unrelated	Third Degree	18.798	1	0	0	0	1
MBG006	MBG016	82624	21253	0.25723											LWB002	MBG004	YRI.SG	0.183694		LAN001	LWB003_ss	Unrelated	Third Degree	19.443	1	0	0	0	1
MBG007	MBG016	344558	88583	0.25709											LWB003_PMD	MBG004	YRI.SG	0.180283		LAN001	MBG001	Unrelated	Third Degree	6.724	1	0	0	0	1
MBG008	MBG016	310905	79804	0.25668											MBG001	MBG004	YRI.SG	0.174999		LAN001	MBG002	Unrelated	Third Degree	9.604	1	0	0	0	1
MBG010	MBG016	87947	22918	0.26059											MBG002	MBG004	YRI.SG	0.18054		LAN001	MBG003	Unrelated	Third Degree	15.037	1	0	0	0	1
MBG011	MBG016	8312	2230	0.26829											MBG003	MBG004	YRI.SG	0.183741		LAN001	MBG004	Unrelated	Third Degree	18.309	1	0	0	0	1
MBG012	MBG016	8940	2319	0.2594											MBG005	MBG004	YRI.SG	0.180157		LAN001	MBG005	Unrelated	Third Degree	18.093	1	0	0	0	1
MBG013	MBG016	23758	6061	0.25511											MBG006	MBG004	YRI.SG	0.186415		LAN001	MBG006	Unrelated	Third Degree	13.087	1	0	0	0	1
MBG014	MBG016	7119	1882	0.26436											MBG007	MBG004	YRI.SG	0.181853		LAN001	MBG007	Unrelated	Third Degree	17.268	1	0	0	0	1
MBG015	MBG016	65072	16732	0.25713											MBG008	MBG004	YRI.SG	0.182425		LAN001	MBG008	Unrelated	Third Degree	16.48	1	0	0	0	1
APG001	MBG017	199640	50033	0.25062											MBG009	MBG004	YRI.SG	0.186295		LAN001	MBG009	Unrelated	Third Degree	13.684	1	0	0	0	1
APG002	MBG017	180482	45426	0.25169											MBG010	MBG004	YRI.SG	0.182045		LAN001	MBG009_ss	Unrelated	Third Degree	19.027	1	0	0	0	1
APG003	MBG017	254190	63456	0.24964											MBG011	MBG004	YRI.SG	0.165752		LAN001	MBG010	Unrelated	Third Degree	14.561	1	0	0	0	1
HEU001	MBG017	297229	76649	0.25788											MBG012	MBG004	YRI.SG	0.195948		LAN001	MBG011	Unrelated	Third Degree	9.142	1	0	0	0	1
HEU002	MBG017	160815	41534	0.25827											MBG013	MBG004	YRI.SG	0.180362		LAN001	MBG012	Unrelated	Third Degree	5.996	1	0	0	0	1
HOC001	MBG017	41801	10485	0.25083											MBG014	MBG004	YRI.SG	0.188217		LAN001	MBG013	Unrelated	Third Degree	7.008	1	0	0	0	1
HOC001C_lc	MBG017	113098	28443	0.25149											MBG015	MBG004	YRI.SG	0.188863		LAN001	MBG014	Unrelated	Third Degree	4.383	1	0	0	0	1
HOC002	MBG017	276175	71256	0.25801											MBG016	MBG004	YRI.SG	0.258121		LAN001	MBG015	Unrelated	Third Degree	13.746	1	0	0	0	1
HOC003	MBG017	138192	35381	0.25603											MBG017_PMD	MBG004	YRI.SG	0.190339		LAN001	MBG016	Unrelated	Third Degree	17.048	1	0	0	0	1
HOC004	MBG017	484457	123286	0.25448											SCN001	MBG004	YRI.SG	0.207195		LAN001	MBG017	Unrelated	Third Degree	20.483	1	0	0	0	1
LAN001	MBG017	177090	46127	0.26047											APG001	MBG005	YRI.SG	0.182216		LAN001	MBG017_ss	Unrelated	Third Degree	20.286	1	0	0	0	1
LWB001	MBG017	235327	58733	0.24958											APG002	MBG005	YRI.SG	0.178822		LAN001	SCN001	Unrelated	Third Degree	13.163	1	0	0	0	1
LWB002	MBG017	118736	30483	0.25673											APG003	MBG005	YRI.SG	0.182123		LAN001	SCN001_ss	Unrelated	Third Degree	11.593	1	0	0	0	1
LWB003	MBG017	414668	102444	0.24705											HEU001	MBG005	YRI.SG	0.179207		LWB001	LWB002_ss	Unrelated	Third Degree	0.82	1	0	0	0	1
MBG001	MBG017	7402	1927	0.26034											HEU002	MBG005	YRI.SG	0.178348		LWB001	LWB003	Unrelated	Third Degree	3.538	1	0	0	0	1
MBG002	MBG017	40390	10388	0.25719											HOC001	MBG005	YRI.SG	0.182923		LWB001	LWB003_ss	Unrelated	Third Degree	3.248	1	0	0	0	1
MBG003	MBG017	266151	67923	0.2552											HOC002	MBG005	YRI.SG	0.181838		LWB001	MBG002	Unrelated	Third Degree	0.104	0.938	0.062	0	0	1
MBG004	MBG017	238524	60800	0.2549											HOC003	MBG005	YRI.SG	0.185158		LWB001	MBG003	Unrelated	Third Degree	2.412	1	0	0	0	1
MBG005	MBG017	239387	61789	0.25811											HOC004	MBG005	YRI.SG	0.17626		LWB001	MBG004	Unrelated	Third Degree	0.016	0.868	0.132	0	0	1
MBG006	MBG017	123648	32022	0.25898											LAN001	MBG005	YRI.SG	0.173231		LWB001	MBG006	Unrelated	Third Degree	1.551	1	0	0	0	1
MBG007	MBG017	532242	136964	0.25733											LWB001	MBG005	YRI.SG	0.183355		LWB001	MBG007	Unrelated	Third Degree	2.903	1	0	0	0	1
MBG008	MBG017	469742	120899	0.25737											LWB002	MBG005	YRI.SG	0.183694		LWB001	MBG008	Unrelated	Third Degree	1.449	1	0	0	0	1
MBG009	MBG017	496688	126712	0.25511											LWB003_PMD	MBG005	YRI.SG	0.177778		LWB001	MBG009	Unrelated	Third Degree	0.282	0.873	0.127	0	0	1
MBG010	MBG017	131261	33862	0.25797											MBG001	MBG005	YRI.SG	0.17845		LWB001	MBG009_ss	Unrelated	Third Degree	3.331	1	0	0	0	1
MBG011	MBG017	11618	2997	0.25796											MBG002	MBG005	YRI.SG	0.178793		LWB001	MBG011	Unrelated	Third Degree	0.029	0.937	0.063	0	0	1
MBG012	MBG017	12808	3306	0.25812											MBG003	MBG005	YRI.SG	0.182619		LWB001	MBG013	Unrelated	Third Degree	0.068	0.937	0.063	0	0	1
MBG013	MBG017	33882	8742	0.25801											MBG004	MBG005	YRI.SG	0.180157		LWB001	MBG015	Unrelated	Third Degree	1.341	1	0	0	0	1
MBG014	MBG017	10056	2594	0.25796											MBG006	MBG005	YRI.SG	0.1785		LWB001	MBG016	Unrelated	Third Degree	1.091	1	0	0	0	1
MBG015	MBG017	95743	24410	0.25495											MBG007	MBG005	YRI.SG	0.182281		LWB001	MBG017	Unrelated	Third Degree	2.216	1	0	0	0	1
MBG016	MBG017	271936	69340	0.25499											MBG008	MBG005	YRI.SG	0.178109		LWB001	MBG017_ss	Unrelated	Third Degree	3.892	1	0	0	0	1
APG001	MBG017_PMD	81031	20031	0.2472											MBG009	MBG005	YRI.SG	0.184352		LWB001	SCN001	Unrelated	Third Degree	0.946	1	0	0	0	1
APG002	MBG017_PMD	71182	17701	0.24867											MBG010	MBG005	YRI.SG	0.178747		LWB001	SCN001_ss	Unrelated	Third Degree	0.862	1	0	0	0	1
APG003	MBG017_PMD	103908	25835	0.24863											MBG011	MBG005	YRI.SG	0.184864		LWB001_ss	LWB002	Unrelated	Third Degree	1.619	1	0	0	0	1
HEU001	MBG017_PMD	121440	30943	0.2548											MBG012	MBG005	YRI.SG	0.192701		LWB001_ss	LWB002_ss	Unrelated	Third Degree	14.807	1	0	0	0	1
HEU002	MBG017_PMD	64300	16357	0.25439											MBG013	MBG005	YRI.SG	0.175858		LWB001_ss	LWB003	Unrelated	Third Degree	19.723	1	0	0	0	1
HOC001	MBG017_PMD	17949	4392	0.24469											MBG014	MBG005	YRI.SG	0.184229		LWB001_ss	LWB003_ss	Unrelated	Third Degree	20.143	1	0	0	0	1
HOC001C_lc	MBG017_PMD	45734	11654	0.25482											MBG015	MBG005	YRI.SG	0.183156		LWB001_ss	MBG001	Unrelated	Third Degree	8.652	1	0	0	0	1
HOC001C_PMD	MBG017_PMD	5871	1469	0.25021											MBG016	MBG005	YRI.SG	0.180018		LWB001_ss	MBG002	Unrelated	Third Degree	17.076	1	0	0	0	1
HOC002	MBG017_PMD	105395	26702	0.25335											MBG017_PMD	MBG005	YRI.SG	0.177359		LWB001_ss	MBG003	Unrelated	Third Degree	16.617	1	0	0	0	1
HOC003	MBG017_PMD	55940	14151	0.25297											SCN001	MBG005	YRI.SG	0.176744		LWB001_ss	MBG004	Unrelated	Third Degree	20.068	1	0	0	0	1
HOC004	MBG017_PMD	184343	46390	0.25165											APG001	MBG006	YRI.SG	0.187725		LWB001_ss	MBG005	Unrelated	Third Degree	16.896	1	0	0	0	1
LAN001	MBG017_PMD	70522	18157	0.25747											APG002	MBG006	YRI.SG	0.184173		LWB001_ss	MBG006	Unrelated	Third Degree	16.44	1	0	0	0	1
LWB001	MBG017_PMD	99249	24436	0.24621											APG003	MBG006	YRI.SG	0.176411		LWB001_ss	MBG007	Unrelated	Third Degree	13.651	1	0	0	0	1
LWB002	MBG017_PMD	50747	12846	0.25314											HEU001	MBG006	YRI.SG	0.182732		LWB001_ss	MBG008	Unrelated	Third Degree	18.686	1	0	0	0	1
LWB003	MBG017_PMD	157579	39864	0.25298											HEU002	MBG006	YRI.SG	0.180499		LWB001_ss	MBG009	Unrelated	Third Degree	16.56	1	0	0	0	1
LWB003_PMD	MBG017_PMD	65951	16592	0.25158											HOC001	MBG006	YRI.SG	0.163942		LWB001_ss	MBG009_ss	Unrelated	Third Degree	18.016	1	0	0	0	1
MBG001	MBG017_PMD	3474	897	0.2582											HOC002	MBG006	YRI.SG	0.182855		LWB001_ss	MBG010	Unrelated	Third Degree	19.107	1	0	0	0	1
MBG002	MBG017_PMD	16171	4161	0.25731											HOC003	MBG006	YRI.SG	0.187847		LWB001_ss	MBG011	Unrelated	Third Degree	11.437	1	0	0	0	1
MBG003	MBG017_PMD	106384	26747	0.25142											HOC004	MBG006	YRI.SG	0.180427		LWB001_ss	MBG012	Unrelated	Third Degree	11.554	1	0	0	0	1
MBG004	MBG017_PMD	91796	23044	0.25103											LAN001	MBG006	YRI.SG	0.179389		LWB001_ss	MBG013	Unrelated	Third Degree	11.087	1	0	0	0	1
MBG005	MBG017_PMD	96358	24833	0.25772											LWB001	MBG006	YRI.SG	0.183377		LWB001_ss	MBG014	Unrelated	Third Degree	8.418	1	0	0	0	1
MBG006	MBG017_PMD	50566	12741	0.25197											LWB002	MBG006	YRI.SG	0.183074		LWB001_ss	MBG015	Unrelated	Third Degree	15.92	1	0	0	0	1
MBG007	MBG017_PMD	203744	52168	0.25605											LWB003_PMD	MBG006	YRI.SG	0.177688		LWB001_ss	MBG016	Unrelated	Third Degree	16.147	1	0	0	0	1
MBG008	MBG017_PMD	186691	47384	0.25381											MBG001	MBG006	YRI.SG	0.164303		LWB001_ss	MBG017	Unrelated	Third Degree	17.166	1	0	0	0	1
MBG009	MBG017_PMD	189718	47859	0.25226											MBG002	MBG006	YRI.SG	0.173098		LWB001_ss	MBG017_ss	Unrelated	Third Degree	16.976	1	0	0	0	1
MBG010	MBG017_PMD	53622	13735	0.25614											MBG003	MBG006	YRI.SG	0.183581		LWB001_ss	SCN001	Unrelated	Third Degree	15.207	1	0	0	0	1
MBG011	MBG017_PMD	5193	1278	0.2461											MBG004	MBG006	YRI.SG	0.186415		LWB001_ss	SCN001_ss	Unrelated	Third Degree	13.182	1	0	0	0	1
MBG012	MBG017_PMD	5628	1409	0.25036											MBG005	MBG006	YRI.SG	0.1785		LWB002	LWB002_ss	Unrelated	Third Degree	1.337	1	0	0	0	1
MBG013	MBG017_PMD	14798	3791	0.25618											MBG007	MBG006	YRI.SG	0.182692		LWB002	LWB003	Unrelated	Third Degree	1.081	1	0	0	0	1
MBG014	MBG017_PMD	4650	1170	0.25161											MBG008	MBG006	YRI.SG	0.183741		LWB002	LWB003_ss	Unrelated	Third Degree	1.526	1	0	0	0	1
MBG015	MBG017_PMD	40128	10073	0.25102											MBG009	MBG006	YRI.SG	0.177952		LWB002	MBG002	Unrelated	Third Degree	0.262	1	0	0	0	1
MBG016	MBG017_PMD	109678	27622	0.25185											MBG010	MBG006	YRI.SG	0.177618		LWB002	MBG003	Unrelated	Third Degree	0.651	1	0	0	0	1
MBG017	MBG017_PMD	226555	18775	0.08287											MBG011	MBG006	YRI.SG	0.191512		LWB002	MBG004	Unrelated	Third Degree	1.502	1	0	0	0	1
SCN001	MBG017_PMD	6452	1603	0.24845											MBG012	MBG006	YRI.SG	0.198659		LWB002	MBG005	Unrelated	Third Degree	1.298	1	0	0	0	1
APG001	SCN001	7746	1844	0.23806											MBG013	MBG006	YRI.SG	0.182994		LWB002	MBG006	Unrelated	Third Degree	0.343	1	0	0	0	1
APG002	SCN001	6830	1684	0.24656											MBG014	MBG006	YRI.SG	0.209949		LWB002	MBG007	Unrelated	Third Degree	2.67	1	0	0	0	1
APG003	SCN001	9406	2318	0.24644											MBG015	MBG006	YRI.SG	0.178459		LWB002	MBG008	Unrelated	Third Degree	1.559	1	0	0	0	1
HEU001	SCN001	10620	2777	0.26149											MBG016	MBG006	YRI.SG	0.185417		LWB002	MBG009	Unrelated	Third Degree	0.985	1	0	0	0	1
HEU002	SCN001	5858	1452	0.24787											MBG017_PMD	MBG006	YRI.SG	0.184788		LWB002	MBG009_ss	Unrelated	Third Degree	2.073	1	0	0	0	1
HOC001	SCN001	1516	364	0.24011											SCN001	MBG006	YRI.SG	0.188796		LWB002	MBG010	Unrelated	Third Degree	2.359	1	0	0	0	1
HOC001C_lc	SCN001	4156	1012	0.2435											APG001	MBG007	YRI.SG	0.18206		LWB002	MBG014	Unrelated	Third Degree	0.34	1	0	0	0	1
HOC002	SCN001	9417	2447	0.25985											APG002	MBG007	YRI.SG	0.176519		LWB002	MBG015	Unrelated	Third Degree	0.297	1	0	0	0	1
HOC003	SCN001	4987	1265	0.25366											APG003	MBG007	YRI.SG	0.179995		LWB002	MBG017	Unrelated	Third Degree	0.76	0.937	0.063	0	0	1
HOC004	SCN001	16430	4147	0.2524											HEU001	MBG007	YRI.SG	0.18131		LWB002	MBG017_ss	Unrelated	Third Degree	0.879	1	0	0	0	1
LAN001	SCN001	6445	1705	0.26455											HEU002	MBG007	YRI.SG	0.179898		LWB002	SCN001	Unrelated	Third Degree	0.813	1	0	0	0	1
LWB001	SCN001	8965	2222	0.24785											HOC001	MBG007	YRI.SG	0.174307		LWB002	SCN001_ss	Unrelated	Third Degree	0.568	1	0	0	0	1
LWB002	SCN001	4623	1147	0.24811											HOC002	MBG007	YRI.SG	0.18003		LWB002_ss	LWB003	Unrelated	Third Degree	18.303	1	0	0	0	1
LWB003	SCN001	14400	3645	0.25312											HOC003	MBG007	YRI.SG	0.176464		LWB002_ss	LWB003_ss	Unrelated	Third Degree	18.726	1	0	0	0	1
MBG001	SCN001	315	89	0.28254											HOC004	MBG007	YRI.SG	0.181393		LWB002_ss	MBG001	Unrelated	Third Degree	7.352	1	0	0	0	1
MBG002	SCN001	1427	376	0.26349											LAN001	MBG007	YRI.SG	0.178255		LWB002_ss	MBG002	Unrelated	Third Degree	7.032	0.958	0.042	0	2	1
MBG003	SCN001	9800	2519	0.25704											LWB001	MBG007	YRI.SG	0.183374		LWB002_ss	MBG003	Unrelated	Third Degree	12.21	1	0	0	0	1
MBG004	SCN001	8165	1981	0.24262											LWB002	MBG007	YRI.SG	0.177184		LWB002_ss	MBG004	Unrelated	Third Degree	18.172	1	0	0	0	1
MBG005	SCN001	8736	2186	0.25023											LWB003_PMD	MBG007	YRI.SG	0.181337		LWB002_ss	MBG005	Unrelated	Third Degree	11.1	0.968	0.032	0	5	2
MBG006	SCN001	4519	1127	0.24939											MBG001	MBG007	YRI.SG	0.189314		LWB002_ss	MBG006	Unrelated	Third Degree	12.866	1	0	0	0	1
MBG007	SCN001	18334	4645	0.25335											MBG002	MBG007	YRI.SG	0.184423		LWB002_ss	MBG007	Unrelated	Third Degree	17.229	1	0	0	0	1
MBG008	SCN001	16765	4216	0.25148											MBG003	MBG007	YRI.SG	0.182131		LWB002_ss	MBG008	Unrelated	Third Degree	12.618	1	0	0	0	1
MBG009	SCN001	17032	4354	0.25564											MBG004	MBG007	YRI.SG	0.181853		LWB002_ss	MBG009	Unrelated	Third Degree	12.888	1	0	0	0	1
MBG010	SCN001	4851	1196	0.24655											MBG005	MBG007	YRI.SG	0.182281		LWB002_ss	MBG009_ss	Unrelated	Third Degree	17.633	1	0	0	0	1
MBG011	SCN001	466	121	0.25966											MBG006	MBG007	YRI.SG	0.182692		LWB002_ss	MBG010	Unrelated	Third Degree	15.427	1	0	0	0	1
MBG012	SCN001	514	126	0.24514											MBG008	MBG007	YRI.SG	0.181135		LWB002_ss	MBG011	Unrelated	Third Degree	3.523	0.933	0.067	0	0	1
MBG013	SCN001	1339	364	0.27184											MBG009	MBG007	YRI.SG	0.181963		LWB002_ss	MBG012	Unrelated	Third Degree	4.345	0.94	0.06	0	0	1
MBG014	SCN001	386	97	0.2513											MBG010	MBG007	YRI.SG	0.182615		LWB002_ss	MBG013	Unrelated	Third Degree	8.67	1	0	0	0	1
MBG015	SCN001	3510	882	0.25128											MBG011	MBG007	YRI.SG	0.186908		LWB002_ss	MBG014	Unrelated	Third Degree	5.895	1	0	0	0	1
MBG016	SCN001	9907	2575	0.25992											MBG012	MBG007	YRI.SG	0.188617		LWB002_ss	MBG015	Unrelated	Third Degree	9.506	1	0	0	0	1
MBG017	SCN001	15276	3835	0.25105											MBG013	MBG007	YRI.SG	0.182488		LWB002_ss	MBG016	Unrelated	Third Degree	15.9	1	0	0	0	1
															MBG014	MBG007	YRI.SG	0.184256		LWB002_ss	MBG017	Unrelated	Third Degree	18.615	1	0	0	0	1
															MBG015	MBG007	YRI.SG	0.181911		LWB002_ss	MBG017_ss	Unrelated	Third Degree	17.731	1	0	0	0	1
															MBG016	MBG007	YRI.SG	0.182337		LWB002_ss	SCN001	Unrelated	Third Degree	12.403	1	0	0	0	1
															MBG017_PMD	MBG007	YRI.SG	0.180538		LWB002_ss	SCN001_ss	Unrelated	Third Degree	11.808	1	0	0	0	1
															SCN001	MBG007	YRI.SG	0.180418		LWB003	MBG001	Unrelated	Third Degree	9.978	1	0	0	0	1
															APG001	MBG008	YRI.SG	0.179499		LWB003	MBG002	Unrelated	Third Degree	15.952	1	0	0	0	1
															APG002	MBG008	YRI.SG	0.178708		LWB003	MBG003	Unrelated	Third Degree	12.286	0.972	0.028	0	7	4
															APG003	MBG008	YRI.SG	0.176561		LWB003	MBG004	Unrelated	Third Degree	19.931	1	0	0	0	1
															HEU001	MBG008	YRI.SG	0.180175		LWB003	MBG005	Unrelated	Third Degree	19.259	1	0	0	0	1
															HEU002	MBG008	YRI.SG	0.176724		LWB003	MBG006	Unrelated	Third Degree	12.479	0.976	0.024	0	6	3
															HOC001	MBG008	YRI.SG	0.178159		LWB003	MBG007	Unrelated	Third Degree	12.406	0.975	0.025	0	6	3
															HOC002	MBG008	YRI.SG	0.179692		LWB003	MBG008	Unrelated	Third Degree	12.907	0.982	0.018	0	4	2
															HOC003	MBG008	YRI.SG	0.184761		LWB003	MBG009	Unrelated	Third Degree	12.745	0.982	0.018	0	3	1
															HOC004	MBG008	YRI.SG	0.17869		LWB003	MBG009_ss	Unrelated	Third Degree	12.583	0.985	0.015	0	2	1
															LAN001	MBG008	YRI.SG	0.174015		LWB003	MBG010	Unrelated	Third Degree	19.205	1	0	0	0	1
															LWB001	MBG008	YRI.SG	0.182028		LWB003	MBG011	Unrelated	Third Degree	10.111	1	0	0	0	1
															LWB002	MBG008	YRI.SG	0.178294		LWB003	MBG012	Unrelated	Third Degree	14.31	1	0	0	0	1
															LWB003_PMD	MBG008	YRI.SG	0.181151		LWB003	MBG013	Unrelated	Third Degree	16.411	1	0	0	0	1
															MBG001	MBG008	YRI.SG	0.180101		LWB003	MBG014	Unrelated	Third Degree	10.276	1	0	0	0	1
															MBG002	MBG008	YRI.SG	0.173859		LWB003	MBG015	Unrelated	Third Degree	18.129	1	0	0	0	1
															MBG003	MBG008	YRI.SG	0.181567		LWB003	MBG016	Unrelated	Third Degree	17.697	1	0	0	0	1
															MBG004	MBG008	YRI.SG	0.182425		LWB003	MBG017	Unrelated	Third Degree	15.027	1	0	0	0	1
															MBG005	MBG008	YRI.SG	0.178109		LWB003	MBG017_ss	Unrelated	Third Degree	14.318	1	0	0	0	1
															MBG006	MBG008	YRI.SG	0.183741		LWB003	SCN001	Unrelated	Third Degree	15.156	1	0	0	0	1
															MBG007	MBG008	YRI.SG	0.181135		LWB003	SCN001_ss	Unrelated	Third Degree	12.984	1	0	0	0	1
															MBG009	MBG008	YRI.SG	0.180663		LWB003_ss	MBG001	Unrelated	Third Degree	9.757	1	0	0	0	1
															MBG010	MBG008	YRI.SG	0.177033		LWB003_ss	MBG002	Unrelated	Third Degree	17.584	1	0	0	0	1
															MBG011	MBG008	YRI.SG	0.169041		LWB003_ss	MBG003	Unrelated	Third Degree	12.048	0.971	0.029	0	7	4
															MBG012	MBG008	YRI.SG	0.184324		LWB003_ss	MBG004	Unrelated	Third Degree	19.581	1	0	0	0	1
															MBG013	MBG008	YRI.SG	0.174598		LWB003_ss	MBG005	Unrelated	Third Degree	19.634	1	0	0	0	1
															MBG014	MBG008	YRI.SG	0.184792		LWB003_ss	MBG006	Unrelated	Third Degree	12.372	0.974	0.026	0	6	3
															MBG015	MBG008	YRI.SG	0.180277		LWB003_ss	MBG007	Unrelated	Third Degree	12.321	0.975	0.025	0	7	3
															MBG016	MBG008	YRI.SG	0.183169		LWB003_ss	MBG008	Unrelated	Third Degree	12.938	0.982	0.018	0	4	2
															MBG017_PMD	MBG008	YRI.SG	0.182407		LWB003_ss	MBG009	Unrelated	Third Degree	12.808	0.982	0.018	0	2	1
															SCN001	MBG008	YRI.SG	0.180438		LWB003_ss	MBG009_ss	Unrelated	Third Degree	12.353	0.985	0.015	0	2	1
															APG001	MBG009	YRI.SG	0.184905		LWB003_ss	MBG010	Unrelated	Third Degree	19.439	1	0	0	0	1
															APG002	MBG009	YRI.SG	0.182606		LWB003_ss	MBG011	Unrelated	Third Degree	11.116	1	0	0	0	1
															APG003	MBG009	YRI.SG	0.184349		LWB003_ss	MBG012	Unrelated	Third Degree	14.545	1	0	0	0	1
															HEU001	MBG009	YRI.SG	0.181327		LWB003_ss	MBG013	Unrelated	Third Degree	16.239	1	0	0	0	1
															HEU002	MBG009	YRI.SG	0.18354		LWB003_ss	MBG014	Unrelated	Third Degree	9.993	1	0	0	0	1
															HOC001	MBG009	YRI.SG	0.180884		LWB003_ss	MBG015	Unrelated	Third Degree	18.759	1	0	0	0	1
															HOC002	MBG009	YRI.SG	0.184898		LWB003_ss	MBG016	Unrelated	Third Degree	16.203	1	0	0	0	1
															HOC003	MBG009	YRI.SG	0.217341		LWB003_ss	MBG017	Unrelated	Third Degree	16.899	1	0	0	0	1
															HOC004	MBG009	YRI.SG	0.181032		LWB003_ss	MBG017_ss	Unrelated	Third Degree	16.081	1	0	0	0	1
															LAN001	MBG009	YRI.SG	0.176905		LWB003_ss	SCN001	Unrelated	Third Degree	16.496	1	0	0	0	1
															LWB001	MBG009	YRI.SG	0.183744		LWB003_ss	SCN001_ss	Unrelated	Third Degree	14.132	1	0	0	0	1
															LWB002	MBG009	YRI.SG	0.183684		MBG001	MBG002	Unrelated	Third Degree	1.375	1	0	0	0	1
															LWB003_PMD	MBG009	YRI.SG	0.183678		MBG001	MBG003	Unrelated	Third Degree	4.444	1	0	0	0	1
															MBG001	MBG009	YRI.SG	0.1848		MBG001	MBG004	Unrelated	Third Degree	3.958	1	0	0	0	1
															MBG002	MBG009	YRI.SG	0.183976		MBG001	MBG005	Unrelated	Third Degree	4.595	1	0	0	0	1
															MBG003	MBG009	YRI.SG	0.208436		MBG001	MBG006	Unrelated	Third Degree	4.914	1	0	0	0	1
															MBG004	MBG009	YRI.SG	0.186295		MBG001	MBG007	Unrelated	Third Degree	9.66	1	0	0	0	1
															MBG005	MBG009	YRI.SG	0.184352		MBG001	MBG008	Unrelated	Third Degree	12.211	1	0	0	0	1
															MBG006	MBG009	YRI.SG	0.177952		MBG001	MBG009	Unrelated	Third Degree	3.633	0.939	0.061	0	0	1
															MBG007	MBG009	YRI.SG	0.181963		MBG001	MBG009_ss	Unrelated	Third Degree	10.208	1	0	0	0	1
															MBG008	MBG009	YRI.SG	0.180663		MBG001	MBG010	Unrelated	Third Degree	4.158	1	0	0	0	1
															MBG010	MBG009	YRI.SG	0.18253		MBG001	MBG012	Unrelated	Third Degree	0.788	1	0	0	0	1
															MBG011	MBG009	YRI.SG	0.187411		MBG001	MBG013	Unrelated	Third Degree	0.648	0.938	0.062	0	0	1
															MBG012	MBG009	YRI.SG	0.189992		MBG001	MBG014	Unrelated	Third Degree	0.725	1	0	0	0	1
															MBG013	MBG009	YRI.SG	0.184713		MBG001	MBG015	Unrelated	Third Degree	0.622	0.868	0.132	0	0	1
															MBG014	MBG009	YRI.SG	0.188261		MBG001	MBG016	Unrelated	Third Degree	4.956	1	0	0	0	1
															MBG015	MBG009	YRI.SG	0.186286		MBG001	MBG017	Unrelated	Third Degree	11.189	1	0	0	0	1
															MBG016	MBG009	YRI.SG	0.181441		MBG001	MBG017_ss	Unrelated	Third Degree	12.486	1	0	0	0	1
															MBG017_PMD	MBG009	YRI.SG	0.184013		MBG001	SCN001	Unrelated	Third Degree	1.363	1	0	0	0	1
															SCN001	MBG009	YRI.SG	0.179315		MBG001	SCN001_ss	Unrelated	Third Degree	1.006	0.939	0.061	0	0	1
															APG001	MBG010	YRI.SG	0.18548		MBG002	MBG003	Unrelated	Third Degree	12.287	1	0	0	0	1
															APG002	MBG010	YRI.SG	0.177746		MBG002	MBG004	Unrelated	Third Degree	15.285	1	0	0	0	1
															APG003	MBG010	YRI.SG	0.176681		MBG002	MBG005	Unrelated	Third Degree	11.683	1	0	0	0	1
															HEU001	MBG010	YRI.SG	0.180428		MBG002	MBG006	Unrelated	Third Degree	4.874	0.942	0.058	0	0	1
															HEU002	MBG010	YRI.SG	0.176023		MBG002	MBG007	Unrelated	Third Degree	10.553	0.962	0.038	0	6	2
															HOC001	MBG010	YRI.SG	0.164839		MBG002	MBG008	Unrelated	Third Degree	13.657	1	0	0	0	1
															HOC002	MBG010	YRI.SG	0.183025		MBG002	MBG009	Unrelated	Third Degree	12.544	1	0	0	0	1
															HOC003	MBG010	YRI.SG	0.183744		MBG002	MBG009_ss	Unrelated	Third Degree	17.704	1	0	0	0	1
															HOC004	MBG010	YRI.SG	0.182538		MBG002	MBG010	Unrelated	Third Degree	9.715	1	0	0	0	1
															LAN001	MBG010	YRI.SG	0.183093		MBG002	MBG013	Unrelated	Third Degree	5.041	1	0	0	0	1
															LWB001	MBG010	YRI.SG	0.184434		MBG002	MBG014	Unrelated	Third Degree	0.825	1	0	0	0	1
															LWB002	MBG010	YRI.SG	0.175365		MBG002	MBG015	Unrelated	Third Degree	5.433	1	0	0	0	1
															LWB003_PMD	MBG010	YRI.SG	0.185106		MBG002	MBG016	Unrelated	Third Degree	11.254	1	0	0	0	1
															MBG001	MBG010	YRI.SG	0.179819		MBG002	MBG017	Unrelated	Third Degree	16.686	1	0	0	0	1
															MBG002	MBG010	YRI.SG	0.172872		MBG002	MBG017_ss	Unrelated	Third Degree	16.188	1	0	0	0	1
															MBG003	MBG010	YRI.SG	0.179872		MBG002	SCN001	Unrelated	Third Degree	4.125	1	0	0	0	1
															MBG004	MBG010	YRI.SG	0.182045		MBG002	SCN001_ss	Unrelated	Third Degree	2.645	0.938	0.062	0	0	1
															MBG005	MBG010	YRI.SG	0.178747		MBG003	MBG004	Unrelated	Third Degree	17.075	1	0	0	0	1
															MBG006	MBG010	YRI.SG	0.177618		MBG003	MBG005	Unrelated	Third Degree	15.058	1	0	0	0	1
															MBG007	MBG010	YRI.SG	0.182615		MBG003	MBG006	Unrelated	Third Degree	11.422	1	0	0	0	1
															MBG008	MBG010	YRI.SG	0.177033		MBG003	MBG007	Unrelated	Third Degree	13.318	1	0	0	0	1
															MBG009	MBG010	YRI.SG	0.18253		MBG003	MBG008	Unrelated	Third Degree	11.002	0.966	0.034	0	5	2
															MBG011	MBG010	YRI.SG	0.191759		MBG003	MBG009_ss	Unrelated	Third Degree	0.938	0.816	0.184	0	52	15
															MBG012	MBG010	YRI.SG	0.174012		MBG003	MBG010	Unrelated	Third Degree	13.71	1	0	0	0	1
															MBG013	MBG010	YRI.SG	0.18759		MBG003	MBG011	Unrelated	Third Degree	7.045	1	0	0	0	1
															MBG014	MBG010	YRI.SG	0.191225		MBG003	MBG012	Unrelated	Third Degree	5.985	1	0	0	0	1
															MBG015	MBG010	YRI.SG	0.181715		MBG003	MBG013	Unrelated	Third Degree	6.426	0.944	0.056	0	5	1
															MBG016	MBG010	YRI.SG	0.17969		MBG003	MBG014	Unrelated	Third Degree	6.684	1	0	0	0	1
															MBG017_PMD	MBG010	YRI.SG	0.178927		MBG003	MBG015	Unrelated	Third Degree	11.572	1	0	0	0	1
															SCN001	MBG010	YRI.SG	0.187886		MBG003	MBG016	Unrelated	Third Degree	11.663	1	0	0	0	1
															APG001	MBG011	YRI.SG	0.184545		MBG003	MBG017	Unrelated	Third Degree	14.701	1	0	0	0	1
															APG002	MBG011	YRI.SG	0.159037		MBG003	MBG017_ss	Unrelated	Third Degree	16.269	1	0	0	0	1
															APG003	MBG011	YRI.SG	0.181666		MBG003	SCN001	Unrelated	Third Degree	13.399	1	0	0	0	1
															HEU001	MBG011	YRI.SG	0.182828		MBG003	SCN001_ss	Unrelated	Third Degree	11.761	1	0	0	0	1
															HEU002	MBG011	YRI.SG	0.191061		MBG004	MBG005	Unrelated	Third Degree	18.933	1	0	0	0	1
															HOC001	MBG011	YRI.SG	0.145859		MBG004	MBG006	Unrelated	Third Degree	12.518	1	0	0	0	1
															HOC002	MBG011	YRI.SG	0.192467		MBG004	MBG007	Unrelated	Third Degree	17.359	1	0	0	0	1
															HOC003	MBG011	YRI.SG	0.190764		MBG004	MBG008	Unrelated	Third Degree	18.488	1	0	0	0	1
															HOC004	MBG011	YRI.SG	0.185641		MBG004	MBG009	Unrelated	Third Degree	11.847	1	0	0	0	1
															LAN001	MBG011	YRI.SG	0.182823		MBG004	MBG009_ss	Unrelated	Third Degree	18.639	1	0	0	0	1
															LWB001	MBG011	YRI.SG	0.192492		MBG004	MBG010	Unrelated	Third Degree	17.411	1	0	0	0	1
															LWB002	MBG011	YRI.SG	0.191417		MBG004	MBG011	Unrelated	Third Degree	10.722	1	0	0	0	1
															LWB003_PMD	MBG011	YRI.SG	0.196041		MBG004	MBG012	Unrelated	Third Degree	6.393	1	0	0	0	1
															MBG001	MBG011	YRI.SG	0.180179		MBG004	MBG013	Unrelated	Third Degree	12.085	1	0	0	0	1
															MBG002	MBG011	YRI.SG	0.212331		MBG004	MBG014	Unrelated	Third Degree	4.488	1	0	0	0	1
															MBG003	MBG011	YRI.SG	0.181079		MBG004	MBG015	Unrelated	Third Degree	12.479	1	0	0	0	1
															MBG004	MBG011	YRI.SG	0.165752		MBG004	MBG017	Unrelated	Third Degree	17.989	1	0	0	0	1
															MBG005	MBG011	YRI.SG	0.184864		MBG004	MBG017_ss	Unrelated	Third Degree	13.654	1	0	0	0	1
															MBG006	MBG011	YRI.SG	0.191512		MBG004	SCN001	Unrelated	Third Degree	16.963	1	0	0	0	1
															MBG007	MBG011	YRI.SG	0.186908		MBG004	SCN001_ss	Unrelated	Third Degree	15.507	1	0	0	0	1
															MBG008	MBG011	YRI.SG	0.169041		MBG005	MBG006	Unrelated	Third Degree	12.66	1	0	0	0	1
															MBG009	MBG011	YRI.SG	0.187411		MBG005	MBG007	Unrelated	Third Degree	12.126	0.972	0.028	0	3	2
															MBG010	MBG011	YRI.SG	0.191759		MBG005	MBG008	Unrelated	Third Degree	17.329	1	0	0	0	1
															MBG012	MBG011	YRI.SG	0.165232		MBG005	MBG009	Unrelated	Third Degree	10.106	0.959	0.041	0	3	2
															MBG013	MBG011	YRI.SG	0.197096		MBG005	MBG009_ss	Unrelated	Third Degree	12.536	1	0	0	0	1
															MBG014	MBG011	YRI.SG	0.148883		MBG005	MBG010	Unrelated	Third Degree	16.504	1	0	0	0	1
															MBG015	MBG011	YRI.SG	0.202499		MBG005	MBG011	Unrelated	Third Degree	6.944	1	0	0	0	1
															MBG016	MBG011	YRI.SG	0.16712		MBG005	MBG012	Unrelated	Third Degree	5.669	1	0	0	0	1
															MBG017_PMD	MBG011	YRI.SG	0.202863		MBG005	MBG013	Unrelated	Third Degree	7.097	0.948	0.052	0	0	1
															SCN001	MBG011	YRI.SG	0.238008		MBG005	MBG014	Unrelated	Third Degree	0.992	0.859	0.141	0	0	1
															APG001	MBG012	YRI.SG	0.186406		MBG005	MBG015	Unrelated	Third Degree	11.987	1	0	0	0	1
															APG002	MBG012	YRI.SG	0.180874		MBG005	MBG016	Unrelated	Third Degree	16.972	1	0	0	0	1
															APG003	MBG012	YRI.SG	0.190963		MBG005	MBG017	Unrelated	Third Degree	19.516	1	0	0	0	1
															HEU001	MBG012	YRI.SG	0.190351		MBG005	MBG017_ss	Unrelated	Third Degree	19.27	1	0	0	0	1
															HEU002	MBG012	YRI.SG	0.193364		MBG005	SCN001	Unrelated	Third Degree	14.581	1	0	0	0	1
															HOC001	MBG012	YRI.SG	0.151699		MBG005	SCN001_ss	Unrelated	Third Degree	14.671	1	0	0	0	1
															HOC002	MBG012	YRI.SG	0.187825		MBG006	MBG007	Unrelated	Third Degree	10.544	0.959	0.041	0	6	3
															HOC003	MBG012	YRI.SG	0.191297		MBG006	MBG008	Unrelated	Third Degree	13.401	1	0	0	0	1
															HOC004	MBG012	YRI.SG	0.189851		MBG006	MBG009	Unrelated	Third Degree	9.592	0.95	0.05	0	11	5
															LAN001	MBG012	YRI.SG	0.18218		MBG006	MBG009_ss	Unrelated	Third Degree	12.171	0.975	0.025	0	2	2
															LWB001	MBG012	YRI.SG	0.187105		MBG006	MBG010	Unrelated	Third Degree	15.16	1	0	0	0	1
															LWB002	MBG012	YRI.SG	0.175797		MBG006	MBG011	Unrelated	Third Degree	4.115	1	0	0	0	1
															LWB003_PMD	MBG012	YRI.SG	0.190453		MBG006	MBG012	Unrelated	Third Degree	1.026	0.869	0.131	0	7	1
															MBG001	MBG012	YRI.SG	0.221875		MBG006	MBG013	Unrelated	Third Degree	3.461	0.93	0.07	0	0	1
															MBG002	MBG012	YRI.SG	0.226509		MBG006	MBG014	Unrelated	Third Degree	4.392	1	0	0	0	1
															MBG003	MBG012	YRI.SG	0.205502		MBG006	MBG015	Unrelated	Third Degree	11.432	1	0	0	0	1
															MBG004	MBG012	YRI.SG	0.195948		MBG006	MBG016	Unrelated	Third Degree	10.663	0.958	0.042	0	1	1
															MBG005	MBG012	YRI.SG	0.192701		MBG006	MBG017	Unrelated	Third Degree	18.41	1	0	0	0	1
															MBG006	MBG012	YRI.SG	0.198659		MBG006	MBG017_ss	Unrelated	Third Degree	19.214	1	0	0	0	1
															MBG007	MBG012	YRI.SG	0.188617		MBG006	SCN001	Unrelated	Third Degree	8.786	1	0	0	0	1
															MBG008	MBG012	YRI.SG	0.184324		MBG006	SCN001_ss	Unrelated	Third Degree	7.419	1	0	0	0	1
															MBG009	MBG012	YRI.SG	0.189992		MBG007	MBG008	Unrelated	Third Degree	11.457	0.977	0.023	0	2	2
															MBG010	MBG012	YRI.SG	0.174012		MBG007	MBG009	Unrelated	Third Degree	11.836	0.969	0.031	0	6	4
															MBG011	MBG012	YRI.SG	0.165232		MBG007	MBG009_ss	Unrelated	Third Degree	14.431	1	0	0	0	1
															MBG013	MBG012	YRI.SG	0.174727		MBG007	MBG010	Unrelated	Third Degree	17.359	1	0	0	0	1
															MBG014	MBG012	YRI.SG	0.185348		MBG007	MBG011	Unrelated	Third Degree	7.654	1	0	0	0	1
															MBG015	MBG012	YRI.SG	0.1821		MBG007	MBG012	Unrelated	Third Degree	8.754	1	0	0	0	1
															MBG016	MBG012	YRI.SG	0.202831		MBG007	MBG013	Unrelated	Third Degree	9.316	1	0	0	0	1
															MBG017_PMD	MBG012	YRI.SG	0.194257		MBG007	MBG014	Unrelated	Third Degree	10.018	1	0	0	0	1
															SCN001	MBG012	YRI.SG	0.209498		MBG007	MBG015	Unrelated	Third Degree	12.357	1	0	0	0	1
															APG001	MBG013	YRI.SG	0.184345		MBG007	MBG016	Unrelated	Third Degree	15.517	1	0	0	0	1
															APG002	MBG013	YRI.SG	0.193227		MBG007	MBG017	Unrelated	Third Degree	16.457	1	0	0	0	1
															APG003	MBG013	YRI.SG	0.172103		MBG007	MBG017_ss	Unrelated	Third Degree	15.912	1	0	0	0	1
															HEU001	MBG013	YRI.SG	0.182445		MBG007	SCN001	Unrelated	Third Degree	17.259	1	0	0	0	1
															HEU002	MBG013	YRI.SG	0.179415		MBG007	SCN001_ss	Unrelated	Third Degree	16.304	1	0	0	0	1
															HOC001	MBG013	YRI.SG	0.186023		MBG008	MBG009	Unrelated	Third Degree	15.3	1	0	0	0	1
															HOC002	MBG013	YRI.SG	0.179034		MBG008	MBG009_ss	Unrelated	Third Degree	13.042	0.985	0.015	0	2	1
															HOC003	MBG013	YRI.SG	0.177148		MBG008	MBG010	Unrelated	Third Degree	11.666	1	0	0	0	1
															HOC004	MBG013	YRI.SG	0.187307		MBG008	MBG011	Unrelated	Third Degree	9.695	1	0	0	0	1
															LAN001	MBG013	YRI.SG	0.180352		MBG008	MBG012	Unrelated	Third Degree	13.848	1	0	0	0	1
															LWB001	MBG013	YRI.SG	0.185136		MBG008	MBG013	Unrelated	Third Degree	12.56	1	0	0	0	1
															LWB002	MBG013	YRI.SG	0.179596		MBG008	MBG014	Unrelated	Third Degree	9.317	1	0	0	0	1
															LWB003_PMD	MBG013	YRI.SG	0.172865		MBG008	MBG015	Unrelated	Third Degree	14.205	1	0	0	0	1
															MBG001	MBG013	YRI.SG	0.218457		MBG008	MBG016	Unrelated	Third Degree	13.361	1	0	0	0	1
															MBG002	MBG013	YRI.SG	0.162633		MBG008	MBG017	Unrelated	Third Degree	15.722	1	0	0	0	1
															MBG003	MBG013	YRI.SG	0.182244		MBG008	MBG017_ss	Unrelated	Third Degree	15.515	1	0	0	0	1
															MBG004	MBG013	YRI.SG	0.180362		MBG008	SCN001	Unrelated	Third Degree	17.548	1	0	0	0	1
															MBG005	MBG013	YRI.SG	0.175858		MBG008	SCN001_ss	Unrelated	Third Degree	16.414	1	0	0	0	1
															MBG006	MBG013	YRI.SG	0.182994		MBG009	MBG010	Unrelated	Third Degree	16.793	1	0	0	0	1
															MBG007	MBG013	YRI.SG	0.182488		MBG009	MBG011	Unrelated	Third Degree	8.64	1	0	0	0	1
															MBG008	MBG013	YRI.SG	0.174598		MBG009	MBG012	Unrelated	Third Degree	5.11	0.938	0.062	0	0	1
															MBG009	MBG013	YRI.SG	0.184713		MBG009	MBG013	Unrelated	Third Degree	10.036	1	0	0	0	1
															MBG010	MBG013	YRI.SG	0.18759		MBG009	MBG014	Unrelated	Third Degree	3.425	0.938	0.062	0	0	1
															MBG011	MBG013	YRI.SG	0.197096		MBG009	MBG015	Unrelated	Third Degree	9.361	0.953	0.047	0	3	1
															MBG012	MBG013	YRI.SG	0.174727		MBG009	MBG016	Unrelated	Third Degree	10.565	0.958	0.042	0	7	3
															MBG014	MBG013	YRI.SG	0.185245		MBG009	MBG017	Unrelated	Third Degree	16.229	1	0	0	0	1
															MBG015	MBG013	YRI.SG	0.189009		MBG009	MBG017_ss	Unrelated	Third Degree	15.96	1	0	0	0	1
															MBG016	MBG013	YRI.SG	0.185203		MBG009	SCN001	Unrelated	Third Degree	14.364	1	0	0	0	1
															MBG017_PMD	MBG013	YRI.SG	0.179856		MBG009	SCN001_ss	Unrelated	Third Degree	14.703	1	0	0	0	1
															SCN001	MBG013	YRI.SG	0.161989		MBG009_ss	MBG010	Unrelated	Third Degree	16.899	1	0	0	0	1
															APG001	MBG014	YRI.SG	0.199944		MBG009_ss	MBG011	Unrelated	Third Degree	10.571	1	0	0	0	1
															APG002	MBG014	YRI.SG	0.203127		MBG009_ss	MBG012	Unrelated	Third Degree	13.602	1	0	0	0	1
															APG003	MBG014	YRI.SG	0.194765		MBG009_ss	MBG013	Unrelated	Third Degree	15.066	1	0	0	0	1
															HEU001	MBG014	YRI.SG	0.191955		MBG009_ss	MBG014	Unrelated	Third Degree	8.26	1	0	0	0	1
															HEU002	MBG014	YRI.SG	0.167704		MBG009_ss	MBG015	Unrelated	Third Degree	17.172	1	0	0	0	1
															HOC001	MBG014	YRI.SG	0.190769		MBG009_ss	MBG016	Unrelated	Third Degree	19.082	1	0	0	0	1
															HOC002	MBG014	YRI.SG	0.190957		MBG009_ss	MBG017	Unrelated	Third Degree	17.002	1	0	0	0	1
															HOC003	MBG014	YRI.SG	0.169272		MBG009_ss	MBG017_ss	Unrelated	Third Degree	17.968	1	0	0	0	1
															HOC004	MBG014	YRI.SG	0.180692		MBG009_ss	SCN001	Unrelated	Third Degree	18.102	1	0	0	0	1
															LAN001	MBG014	YRI.SG	0.189862		MBG009_ss	SCN001_ss	Unrelated	Third Degree	17.828	1	0	0	0	1
															LWB001	MBG014	YRI.SG	0.185287		MBG010	MBG011	Unrelated	Third Degree	2.715	0.931	0.069	0	0	1
															LWB002	MBG014	YRI.SG	0.184756		MBG010	MBG012	Unrelated	Third Degree	7.889	1	0	0	0	1
															LWB003_PMD	MBG014	YRI.SG	0.174442		MBG010	MBG013	Unrelated	Third Degree	10.857	1	0	0	0	1
															MBG001	MBG014	YRI.SG	0.166634		MBG010	MBG014	Unrelated	Third Degree	7.332	1	0	0	0	1
															MBG002	MBG014	YRI.SG	0.193229		MBG010	MBG015	Unrelated	Third Degree	13.007	1	0	0	0	1
															MBG003	MBG014	YRI.SG	0.180086		MBG010	MBG016	Unrelated	Third Degree	14.266	1	0	0	0	1
															MBG004	MBG014	YRI.SG	0.188217		MBG010	MBG017	Unrelated	Third Degree	19.896	1	0	0	0	1
															MBG005	MBG014	YRI.SG	0.184229		MBG010	MBG017_ss	Unrelated	Third Degree	19.66	1	0	0	0	1
															MBG006	MBG014	YRI.SG	0.209949		MBG010	SCN001	Unrelated	Third Degree	12.37	1	0	0	0	1
															MBG007	MBG014	YRI.SG	0.184256		MBG010	SCN001_ss	Unrelated	Third Degree	13.712	1	0	0	0	1
															MBG008	MBG014	YRI.SG	0.184792		MBG011	MBG014	Unrelated	Third Degree	0.277	0.937	0.063	0	0	1
															MBG009	MBG014	YRI.SG	0.188261		MBG011	MBG015	Unrelated	Third Degree	3.341	1	0	0	0	1
															MBG010	MBG014	YRI.SG	0.191225		MBG011	MBG016	Unrelated	Third Degree	10.69	1	0	0	0	1
															MBG011	MBG014	YRI.SG	0.148883		MBG011	MBG017	Unrelated	Third Degree	11.263	1	0	0	0	1
															MBG012	MBG014	YRI.SG	0.185348		MBG011	MBG017_ss	Unrelated	Third Degree	10.96	1	0	0	0	1
															MBG013	MBG014	YRI.SG	0.185245		MBG011	SCN001	Unrelated	Third Degree	4.599	1	0	0	0	1
															MBG015	MBG014	YRI.SG	0.210348		MBG011	SCN001_ss	Unrelated	Third Degree	3.364	1	0	0	0	1
															MBG016	MBG014	YRI.SG	0.182084		MBG012	MBG013	Unrelated	Third Degree	1.304	0.936	0.064	0	0	1
															MBG017_PMD	MBG014	YRI.SG	0.207021		MBG012	MBG014	Unrelated	Third Degree	0.191	0.936	0.064	0	0	1
															SCN001	MBG014	YRI.SG	0.181658		MBG012	MBG015	Unrelated	Third Degree	2.751	1	0	0	0	1
															APG001	MBG015	YRI.SG	0.184264		MBG012	MBG016	Unrelated	Third Degree	6.591	1	0	0	0	1
															APG002	MBG015	YRI.SG	0.176621		MBG012	MBG017	Unrelated	Third Degree	12.993	1	0	0	0	1
															APG003	MBG015	YRI.SG	0.179279		MBG012	MBG017_ss	Unrelated	Third Degree	13.057	1	0	0	0	1
															HEU001	MBG015	YRI.SG	0.182817		MBG012	SCN001	Unrelated	Third Degree	3.873	1	0	0	0	1
															HEU002	MBG015	YRI.SG	0.180353		MBG012	SCN001_ss	Unrelated	Third Degree	3.548	1	0	0	0	1
															HOC001	MBG015	YRI.SG	0.166515		MBG013	MBG014	Unrelated	Third Degree	2.466	1	0	0	0	1
															HOC002	MBG015	YRI.SG	0.183708		MBG013	MBG015	Unrelated	Third Degree	3.133	0.933	0.067	0	0	1
															HOC003	MBG015	YRI.SG	0.190682		MBG013	MBG016	Unrelated	Third Degree	7.007	0.945	0.055	0	2	1
															HOC004	MBG015	YRI.SG	0.185462		MBG013	MBG017	Unrelated	Third Degree	15.659	1	0	0	0	1
															LAN001	MBG015	YRI.SG	0.17394		MBG013	MBG017_ss	Unrelated	Third Degree	15.846	1	0	0	0	1
															LWB001	MBG015	YRI.SG	0.182879		MBG013	SCN001	Unrelated	Third Degree	6.57	1	0	0	0	1
															LWB002	MBG015	YRI.SG	0.18412		MBG013	SCN001_ss	Unrelated	Third Degree	5.719	1	0	0	0	1
															LWB003_PMD	MBG015	YRI.SG	0.183415		MBG014	MBG015	Unrelated	Third Degree	1.791	1	0	0	0	1
															MBG001	MBG015	YRI.SG	0.194295		MBG014	MBG016	Unrelated	Third Degree	5.296	1	0	0	0	1
															MBG002	MBG015	YRI.SG	0.176417		MBG014	MBG017	Unrelated	Third Degree	11.439	1	0	0	0	1
															MBG003	MBG015	YRI.SG	0.18595		MBG014	MBG017_ss	Unrelated	Third Degree	12.026	1	0	0	0	1
															MBG004	MBG015	YRI.SG	0.188863		MBG014	SCN001	Unrelated	Third Degree	4.553	1	0	0	0	1
															MBG005	MBG015	YRI.SG	0.183156		MBG014	SCN001_ss	Unrelated	Third Degree	3.758	1	0	0	0	1
															MBG006	MBG015	YRI.SG	0.178459		MBG015	MBG016	Unrelated	Third Degree	10.177	1	0	0	0	1
															MBG007	MBG015	YRI.SG	0.181911		MBG015	MBG017	Unrelated	Third Degree	18.335	1	0	0	0	1
															MBG008	MBG015	YRI.SG	0.180277		MBG015	MBG017_ss	Unrelated	Third Degree	17.75	1	0	0	0	1
															MBG009	MBG015	YRI.SG	0.186286		MBG015	SCN001	Unrelated	Third Degree	8.58	1	0	0	0	1
															MBG010	MBG015	YRI.SG	0.181715		MBG015	SCN001_ss	Unrelated	Third Degree	8.382	1	0	0	0	1
															MBG011	MBG015	YRI.SG	0.202499		MBG016	MBG017	Unrelated	Third Degree	12.931	1	0	0	0	1
															MBG012	MBG015	YRI.SG	0.1821		MBG016	MBG017_ss	Unrelated	Third Degree	11.563	0.975	0.025	0	5	3
															MBG013	MBG015	YRI.SG	0.189009		MBG016	SCN001	Unrelated	Third Degree	14.463	1	0	0	0	1
															MBG014	MBG015	YRI.SG	0.210348		MBG016	SCN001_ss	Unrelated	Third Degree	12.962	1	0	0	0	1
															MBG016	MBG015	YRI.SG	0.18369		MBG017	SCN001	Unrelated	Third Degree	17.75	1	0	0	0	1
															MBG017_PMD	MBG015	YRI.SG	0.187451		MBG017	SCN001_ss	Unrelated	Third Degree	17.222	1	0	0	0	1
															SCN001	MBG015	YRI.SG	0.181506		MBG017_ss	SCN001	Unrelated	Third Degree	17.915	1	0	0	0	1
															APG001	MBG016	YRI.SG	0.185877		MBG017_ss	SCN001_ss	Unrelated	Third Degree	17.515	1	0	0	0	1
															APG002	MBG016	YRI.SG	0.179203
															APG003	MBG016	YRI.SG	0.180767
															HEU001	MBG016	YRI.SG	0.181985
															HEU002	MBG016	YRI.SG	0.18129
															HOC001	MBG016	YRI.SG	0.179962
															HOC002	MBG016	YRI.SG	0.184937
															HOC003	MBG016	YRI.SG	0.179777
															HOC004	MBG016	YRI.SG	0.186018
															LAN001	MBG016	YRI.SG	0.176398
															LWB001	MBG016	YRI.SG	0.186072
															LWB002	MBG016	YRI.SG	0.182725
															LWB003_PMD	MBG016	YRI.SG	0.188973
															MBG001	MBG016	YRI.SG	0.178302
															MBG002	MBG016	YRI.SG	0.177611
															MBG003	MBG016	YRI.SG	0.181829
															MBG004	MBG016	YRI.SG	0.258121
															MBG005	MBG016	YRI.SG	0.180018
															MBG006	MBG016	YRI.SG	0.185417
															MBG007	MBG016	YRI.SG	0.182337
															MBG008	MBG016	YRI.SG	0.183169
															MBG009	MBG016	YRI.SG	0.181441
															MBG010	MBG016	YRI.SG	0.17969
															MBG011	MBG016	YRI.SG	0.16712
															MBG012	MBG016	YRI.SG	0.202831
															MBG013	MBG016	YRI.SG	0.185203
															MBG014	MBG016	YRI.SG	0.182084
															MBG015	MBG016	YRI.SG	0.18369
															MBG017_PMD	MBG016	YRI.SG	0.189324
															SCN001	MBG016	YRI.SG	0.184551
															APG001	MBG017_PMD	YRI.SG	0.185111
															APG002	MBG017_PMD	YRI.SG	0.183937
															APG003	MBG017_PMD	YRI.SG	0.184681
															HEU001	MBG017_PMD	YRI.SG	0.184198
															HEU002	MBG017_PMD	YRI.SG	0.182625
															HOC001	MBG017_PMD	YRI.SG	0.178301
															HOC002	MBG017_PMD	YRI.SG	0.18683
															HOC003	MBG017_PMD	YRI.SG	0.184519
															HOC004	MBG017_PMD	YRI.SG	0.185363
															LAN001	MBG017_PMD	YRI.SG	0.17358
															LWB001	MBG017_PMD	YRI.SG	0.186849
															LWB002	MBG017_PMD	YRI.SG	0.181774
															LWB003_PMD	MBG017_PMD	YRI.SG	0.184938
															MBG001	MBG017_PMD	YRI.SG	0.186254
															MBG002	MBG017_PMD	YRI.SG	0.188191
															MBG003	MBG017_PMD	YRI.SG	0.188058
															MBG004	MBG017_PMD	YRI.SG	0.190339
															MBG005	MBG017_PMD	YRI.SG	0.177359
															MBG006	MBG017_PMD	YRI.SG	0.184788
															MBG007	MBG017_PMD	YRI.SG	0.180538
															MBG008	MBG017_PMD	YRI.SG	0.182407
															MBG009	MBG017_PMD	YRI.SG	0.184013
															MBG010	MBG017_PMD	YRI.SG	0.178927
															MBG011	MBG017_PMD	YRI.SG	0.202863
															MBG012	MBG017_PMD	YRI.SG	0.194257
															MBG013	MBG017_PMD	YRI.SG	0.179856
															MBG014	MBG017_PMD	YRI.SG	0.207021
															MBG015	MBG017_PMD	YRI.SG	0.187451
															MBG016	MBG017_PMD	YRI.SG	0.189324
															SCN001	MBG017_PMD	YRI.SG	0.179262
															APG001	SCN001	YRI.SG	0.201986
															APG002	SCN001	YRI.SG	0.18319
															APG003	SCN001	YRI.SG	0.191615
															HEU001	SCN001	YRI.SG	0.183628
															HEU002	SCN001	YRI.SG	0.197203
															HOC001	SCN001	YRI.SG	0.223545
															HOC002	SCN001	YRI.SG	0.172164
															HOC003	SCN001	YRI.SG	0.182074
															HOC004	SCN001	YRI.SG	0.175567
															LAN001	SCN001	YRI.SG	0.170599
															LWB001	SCN001	YRI.SG	0.191529
															LWB002	SCN001	YRI.SG	0.190936
															LWB003_PMD	SCN001	YRI.SG	0.184168
															MBG001	SCN001	YRI.SG	0.10975
															MBG002	SCN001	YRI.SG	0.172645
															MBG003	SCN001	YRI.SG	0.184392
															MBG004	SCN001	YRI.SG	0.207195
															MBG005	SCN001	YRI.SG	0.176744
															MBG006	SCN001	YRI.SG	0.188796
															MBG007	SCN001	YRI.SG	0.180418
															MBG008	SCN001	YRI.SG	0.180438
															MBG009	SCN001	YRI.SG	0.179315
															MBG010	SCN001	YRI.SG	0.187886
															MBG011	SCN001	YRI.SG	0.238008
															MBG012	SCN001	YRI.SG	0.209498
															MBG013	SCN001	YRI.SG	0.161989
															MBG014	SCN001	YRI.SG	0.181658
															MBG015	SCN001	YRI.SG	0.181506
															MBG016	SCN001	YRI.SG	0.184551
															MBG017_PMD	SCN001	YRI.SG	0.179262

## Sheet: 2.5-7
Table S2.5. HapROH results.
ID	sum_roh>2	n_roh>2	sum_roh>4	n_roh>4	sum_roh>8	n_roh>8	sum_roh>12	n_roh>12	sum_roh>20	n_roh>20	max_roh
APG001	39.7849	12	17.5849	3	0	0	0	0	0	0	7.56661
APG002	10.5357	4	0	0	0	0	0	0	0	0	3.2534
APG003	225.269	17	225.269	17	194.822	12	154.842	8	100.276	4	34.0684
HEU001	36.6444	15	5.0762	1	0	0	0	0	0	0	5.0762
HEU002	36.5919	14	4.4264	1	0	0	0	0	0	0	4.4264
HOC001	0	0	0	0	0	0	0	0	0	0	0
HOC002	28.2507	12	0	0	0	0	0	0	0	0	2.78671
HOC003	40.8533	15	4.0116	1	0	0	0	0	0	0	4.0116
HOC004	14.8977	6	4.0388	1	0	0	0	0	0	0	4.0388
LAN001	58.8541	16	18.8615	1	18.8615	1	18.8615	1	0	0	18.8615
LWB001	46.632	17	8.2546	2	0	0	0	0	0	0	4.2156
LWB002	2.0054	1	0	0	0	0	0	0	0	0	2.0054
LWB003_PMD	20.2909	9	0	0	0	0	0	0	0	0	2.8379
MBG003	23.0049	10	0	0	0	0	0	0	0	0	3.5348
MBG004	223.497	34	161.172	10	145.373	7	134.431	6	48.5742	1	48.5742
MBG005	28.3636	11	0	0	0	0	0	0	0	0	3.6392
MBG006	46.1766	11	20.3156	2	20.3156	2	0	0	0	0	11.143
MBG007	67.8849	12	49.1876	5	44.5504	4	17.5414	1	0	0	17.5414
MBG008	15.1995	6	0	0	0	0	0	0	0	0	3.0246
MBG009	17.3645	6	4.1594	1	0	0	0	0	0	0	4.1594
MBG010	29.5363	12	0	0	0	0	0	0	0	0	3.8979
MBG015	22.9278	8	0	0	0	0	0	0	0	0	3.65449
MBG016	51.2157	15	14.1512	1	14.1512	1	14.1512	1	0	0	14.1512
MBG017_PMD	15.5432	5	6.3718	1	0	0	0	0	0	0	6.3718
Table S2.6.IBD sharing results per chromsome (before quality filtering).										Table S2.7 IBD sharing results summarised per pair of individuals (after quality filtering).
ID1	ID2	Start	End	StartM	EndM	length	lengthM	Chromosome		ID1	ID2	max_IBD	sum_IBD>8.0	n_IBD>8.0	sum_IBD>12.0	n_IBD>12.0	sum_IBD>16.0	n_IBD>16.0	sum_IBD>20.0	n_IBD>20.0	Degree
APG001	APG002	2445	4028	0.175902	0.271858	1583	0.095956	1		MBG004	MBG016	95.1035	1164.93	40	1079.89	31	1010.49	26	937.374	22	2nd to 3rd
APG001	LWB001	55222	58583	2.1983	2.32197	3361	0.123672	1		MBG003	MBG009	58.9199	445.172	16	414.314	13	387.023	11	367.42	10	3rd to 4th
APG001	LWB003	3031	4120	0.205666	0.287332	1089	0.081666	1		MBG016	MBG017	26.0834	96.4371	6	66.9411	3	66.9411	3	50.5306	2	5th to 6th
APG001	MBG003	2962	4052	0.200654	0.282442	1090	0.081788	1		MBG004	MBG017	25.1739	42.5038	3	25.1739	1	25.1739	1	25.1739	1	6th to 8th
APG001	MBG005	37180	37794	1.49721	1.59366	614	0.096452	1		HOC004	MBG016	35.07	35.07	1	35.07	1	35.07	1	35.07	1	7th to 8th
APG001	MBG016	37180	38272	1.49721	1.62801	1092	0.130801	1		HOC004	MBG017	13.2144	33.6203	3	13.2144	1	0	0	0	0	≥ 8th
APG001	MBG017	37276	37866	1.50059	1.6201	590	0.119508	1		APG001	MBG017	13.5757	13.5757	1	13.5757	1	0	0	0	0
APG002	APG003	2828	4076	0.191685	0.285357	1248	0.093672	1		APG001	LWB001	12.3672	12.3672	1	12.3672	1	0	0	0	0
APG002	HOC004	10004	12277	0.56449	0.670419	2273	0.105929	1		MBG007	MBG016	11.4216	11.4216	1	0	0	0	0	0	0
APG002	LWB003	39	1195	0.029184	0.109989	1156	0.080805	1		LWB003	MBG005	10.7436	10.7436	1	0	0	0	0	0	0
APG002	MBG008	37272	38316	1.50058	1.62848	1044	0.127899	1		APG002	MBG004	10.6034	10.6034	1	0	0	0	0	0	0
APG003	LWB001	69189	70736	2.75672	2.84137	1547	0.0846548	1		HEU001	MBG003	10.4587	10.4587	1	0	0	0	0	0	0
APG003	LWB003	1097	3368	0.107818	0.227506	2271	0.119688	1		MBG005	MBG007	10.3546	10.3546	1	0	0	0	0	0	0
APG003	MBG004	2612	4210	0.184658	0.293341	1598	0.108683	1		APG002	MBG016	9.98669	9.98669	1	0	0	0	0	0	0
APG003	MBG004	37083	37801	1.49444	1.60933	718	0.114885	1		MBG004	MBG008	9.7234	9.7234	1	0	0	0	0	0	0
APG003	MBG007	37626	39082	1.57363	1.65438	1456	0.080758	1		MBG005	MBG009	9.5237	9.5237	1	0	0	0	0	0	0
APG003	MBG017	2681	4330	0.186623	0.29856	1649	0.111937	1		APG001	MBG005	9.4517	9.4517	1	0	0	0	0	0	0
HEU001	MBG016	37166	37794	1.4968	1.59366	628	0.096859	1		MBG007	MBG017	9.306	9.306	1	0	0	0	0	0	0
HEU001	MBG016	67579	68915	2.66008	2.74034	1336	0.0802541	1		APG001	HOC002	9.2471	9.2471	1	0	0	0	0	0	0
HOC002	LWB001	37474	39614	1.57151	1.67709	2140	0.105579	1		HEU001	MBG005	9.2314	9.2314	1	0	0	0	0	0	0
HOC002	MBG016	37267	38072	1.5005	1.62328	805	0.122778	1		APG003	LWB001	9.2099	9.2099	1	0	0	0	0	0	0
HOC002	MBG016	65607	66932	2.54696	2.63255	1325	0.085593	1		MBG009	MBG017	9.1153	9.1153	1	0	0	0	0	0	0
LWB001	LWB003	69168	70854	2.75466	2.84613	1686	0.0914721	1		APG001	APG002	8.9925	8.9925	1	0	0	0	0	0	0
LWB001	MBG017	37268	37902	1.50053	1.62027	634	0.11974	1		HEU001	LWB003	8.6836	8.6836	1	0	0	0	0	0	0
LWB003	MBG017	1997	4028	0.159147	0.271858	2031	0.112711	1		LWB003	MBG003	8.1728	8.1728	1	0	0	0	0	0	0
LWB003	MBG017	37318	37901	1.50285	1.62025	583	0.117397	1		LWB003	MBG016	8.1229	8.1229	1	0	0	0	0	0	0
MBG003	MBG004	36841	37614	1.49253	1.57262	773	0.0800921	1		APG002	MBG005	8.1222	8.1222	1	0	0	0	0	0	0
MBG003	MBG004	66732	68473	2.62093	2.71072	1741	0.0897861	1		MBG003	MBG005	8.0026	8.0026	1	0	0	0	0	0	0
MBG003	MBG005	37079	38073	1.49443	1.62346	994	0.129029	1
MBG003	MBG005	39165	41183	1.6575	1.73753	2018	0.080026	1
MBG003	MBG009	19400	32787	0.901218	1.33624	13387	0.435024	1
MBG003	MBG009	37291	37899	1.50106	1.62024	608	0.119178	1
MBG003	MBG009	43924	56385	1.84192	2.24927	12461	0.407348	1
MBG003	MBG009	66515	69344	2.60901	2.76116	2829	0.152143	1
MBG004	MBG008	36159	37583	1.46727	1.5721	1424	0.10483	1
MBG004	MBG016	34	4099	0.028879	0.286376	4065	0.257497	1
MBG004	MBG016	5433	14960	0.362938	0.752479	9527	0.389541	1
MBG004	MBG016	16094	22415	0.781323	1.01055	6321	0.229229	1
MBG004	MBG016	45707	56738	1.90005	2.26351	11031	0.363457	1
MBG004	MBG016	58191	66555	2.30989	2.6097	8364	0.299817	1
MBG004	MBG017	886	5293	0.098963	0.347314	4407	0.248351	1
MBG005	MBG016	37377	37904	1.53757	1.6203	527	0.0827371	1
MBG009	MBG016	3039	4326	0.206235	0.298487	1287	0.092252	1
MBG009	MBG017	37269	37899	1.50054	1.62024	630	0.119698	1
MBG016	MBG017	879	4655	0.098685	0.313807	3776	0.215122	1
APG001	MBG004	3110	4701	0.193542	0.294009	1591	0.100467	2
APG001	MBG005	72818	74683	2.5572	2.64438	1865	0.0871751	2
APG001	MBG016	1009	2450	0.038344	0.165573	1441	0.127229	2
APG002	MBG004	3234	5139	0.19968	0.319045	1905	0.119365	2
HEU001	MBG005	370	1390	0.011587	0.096519	1020	0.084932	2
HOC002	LWB001	603	1660	0.016514	0.102938	1057	0.086424	2
HOC002	MBG004	4264	5847	0.264015	0.345564	1583	0.081549	2
LWB001	MBG004	570	1364	0.015515	0.096238	794	0.080723	2
LWB003	MBG016	28281	31100	1.03985	1.12108	2819	0.081229	2
MBG003	MBG009	6139	11765	0.355384	0.551415	5626	0.196031	2
MBG003	MBG009	44247	63293	1.58484	2.17404	19046	0.589199	2
MBG004	MBG016	14	4277	0.000515	0.264574	4263	0.264059	2
MBG004	MBG016	18997	27688	0.782951	1.01463	8691	0.231681	2
MBG004	MBG016	50809	58872	1.76512	2.01672	8063	0.251598	2
MBG004	MBG016	59053	64333	2.03052	2.20576	5280	0.175238	2
MBG004	MBG016	68840	75103	2.37491	2.67087	6263	0.295964	2
MBG004	MBG017	3846	5372	0.24471	0.329597	1526	0.084887	2
MBG005	MBG007	46720	50459	1.65447	1.75802	3739	0.103546	2
MBG016	MBG017	5542	8316	0.335264	0.432597	2774	0.097333	2
APG001	LWB003	53758	56102	1.75466	1.87238	2344	0.117719	3
APG003	LWB001	45928	48380	1.5196	1.6117	2452	0.092099	3
HOC004	MBG016	17048	27837	0.661724	1.01242	10789	0.3507	3
HOC004	MBG017	22972	26311	0.823835	0.938266	3339	0.114431	3
HOC004	MBG017	51594	54546	1.70351	1.79314	2952	0.0896281	3
MBG003	MBG004	54073	55903	1.764	1.86287	1830	0.09887	3
MBG003	MBG009	19206	28406	0.699865	1.03908	9200	0.339219	3
MBG004	MBG016	3722	6196	0.193876	0.300085	2474	0.106209	3
MBG004	MBG016	6506	11017	0.316147	0.471299	4511	0.155152	3
MBG004	MBG016	12348	19628	0.528717	0.716018	7280	0.187301	3
MBG004	MBG016	31201	57934	1.09181	1.95014	26733	0.858331	3
MBG004	MBG016	58029	62657	1.95977	2.23257	4628	0.272804	3
MBG005	MBG016	54383	56348	1.78362	1.88334	1965	0.099722	3
MBG007	MBG017	55210	57276	1.82741	1.92047	2066	0.09306	3
MBG016	MBG017	24731	28621	0.884062	1.04817	3890	0.164105	3
MBG016	MBG017	34354	37341	1.17391	1.26398	2987	0.090075	3
APG001	HOC002	7926	9973	0.394457	0.486928	2047	0.092471	4
APG001	LWB001	1807	3000	0.121245	0.208394	1193	0.087149	4
APG001	MBG005	550	2506	0.027331	0.174104	1956	0.146773	4
APG002	LWB003	622	2309	0.029086	0.159724	1687	0.130638	4
APG002	MBG016	700	1703	0.029921	0.115025	1003	0.085104	4
HEU001	LWB003	51979	53369	1.94904	2.03922	1390	0.0901839	4
HEU001	MBG003	3455	6776	0.25723	0.361817	3321	0.104587	4
HOC002	MBG004	196	1392	0.011295	0.099856	1196	0.088561	4
LWB001	MBG017	1887	3001	0.125515	0.208417	1114	0.082902	4
MBG003	MBG009	4895	12410	0.294055	0.580152	7515	0.286097	4
MBG004	MBG016	845	7272	0.035151	0.373523	6427	0.338372	4
MBG004	MBG016	17467	26686	0.737734	1.0453	9219	0.307562	4
MBG004	MBG016	43664	47545	1.59923	1.73951	3881	0.140277	4
MBG004	MBG016	50475	53898	1.87314	2.07201	3423	0.198873	4
MBG004	MBG017	12346	14381	0.57923	0.662103	2035	0.082873	4
MBG005	MBG009	23115	25719	0.92117	1.01641	2604	0.095237	4
MBG016	MBG017	53302	54819	2.03469	2.12932	1517	0.094629	4
APG002	APG003	617	2667	0.033676	0.152287	2050	0.118611	5
APG002	MBG004	24494	27705	0.934158	1.04019	3211	0.106034	5
APG002	MBG016	24593	27598	0.936312	1.03618	3005	0.0998669	5
APG003	MBG005	584	2173	0.033264	0.1251	1589	0.091836	5
LWB003	MBG003	1624	3261	0.094486	0.176222	1637	0.081736	5
MBG003	MBG009	8678	11629	0.395106	0.523152	2951	0.128046	5
MBG003	MBG009	43250	46546	1.50982	1.61287	3296	0.10305	5
MBG004	MBG008	3356	5773	0.180116	0.27735	2417	0.097234	5
MBG004	MBG016	24669	36699	0.937805	1.30202	12030	0.364219	5
MBG004	MBG016	40199	55612	1.40111	2.04086	15413	0.639744	5
MBG004	MBG017	5551	7850	0.273	0.363426	2299	0.090426	5
HOC004	MBG017	37271	41516	1.07227	1.20442	4245	0.132144	6
MBG003	MBG009	6476	8971	0.297924	0.390577	2495	0.092653	6
MBG003	MBG009	10770	21803	0.459808	0.676765	11033	0.216957	6
MBG004	MBG016	33926	48554	0.973231	1.44591	14628	0.47268	6
MBG004	MBG016	50685	53507	1.50495	1.60827	2822	0.103317	6
MBG004	MBG016	54115	56513	1.63768	1.72959	2398	0.0919139	6
MBG004	MBG016	57972	60138	1.79243	1.89454	2166	0.102114	6
APG001	MBG009	45914	47070	1.74041	1.82139	1156	0.0809851	7
APG001	MBG017	44960	46114	1.66109	1.75098	1154	0.089889	7
APG002	MBG016	45837	46971	1.72582	1.81577	1134	0.08995	7
APG003	MBG005	1288	2718	0.071777	0.16817	1430	0.096393	7
HEU001	MBG016	44959	46114	1.66094	1.75098	1155	0.090041	7
HOC004	MBG016	45523	46971	1.71101	1.81577	1448	0.104755	7
MBG003	MBG005	44360	45766	1.62643	1.721	1406	0.0945749	7
MBG003	MBG007	44473	45620	1.63211	1.71517	1147	0.0830591	7
MBG004	MBG016	21	1956	0.00351	0.130353	1935	0.126843	7
MBG004	MBG016	3608	26391	0.20755	1.01323	22783	0.805685	7
MBG004	MBG016	45447	47003	1.69908	1.81737	1556	0.118292	7
MBG016	MBG017	45786	46999	1.72386	1.81669	1213	0.092822	7
APG001	MBG017	5053	6265	0.207853	0.290312	1212	0.082459	8
HEU001	MBG016	4682	6153	0.193767	0.287586	1471	0.093819	8
LWB003	MBG016	4767	6304	0.196941	0.295155	1537	0.098214	8
MBG004	MBG016	14808	46799	0.603369	1.5544	31991	0.951035	8
APG002	MBG004	37521	38958	1.38495	1.47008	1437	0.085134	9
APG003	MBG005	39936	41030	1.52309	1.62456	1094	0.101475	9
HEU001	LWB003	23823	26996	0.941452	1.02829	3173	0.086836	9
HOC002	LWB001	38808	40459	1.45728	1.5751	1651	0.117816	9
LWB003	MBG005	9624	12138	0.392941	0.500377	2514	0.107436	9
MBG003	MBG009	35600	39490	1.31722	1.49578	3890	0.178563	9
MBG004	MBG016	72	2779	0.002848	0.129117	2707	0.126269	9
MBG004	MBG016	11430	16441	0.465108	0.647529	5011	0.182421	9
MBG004	MBG016	18960	32625	0.747545	1.21016	13665	0.462612	9
MBG005	MBG016	20	1793	0.001891	0.083836	1773	0.081945	9
MBG009	MBG017	13542	16407	0.550273	0.641426	2865	0.091153	9
APG001	MBG004	5133	6818	0.237307	0.322064	1685	0.084757	10
APG001	MBG005	35350	38817	1.30038	1.3949	3467	0.094517	10
APG001	MBG017	37266	40748	1.34445	1.48021	3482	0.135757	10
LWB001	LWB003	44971	46468	1.67251	1.75415	1497	0.081637	10
LWB001	MBG007	16199	17091	0.639973	0.733092	892	0.093119	10
MBG003	MBG009	10335	18258	0.454202	0.780036	7923	0.325834	10
MBG003	MBG016	15291	16835	0.624935	0.705485	1544	0.08055	10
MBG004	MBG016	9	2319	0.00016	0.104667	2310	0.104507	10
MBG004	MBG016	3763	5665	0.175817	0.260912	1902	0.085095	10
MBG004	MBG016	6486	8427	0.304926	0.386715	1941	0.081789	10
MBG004	MBG016	15341	19057	0.625473	0.805299	3716	0.179826	10
MBG004	MBG016	41110	47541	1.49333	1.80895	6431	0.315613	10
MBG007	MBG016	6155	8789	0.288109	0.402325	2634	0.114216	10
APG002	MBG005	40875	42902	1.42028	1.51708	2027	0.096796	11
LWB003	MBG003	41431	43580	1.44687	1.55516	2149	0.108295	11
MBG003	MBG009	34641	37515	1.16323	1.27611	2874	0.112882	11
MBG003	MBG009	40795	42534	1.41629	1.50618	1739	0.089888	11
MBG004	MBG016	3	3457	0.000142	0.171818	3454	0.171676	11
MBG004	MBG016	4816	7461	0.218951	0.308785	2645	0.089834	11
MBG004	MBG016	19834	35992	0.724595	1.21368	16158	0.489083	11
MBG004	MBG016	38918	44149	1.35011	1.58217	5231	0.232058	11
MBG016	MBG017	36503	42386	1.23877	1.49961	5883	0.260834	11
APG001	MBG005	42242	43554	1.66562	1.7468	1312	0.0811779	12
APG002	APG003	542	1966	0.036333	0.121102	1424	0.084769	12
APG002	MBG005	6730	8667	0.355844	0.437066	1937	0.081222	12
APG003	MBG017	40561	41797	1.54262	1.64044	1236	0.097821	12
HEU001	MBG016	900	2702	0.056257	0.150827	1802	0.09457	12
LWB001	LWB003	40181	41436	1.52771	1.60982	1255	0.08211	12
LWB001	MBG003	2424	3852	0.139816	0.224405	1428	0.084589	12
LWB003	MBG005	39673	41235	1.49696	1.59188	1562	0.094926	12
MBG003	MBG009	21534	32559	0.839731	1.22206	11025	0.38233	12
MBG004	MBG009	40813	42429	1.5628	1.67758	1616	0.114771	12
MBG004	MBG016	25	3292	0.00268	0.18754	3267	0.18486	12
MBG004	MBG016	3809	9226	0.223934	0.460758	5417	0.236824	12
MBG004	MBG016	13163	17282	0.563492	0.688555	4119	0.125063	12
MBG004	MBG016	19009	24203	0.747985	0.93419	5194	0.186205	12
MBG016	MBG017	1595	3066	0.09391	0.175819	1471	0.081909	12
MBG016	MBG017	39821	43369	1.50612	1.73983	3548	0.233705	12
APG001	APG003	27817	29519	1.04987	1.14551	1702	0.0956401	13
APG001	LWB003	911	2331	0.050223	0.131393	1420	0.08117	13
APG002	MBG003	26247	28224	0.980993	1.07346	1977	0.0924631	13
APG002	MBG003	29305	30812	1.13823	1.21854	1507	0.08031	13
APG002	MBG016	29273	31182	1.13639	1.23871	1909	0.102318	13
APG003	MBG016	29890	31566	1.16338	1.25703	1676	0.0936509	13
HEU001	MBG005	5053	7356	0.267691	0.360005	2303	0.092314	13
MBG004	MBG016	14805	17395	0.614812	0.707225	2590	0.092413	13
MBG004	MBG016	21802	28313	0.826586	1.08125	6511	0.254663	13
MBG004	MBG017	8861	16761	0.43032	0.682059	7900	0.251739	13
MBG005	MBG016	3756	5790	0.201659	0.297742	2034	0.096083	13
APG001	LWB003	478	1887	0.065591	0.156077	1409	0.090486	14
APG001	LWB003	3885	5316	0.244439	0.324841	1431	0.080402	14
APG001	MBG005	27299	29418	1.04645	1.20202	2119	0.155568	14
APG002	MBG005	26807	28994	1.0326	1.13761	2187	0.105002	14
APG002	MBG017	4373	5917	0.265356	0.349396	1544	0.08404	14
HOC004	MBG017	27827	29216	1.07697	1.15856	1389	0.081596	14
MBG003	MBG005	649	2064	0.080525	0.161708	1415	0.081183	14
MBG003	MBG009	12202	17354	0.535986	0.680847	5152	0.144861	14
MBG004	MBG016	15	1637	0.023016	0.13627	1622	0.113254	14
MBG004	MBG016	1733	5825	0.147049	0.346516	4092	0.199467	14
MBG004	MBG016	6172	9920	0.358942	0.454229	3748	0.095287	14
MBG004	MBG016	12198	27155	0.535845	1.04047	14957	0.504626	14
MBG004	MBG017	26263	29210	1.00624	1.15811	2947	0.15187	14
MBG005	MBG017	3749	5260	0.238049	0.322413	1511	0.084364	14
MBG016	MBG017	24760	27230	0.936717	1.04427	2470	0.107552	14
APG001	MBG005	25151	27441	1.24637	1.37388	2290	0.127505	15
APG001	MBG016	1729	3161	0.313411	0.405274	1432	0.091863	15
APG002	APG003	1475	3143	0.293977	0.405068	1668	0.111091	15
APG002	HEU001	16	933	0.14073	0.249891	917	0.109161	15
APG002	HEU001	24358	25570	1.19213	1.27226	1212	0.080127	15
APG002	HOC004	726	2801	0.237079	0.361651	2075	0.124572	15
APG002	LWB003	16	757	0.14073	0.237738	741	0.097008	15
APG003	MBG004	850	2683	0.246515	0.353016	1833	0.106501	15
HEU001	MBG005	14	527	0.139298	0.22256	513	0.083262	15
HEU001	MBG016	16	528	0.14073	0.223104	512	0.082374	15
HEU001	MBG017	840	3169	0.245465	0.405395	2329	0.15993	15
HOC002	LWB001	1505	3130	0.298289	0.404689	1625	0.1064	15
LWB003	MBG003	17	1129	0.140988	0.264872	1112	0.123884	15
LWB003	MBG005	15	491	0.139479	0.220046	476	0.080567	15
LWB003	MBG017	16	495	0.14073	0.22125	479	0.08052	15
MBG003	MBG005	25203	26459	1.24748	1.33215	1256	0.0846701	15
MBG003	MBG009	3605	13334	0.426872	0.766716	9729	0.339844	15
MBG003	MBG009	24703	28029	1.21761	1.41346	3326	0.195852	15
MBG003	MBG017	185	2049	0.199062	0.315487	1864	0.116425	15
MBG004	MBG005	620	1764	0.230557	0.314259	1144	0.083702	15
MBG004	MBG016	2772	3942	0.359631	0.441028	1170	0.081397	15
MBG004	MBG016	4625	8902	0.476213	0.623822	4277	0.147609	15
MBG004	MBG016	21343	23036	1.0302	1.11538	1693	0.0851769	15
MBG004	MBG016	24638	28029	1.21501	1.41346	3391	0.198453	15
MBG005	MBG016	15	488	0.139479	0.219995	473	0.080516	15
MBG008	MBG009	974	2450	0.253665	0.338497	1476	0.084832	15
MBG016	MBG017	2875	8415	0.36805	0.612522	5540	0.244472	15
APG001	MBG017	449	1958	0.037974	0.130903	1509	0.092929	16
APG002	MBG003	5785	7348	0.293174	0.379353	1563	0.086179	16
APG003	LWB001	35	1102	0.001437	0.082608	1067	0.081171	16
HOC002	MBG016	26103	27643	1.23015	1.32585	1540	0.095695	16
LWB001	LWB003	25561	26610	1.16989	1.25726	1049	0.08737	16
LWB001	MBG004	24608	26095	1.12813	1.22872	1487	0.100589	16
MBG003	MBG009	20	7527	0.000572	0.403276	7507	0.402704	16
MBG003	MBG009	12294	15587	0.638126	0.797711	3293	0.159585	16
MBG003	MBG009	17418	26027	0.857305	1.20965	8609	0.352347	16
MBG004	MBG016	4	4994	2.2e-05	0.265305	4990	0.265283	16
MBG004	MBG016	16011	25350	0.810972	1.16208	9339	0.351112	16
APG001	LWB003	15477	17855	0.801286	0.91057	2378	0.109284	17
APG001	MBG017	16143	17947	0.83093	0.916243	1804	0.085313	17
APG003	MBG017	21929	23061	1.14243	1.24519	1132	0.10276	17
HEU001	LWB001	4653	6319	0.311491	0.414505	1666	0.103014	17
HOC004	MBG016	20571	22508	1.06313	1.18418	1937	0.12105	17
LWB001	MBG004	5726	7362	0.380441	0.465275	1636	0.084834	17
LWB001	MBG005	84	1332	0.015122	0.106445	1248	0.091323	17
LWB003	MBG003	7627	9534	0.472264	0.553992	1907	0.081728	17
LWB003	MBG005	3127	4642	0.210649	0.309643	1515	0.098994	17
LWB003	MBG005	17228	18893	0.886062	0.96722	1665	0.081158	17
LWB003	MBG017	15862	17672	0.821205	0.903784	1810	0.082579	17
LWB003	MBG017	19705	21331	1.00298	1.10136	1626	0.098382	17
MBG004	MBG016	3763	14145	0.260625	0.744861	10382	0.484236	17
MBG004	MBG017	16450	18479	0.842241	0.949571	2029	0.10733	17
MBG009	MBG017	16181	17879	0.832221	0.912774	1698	0.0805531	17
APG001	APG002	7273	10205	0.446562	0.536487	2932	0.089925	18
APG001	LWB003	3949	5583	0.269581	0.370904	1634	0.101323	18
APG001	MBG005	2152	3655	0.154924	0.249256	1503	0.094332	18
APG002	LWB001	21667	24394	0.89489	1.02714	2727	0.132248	18
APG002	LWB003	1263	2495	0.082918	0.174357	1232	0.091439	18
HEU001	MBG016	1154	2412	0.07558	0.169701	1258	0.094121	18
LWB003	MBG003	1257	2562	0.081522	0.17855	1305	0.097028	18
MBG003	MBG004	1159	2589	0.07619	0.180963	1430	0.104773	18
MBG004	MBG016	3	3868	0.002663	0.265576	3865	0.262913	18
MBG004	MBG016	4088	5338	0.276048	0.36334	1250	0.087292	18
MBG004	MBG016	13533	17845	0.613355	0.739281	4312	0.125926	18
MBG004	MBG017	2585	5295	0.180868	0.360883	2710	0.180015	18
MBG005	MBG016	1431	2912	0.095898	0.207768	1481	0.11187	18
MBG005	MBG017	4229	5433	0.280931	0.36725	1204	0.086319	18
APG001	APG003	1371	2580	0.170333	0.286573	1209	0.11624	19
APG001	HEU001	1371	2236	0.170333	0.255847	865	0.085514	19
APG001	HOC002	15	891	0.001767	0.122802	876	0.121035	19
APG001	LWB003	17	993	0.001779	0.136308	976	0.134529	19
APG001	MBG005	1516	2356	0.18488	0.265723	840	0.080843	19
APG001	MBG016	11166	12226	0.735122	0.817651	1060	0.0825289	19
APG001	MBG017	17	1428	0.001779	0.175384	1411	0.173605	19
APG002	APG003	972	2077	0.135022	0.239983	1105	0.104961	19
APG002	HEU001	1263	2740	0.163767	0.296589	1477	0.132822	19
APG002	HOC002	52	728	0.005666	0.099471	676	0.093805	19
APG002	LWB001	1527	2492	0.186478	0.279368	965	0.09289	19
APG002	LWB001	12253	13250	0.820212	0.901021	997	0.080809	19
APG002	MBG004	4259	5414	0.394477	0.475262	1155	0.080785	19
APG002	MBG004	13458	14115	0.92253	1.00623	657	0.083703	19
APG002	MBG008	12885	13693	0.878793	0.961132	808	0.082339	19
APG002	MBG009	13	671	0.001707	0.093096	658	0.091389	19
APG002	MBG016	13446	14307	0.920856	1.02219	861	0.101339	19
APG002	MBG017	798	2119	0.112568	0.242887	1321	0.130319	19
APG003	MBG003	154	892	0.02397	0.122865	738	0.098895	19
APG003	MBG005	135	777	0.021275	0.109349	642	0.088074	19
APG003	MBG008	1329	2253	0.166987	0.257002	924	0.090015	19
APG003	MBG016	1192	2086	0.157348	0.240166	894	0.082818	19
APG003	MBG017	13340	14079	0.912492	1.00237	739	0.08988	19
HEU001	LWB001	13358	14039	0.912984	0.998813	681	0.085829	19
HEU001	MBG003	13288	13999	0.908674	0.994719	711	0.086045	19
HEU001	MBG004	149	1035	0.02263	0.141332	886	0.118702	19
HEU001	MBG016	13317	14080	0.91181	1.00272	763	0.0909091	19
HOC002	LWB001	1825	2773	0.211142	0.299668	948	0.088526	19
HOC002	MBG004	1777	2634	0.206416	0.289894	857	0.083478	19
LWB001	MBG003	323	1231	0.05219	0.160758	908	0.108568	19
LWB001	MBG003	13382	14458	0.9146	1.03139	1076	0.11679	19
LWB001	MBG004	13053	14057	0.884172	1.00088	1004	0.116707	19
LWB001	MBG009	158	807	0.025309	0.112686	649	0.087377	19
LWB001	MBG016	17	671	0.001779	0.093096	654	0.091317	19
LWB001	MBG016	3240	4493	0.326984	0.409197	1253	0.082213	19
LWB001	MBG016	13398	14494	0.917241	1.03744	1096	0.120202	19
LWB001	MBG017	13467	14173	0.923112	1.01117	706	0.088059	19
LWB003	MBG003	13315	14080	0.911778	1.00272	765	0.0909411	19
LWB003	MBG004	48	615	0.004893	0.088538	567	0.083645	19
LWB003	MBG005	12916	13999	0.879958	0.994719	1083	0.114761	19
MBG003	MBG004	91	884	0.012346	0.122641	793	0.110295	19
MBG003	MBG005	11135	12513	0.733879	0.848494	1378	0.114615	19
MBG003	MBG005	12702	13922	0.867612	0.987197	1220	0.119585	19
MBG003	MBG009	74	935	0.009552	0.129075	861	0.119523	19
MBG003	MBG009	7885	11659	0.559235	0.775328	3774	0.216093	19
MBG003	MBG016	198	885	0.034058	0.122676	687	0.088618	19
MBG003	MBG016	13331	14570	0.912389	1.04121	1239	0.128816	19
MBG003	MBG017	13386	14025	0.915211	0.998488	639	0.083277	19
MBG004	MBG007	13298	13981	0.909975	0.993788	683	0.083813	19
MBG004	MBG009	13	671	0.001707	0.093096	658	0.091389	19
MBG004	MBG016	15	14080	0.001767	1.00272	14065	1.00095	19
MBG004	MBG017	13066	14118	0.884338	1.00648	1052	0.122147	19
MBG005	MBG007	13582	14354	0.939065	1.02416	772	0.085094	19
MBG005	MBG008	1571	2539	0.189436	0.282146	968	0.09271	19
MBG005	MBG017	12787	13957	0.872424	0.989377	1170	0.116953	19
MBG008	MBG016	1435	2604	0.177397	0.288216	1169	0.110819	19
MBG008	MBG016	13321	14335	0.911927	1.0239	1014	0.111976	19
APG001	MBG004	157	1452	0.013711	0.101151	1295	0.08744	20
APG002	APG003	113	1682	0.010242	0.109475	1569	0.099233	20
APG002	LWB003	17398	20706	0.734245	0.907567	3308	0.173322	20
APG002	MBG004	9	1417	0.000764	0.095742	1408	0.094978	20
APG003	MBG004	204	1432	0.018822	0.098943	1228	0.080121	20
HEU001	MBG009	868	2271	0.066784	0.14882	1403	0.082036	20
LWB001	MBG005	21139	22523	0.933175	1.01448	1384	0.0813009	20
MBG004	MBG008	21375	22795	0.948129	1.03371	1420	0.085578	20
MBG004	MBG016	832	10440	0.062933	0.49806	9608	0.435127	20
MBG004	MBG017	18	1195	0.000917	0.085081	1177	0.084164	20
MBG004	MBG017	2280	3511	0.151118	0.232387	1231	0.081269	20
MBG016	MBG017	1312	3680	0.092453	0.239789	2368	0.147336	20
APG001	LWB001	307	1711	0.028856	0.138512	1404	0.109656	21
APG001	LWB003	167	2262	0.021668	0.159184	2095	0.137516	21
APG002	HEU001	819	1781	0.058394	0.140218	962	0.081824	21
APG002	LWB001	520	1826	0.042799	0.142122	1306	0.099323	21
APG002	MBG003	506	1723	0.042004	0.138776	1217	0.096772	21
APG003	LWB001	318	1700	0.028998	0.137544	1382	0.108546	21
APG003	LWB003	582	1690	0.044968	0.137021	1108	0.092053	21
APG003	MBG016	707	1768	0.054086	0.139962	1061	0.085876	21
LWB001	LWB003	191	1700	0.02242	0.137544	1509	0.115124	21
LWB001	MBG004	14	1111	0.017824	0.098391	1097	0.080567	21
LWB001	MBG005	67	1835	0.02067	0.142363	1768	0.121693	21
LWB001	MBG017	315	1453	0.028973	0.118927	1138	0.089954	21
LWB003	MBG009	305	1493	0.028751	0.120999	1188	0.092248	21
MBG003	MBG005	192	1698	0.022463	0.137217	1506	0.114754	21
MBG004	MBG005	703	2323	0.052585	0.163111	1620	0.110526	21
MBG004	MBG016	1062	5275	0.09617	0.296396	4213	0.200226	21
MBG004	MBG016	7627	13066	0.384807	0.627865	5439	0.243058	21
MBG008	MBG017	894	2154	0.066511	0.156718	1260	0.090207	21
MBG016	MBG017	191	1224	0.02242	0.104085	1033	0.081665	21
APG001	APG003	10258	12021	0.571303	0.67945	1763	0.108147	22
APG002	MBG016	1226	2499	0.137738	0.229391	1273	0.091653	22
APG003	MBG007	1156	2421	0.119605	0.224258	1265	0.104653	22
LWB003	MBG004	11	1081	0.021632	0.111265	1070	0.089633	22

## Sheet: 2.8-12
Table S2.8. P-values from pairwise qpWave testing using generalised-likelihood ratio tests.				Table S2.9. P-values from pairwise qpWave testing using generalised-likelihood ratio tests.				Table S2.10. P-values from pairwise qpWave testing using generalised-likelihood ratio tests.				Table S2.11. F4 statistics of the form F4(Mbuti, LAN001; PopB, PopA).									Table S2.12. F4 statistics of the form F4(Mbuti, MBG004; PopB, PopA).									Table S2.13. F4 statistics of the form F4(Mbuti, MBG016; PopB, PopA).
PopA	PopB	p-value		PopA	PopB	p-value		PopA	PopB	p-value		PopA	PopB	PopC	PopD	F4	SE	Z	SNPs		PopA	PopB	PopC	PopD	F4	SE	Z	SNPs		PopA	PopB	PopC	PopD	F4	SE	Z	SNPs
APG001	Germany_Lech_MBA (n = 13)	0.0903851		LAN001	Netherlands_LBA (n = 2)	0.849977		SGermany_EMA (n = 25)	Denmark_LBA.SG	0.810035		Netherlands_LBA (n = 2)	Magdalenenberg (n = 17)	LAN001	Mbuti.DG (n = 14)	0.000969	0.000477	2.03	231902		Italy_Sardinia_MBA (n = 3)	Magdalenenberg (n = 16)	MBG004	Mbuti.DG (n = 14)	0.001371	0.000439	3.122	321961		Italy_Sardinia_LBA	Magdalenenberg (n = 16)	MBG016	Mbuti.DG (n = 14)	0.001154	0.000336	3.438	377799
APG002	Germany_Lech_MBA (n = 13)	0.488823		LAN001	Netherlands_MBA (n = 11)	0.7735		SGermany_EMA (n = 25)	Denmark_Viking.SG	0.354555		NGermany_Roman_Haeven (n = 9)	Magdalenenberg (n = 17)	LAN001	Mbuti.DG (n = 14)	0.000728	0.000385	1.892	244808		Italy_Sardinia_LBA (n = 7)	Magdalenenberg (n = 16)	MBG004	Mbuti.DG (n = 14)	0.001005	0.000341	2.949	342648		Italy_Sardinia_MBA	Magdalenenberg (n = 16)	MBG016	Mbuti.DG (n = 14)	0.001034	0.000427	2.419	361092
APG003	Germany_Lech_MBA (n = 13)	0.0211654		LAN001	Netherlands_EIA (n = 2)	0.495262		SGermany_EMA (n = 25)	Denmark_EarlyViking.SG	0.0429594		Netherlands_EMA_Midlum (n = 7)	Magdalenenberg (n = 17)	LAN001	Mbuti.DG (n = 14)	0.00062	0.000333	1.863	253258		Croatia_BA (n = 2)	Magdalenenberg (n = 16)	MBG004	Mbuti.DG (n = 14)	0.000581	0.000455	1.279	272389		Spain_IA	Magdalenenberg (n = 16)	MBG016	Mbuti.DG (n = 14)	0.000526	0.0003	1.755	378018
HEU001	Germany_Lech_MBA (n = 13)	0.561458		LAN001	Netherlands_LNB_EBA_BellBeaker (n = 3)	0.378576		SGermany_EMA (n = 25)	NGermany_EMA	0.0184615		Scotland_LBA (n = 4)	Magdalenenberg (n = 17)	LAN001	Mbuti.DG (n = 14)	0.000695	0.000377	1.845	243442		Italy_PianSultano_BA.SG (n = 4)	Magdalenenberg (n = 16)	MBG004	Mbuti.DG (n = 14)	0.000516	0.000418	1.235	344200		Italy_Tuscany_Siena_Etruscan	Magdalenenberg (n = 16)	MBG016	Mbuti.DG (n = 14)	0.000559	0.000323	1.73	381143
HEU002	Germany_Lech_MBA (n = 13)	0.0693011		LAN001	Germany_LBA_Halberstadt_published (n = 1)	0.243762		SGermany_EMA (n = 25)	NGermany_Roman_Haeven	0.0157569		NGermany_EMA_Drantum (n = 17)	Magdalenenberg (n = 17)	LAN001	Mbuti.DG (n = 14)	0.00055	0.000304	1.806	252230		Italy_Tuscany_Siena_Etruscan (n = 6)	Magdalenenberg (n = 16)	MBG004	Mbuti.DG (n = 14)	0.000265	0.000338	0.782	347581		Spain_LBA	Magdalenenberg (n = 16)	MBG016	Mbuti.DG (n = 14)	0.000757	0.000475	1.593	226222
HOC001	Germany_Lech_MBA (n = 13)	0.986544		LAN001	Germany_EBA_Unetice (n = 7)	0.243373		SGermany_EMA (n = 25)	Denmark_BA.SG	0.0121621		NGermany_EMA_Dunum (n = 11)	Magdalenenberg (n = 17)	LAN001	Mbuti.DG (n = 14)	0.000616	0.000351	1.757	244467		Slovenia_EIA (n = 10)	Magdalenenberg (n = 16)	MBG004	Mbuti.DG (n = 14)	0.000202	0.000299	0.677	351932		France_SouthEast_IA2	Magdalenenberg (n = 16)	MBG016	Mbuti.DG (n = 14)	0.000508	0.000339	1.501	369615
HOC002	Germany_Lech_MBA (n = 13)	0.0714477		LAN001	Netherlands_BA (n = 2)	0.193386		SGermany_EMA (n = 25)	Netherlands_EMA_Midlum	0.0120457		Netherlands_EIA (n = 2)	Magdalenenberg (n = 17)	LAN001	Mbuti.DG (n = 14)	0.00156	0.000893	1.748	72527		France_GrandEst_IA2.SG (n = 6)	Magdalenenberg (n = 16)	MBG004	Mbuti.DG (n = 14)	0.000259	0.000467	0.555	218081		Slovenia_EIA	Magdalenenberg (n = 16)	MBG016	Mbuti.DG (n = 14)	0.000304	0.00027	1.126	383900
HOC003	Germany_Lech_MBA (n = 13)	0.95445		LAN001	Netherlands_MBA_LBA (n = 2)	0.166368		SGermany_EMA (n = 25)	Sweden_EarlyViking.SG	0.000830698		Scotland_MIA (n = 2)	Magdalenenberg (n = 17)	LAN001	Mbuti.DG (n = 14)	0.000749	0.000458	1.636	236510		Spain_IA (n = 15)	Magdalenenberg (n = 16)	MBG004	Mbuti.DG (n = 14)	0.00015	0.000316	0.475	342760		Greece_Delphi_IA	Magdalenenberg (n = 16)	MBG016	Mbuti.DG (n = 14)	0.000636	0.000587	1.083	220197
HOC004	Germany_Lech_MBA (n = 13)	0.0138586		LAN001	Denmark_BA.SG (n = 2)	0.123597		SGermany_EMA (n = 25)	Czech_EBA_Protounetice	0.000587244		France_SouthEast_IA2 (n = 6)	Magdalenenberg (n = 17)	LAN001	Mbuti.DG (n = 14)	0.000612	0.000397	1.542	241392		Italy_Tuscany_Grosseto_Etruscan (n = 19)	Magdalenenberg (n = 16)	MBG004	Mbuti.DG (n = 14)	6.3e-05	0.000291	0.215	352516		France_HautsDeFrance_IA2.SG	Magdalenenberg (n = 16)	MBG016	Mbuti.DG (n = 14)	0.000674	0.000678	0.993	120487
LAN001	Germany_Lech_MBA (n = 13)	9.82942e-12		LAN001	Scotland_EIA (n = 2)	0.0678793		SGermany_EMA (n = 25)	Germany_LBA_Halberstadt_published	0.000428803		Latvia_BA (n = 10)	Magdalenenberg (n = 17)	LAN001	Mbuti.DG (n = 14)	0.000487	0.000332	1.467	251175		Spain_LBA (n = 4)	Magdalenenberg (n = 16)	MBG004	Mbuti.DG (n = 14)	9.9e-05	0.000532	0.186	196620		Spain_IA_Celt	Magdalenenberg (n = 16)	MBG016	Mbuti.DG (n = 14)	0.000361	0.000422	0.855	364013
LWB001	Germany_Lech_MBA (n = 13)	0.773503		LAN001	Scotland_C_EBA (n = 6)	0.0565396		SGermany_EMA (n = 25)	Netherlands_EIA	0.000142199		NGermany_EMA_Anderten (n = 14)	Magdalenenberg (n = 17)	LAN001	Mbuti.DG (n = 14)	0.000385	0.000318	1.212	252887		Romania_BA_Arman (n = 7)	Magdalenenberg (n = 16)	MBG004	Mbuti.DG (n = 14)	5.6e-05	0.000371	0.151	319640		Italy_Tuscany_Grosseto_Etruscan	Magdalenenberg (n = 16)	MBG016	Mbuti.DG (n = 14)	0.00021	0.00027	0.78	384122
LWB002	Germany_Lech_MBA (n = 13)	0.192241		LAN001	Denmark_EarlyViking.SG (n = 6)	0.0419559		SGermany_EMA (n = 25)	Netherlands_LIA	1.99077e-06		England_MIA (n = 92)	Magdalenenberg (n = 17)	LAN001	Mbuti.DG (n = 14)	0.0003	0.00027	1.11	253272		Greece_Delphi_IA (n = 2)	Magdalenenberg (n = 16)	MBG004	Mbuti.DG (n = 14)	3.2e-05	0.000627	0.051	184194		Croatia_LBA_EIA	Magdalenenberg (n = 16)	MBG016	Mbuti.DG (n = 14)	0.000395	0.00053	0.745	365217
LWB003_PMD	Germany_Lech_MBA (n = 13)	0.76407		LAN001	Denmark_LBA.SG (n = 1)	0.0319272		SGermany_EMA (n = 25)	Netherlands_MIA_LIA	3.13877e-07		England_EIA (n = 32)	Magdalenenberg (n = 17)	LAN001	Mbuti.DG (n = 14)	0.000311	0.000287	1.083	252832		Croatia_MLBA (n = 30)	Magdalenenberg (n = 16)	MBG004	Mbuti.DG (n = 14)	-3.7e-05	0.00027	-0.136	350414		France_GrandEst_IA2.SG	Magdalenenberg (n = 16)	MBG016	Mbuti.DG (n = 14)	0.000289	0.000456	0.634	243631
MBG001	Germany_Lech_MBA (n = 13)	0.903553		LAN001	Netherlands_LIA (n = 1)	0.0282938		SGermany_EMA (n = 25)	Netherlands_MBA_LBA	1.2426e-08		England_LBA (n = 17)	Magdalenenberg (n = 17)	LAN001	Mbuti.DG (n = 14)	0.000337	0.000313	1.076	251802		France_SouthEast_IA2 (n = 6)	Magdalenenberg (n = 16)	MBG004	Mbuti.DG (n = 14)	-5.1e-05	0.00037	-0.137	331919		France_GrandEst_IA1.SG	Magdalenenberg (n = 16)	MBG016	Mbuti.DG (n = 14)	0.000257	0.000472	0.545	218240
MBG002	Germany_Lech_MBA (n = 13)	0.210559		LAN001	Scotland_MBA (n = 6)	0.0255032		SGermany_EMA (n = 25)	Poland_EBA_Unetice.SG	1.62298e-09		Poland_Weklice_WielbarkCulture_Roman.SG (n = 9)	Magdalenenberg (n = 17)	LAN001	Mbuti.DG (n = 14)	0.000302	0.000357	0.845	252691		Croatia_EIA (n = 16)	Magdalenenberg (n = 16)	MBG004	Mbuti.DG (n = 14)	-5.3e-05	0.000293	-0.18	348079		Romania_BA_Arman	Magdalenenberg (n = 16)	MBG016	Mbuti.DG (n = 14)	0.000154	0.000351	0.439	359115
MBG003	Germany_Lech_MBA (n = 13)	0.143511		LAN001	England_MBA (n = 24)	0.0215589		SGermany_EMA (n = 25)	Netherlands_BA	1.20921e-10		Lithuania_BA (n = 4)	Magdalenenberg (n = 17)	LAN001	Mbuti.DG (n = 14)	0.000472	0.000566	0.833	163495		Italy_Sardinia_Roman (n = 2)	Magdalenenberg (n = 16)	MBG004	Mbuti.DG (n = 14)	-0.000157	0.000603	-0.26	165345		Italy_PianSultano_BA.SG	Magdalenenberg (n = 16)	MBG016	Mbuti.DG (n = 14)	0.000146	0.000383	0.38	374078
MBG004	Germany_Lech_MBA (n = 13)	0.0056734		LAN001	England_C_EBA (n = 37)	0.0188461		SGermany_EMA (n = 25)	Netherlands_LBA	1.1404e-11		NGermany_EMA_Hiddestorf (n = 4)	Magdalenenberg (n = 17)	LAN001	Mbuti.DG (n = 14)	0.000339	0.000408	0.831	244951		France_HautsDeFrance_IA2.SG (n = 2)	Magdalenenberg (n = 16)	MBG004	Mbuti.DG (n = 14)	-0.000197	0.000741	-0.266	108213		Montenegro_MLBA	Magdalenenberg (n = 16)	MBG016	Mbuti.DG (n = 14)	9.9e-05	0.000289	0.341	383277
MBG005	Germany_Lech_MBA (n = 13)	0.353448		LAN001	Netherlands_BellBeaker (n = 10)	0.018093		SGermany_EMA (n = 25)	France_HautsDeFrance_IA2.SG	1.58324e-12		France_HautsDeFrance_IA2.SG (n = 2)	Magdalenenberg (n = 17)	LAN001	Mbuti.DG (n = 14)	0.000695	0.00085	0.817	79098		Spain_IA_Celt (n = 2)	Magdalenenberg (n = 16)	MBG004	Mbuti.DG (n = 14)	-0.00014	0.000415	-0.337	325197		Spain_Aritgues_LBA	Magdalenenberg (n = 16)	MBG016	Mbuti.DG (n = 14)	0.000126	0.000454	0.276	265098
MBG006	Germany_Lech_MBA (n = 13)	0.229085		LAN001	Netherlands_MIA_LIA (n = 2)	0.0135397		SGermany_EMA (n = 25)	Sweden_Viking.SG	3.67757e-13		Scotland_LIA (n = 13)	Magdalenenberg (n = 17)	LAN001	Mbuti.DG (n = 14)	0.000249	0.000335	0.746	249607		Spain_Aritgues_LBA (n = 5)	Magdalenenberg (n = 16)	MBG004	Mbuti.DG (n = 14)	-0.000179	0.000488	-0.368	231628		France_GrandEst_IA2	Magdalenenberg (n = 16)	MBG016	Mbuti.DG (n = 14)	4.7e-05	0.00028	0.168	382036
MBG007	Germany_Lech_MBA (n = 13)	0.0633479		LAN001	Scotland_MIA (n = 2)	0.0129627		SGermany_EMA (n = 25)	Sweden_BA.SG	1.96189e-13		England_IA (n = 12)	Magdalenenberg (n = 17)	LAN001	Mbuti.DG (n = 14)	0.000222	0.000332	0.669	249054		Bulgaria_EIA (n = 13)	Magdalenenberg (n = 16)	MBG004	Mbuti.DG (n = 14)	-0.000171	0.000316	-0.542	349613		Croatia_MBA_Cetina	Magdalenenberg (n = 16)	MBG016	Mbuti.DG (n = 14)	7e-06	0.000326	0.02	368729
MBG008	Germany_Lech_MBA (n = 13)	0.106561		LAN001	Scotland_MIA_LIA (n = 5)	0.0127193		SGermany_EMA (n = 25)	Germany_EBA_Unetice	5.40545e-20		Czech_MBA_Tumulus (n = 4)	Magdalenenberg (n = 17)	LAN001	Mbuti.DG (n = 14)	0.000263	0.000399	0.658	231865		Spain_MBA (n = 6)	Magdalenenberg (n = 16)	MBG004	Mbuti.DG (n = 14)	-0.000206	0.000375	-0.551	343612		Greece_Delphi_BA_Mycenaean	Magdalenenberg (n = 16)	MBG016	Mbuti.DG (n = 14)	-6e-05	0.000469	-0.129	261953
MBG009	Germany_Lech_MBA (n = 13)	0.0226148		LAN001	NGermany_Roman_Haeven (n = 9)	0.0101892		SGermany_EMA (n = 25)	Denmark_IA.SG	4.49315e-25		Sweden_EarlyViking.SG (n = 2)	Magdalenenberg (n = 17)	LAN001	Mbuti.DG (n = 14)	0.000827	0.001403	0.59	26578		Montenegro_MLBA (n = 10)	Magdalenenberg (n = 16)	MBG004	Mbuti.DG (n = 14)	-0.000181	0.000302	-0.598	350733		Croatia_MBA	Magdalenenberg (n = 16)	MBG016	Mbuti.DG (n = 14)	-7.9e-05	0.000284	-0.279	384024
MBG010	Germany_Lech_MBA (n = 13)	0.94118		LAN001	Scotland_LBA (n = 4)	0.0101627		SGermany_EMA (n = 25)	Sweden_IA.SG	5.89582e-26		Netherlands_MIA_LIA (n = 2)	Magdalenenberg (n = 17)	LAN001	Mbuti.DG (n = 14)	0.000352	0.000632	0.557	145383		Macedonia_Classical_Hellenistic (n = 4)	Magdalenenberg (n = 16)	MBG004	Mbuti.DG (n = 14)	-0.000283	0.0004	-0.706	319213		Croatia_EIA	Magdalenenberg (n = 16)	MBG016	Mbuti.DG (n = 14)	-8e-05	0.000271	-0.295	381535
MBG011	Germany_Lech_MBA (n = 13)	0.122619		LAN001	Denmark_Viking.SG (n = 69)	0.00907301		SGermany_EMA (n = 25)	Poland_IA_Wielbark	1.49209e-27		France_GrandEst_IA2 (n = 13)	Magdalenenberg (n = 17)	LAN001	Mbuti.DG (n = 14)	0.000165	0.000323	0.51	250666		France_GrandEst_IA2 (n = 13)	Magdalenenberg (n = 16)	MBG004	Mbuti.DG (n = 14)	-0.000228	0.000311	-0.732	348923		Spain_MBA	Magdalenenberg (n = 16)	MBG016	Mbuti.DG (n = 14)	-0.000119	0.000374	-0.318	378647
MBG012	Germany_Lech_MBA (n = 13)	0.259083		LAN001	Poland_EBA_Unetice.SG (n = 5)	0.00721548		SGermany_EMA (n = 25)	Netherlands_LNB_EBA_BellBeaker	9.0877e-28		England_MBA (n = 24)	Magdalenenberg (n = 17)	LAN001	Mbuti.DG (n = 14)	0.000103	0.000297	0.346	252426		France_Occitanie_IA2.SG (n = 6)	Magdalenenberg (n = 16)	MBG004	Mbuti.DG (n = 14)	-0.000505	0.000532	-0.948	199580		Croatia_Zadar_Roman.SG	Magdalenenberg (n = 16)	MBG016	Mbuti.DG (n = 14)	-0.000143	0.000332	-0.43	379160
MBG013	Germany_Lech_MBA (n = 13)	0.466587		LAN001	Czech_EBA_Unetice (n = 26)	0.0043237		SGermany_EMA (n = 25)	Scotland_EIA	2.07961e-28		Denmark_IA.SG (n = 4)	Magdalenenberg (n = 17)	LAN001	Mbuti.DG (n = 14)	6.1e-05	0.000444	0.137	252660		Macedonia_IA (n = 13)	Magdalenenberg (n = 16)	MBG004	Mbuti.DG (n = 14)	-0.000289	0.0003	-0.962	350424		Macedonia_Classical_Hellenistic	Magdalenenberg (n = 16)	MBG016	Mbuti.DG (n = 14)	-0.000181	0.000398	-0.456	359181
MBG014	Germany_Lech_MBA (n = 13)	0.146377		LAN001	Czech_Bohemia_Unetice_EBA (n = 114)	0.00393128		SGermany_EMA (n = 25)	Netherlands_MBA	2.21794e-30		Netherlands_MBA (n = 11)	Magdalenenberg (n = 17)	LAN001	Mbuti.DG (n = 14)	3.3e-05	0.000325	0.102	251454		Italy_IA_Republic.SG (n = 7)	Magdalenenberg (n = 16)	MBG004	Mbuti.DG (n = 14)	-0.000326	0.000326	-0.999	351644		Italy_IA_Republic.SG	Magdalenenberg (n = 16)	MBG016	Mbuti.DG (n = 14)	-0.00015	0.000316	-0.476	381909
MBG015	Germany_Lech_MBA (n = 13)	0.0963107		LAN001	Sweden_Viking.SG (n = 129)	0.00282408		SGermany_EMA (n = 25)	Norway_Viking.SG	7.14149e-32		England_LIA (n = 22)	Magdalenenberg (n = 17)	LAN001	Mbuti.DG (n = 14)	2.1e-05	0.000286	0.074	252211		France_GrandEst_IA1.SG (n = 5)	Magdalenenberg (n = 16)	MBG004	Mbuti.DG (n = 14)	-0.000505	0.000487	-1.037	193789		Spain_BA.SG	Magdalenenberg (n = 16)	MBG016	Mbuti.DG (n = 14)	-0.000217	0.000436	-0.497	338152
MBG016	Germany_Lech_MBA (n = 13)	0.00184364		LAN001	England_LIA (n = 22)	0.00217842		SGermany_EMA (n = 25)	Germany_Tollense_BA.SG	2.99172e-32		France_GrandEst_IA1.SG (n = 5)	Magdalenenberg (n = 17)	LAN001	Mbuti.DG (n = 14)	1.5e-05	0.000578	0.026	141982		Italy_TarquiniaMonterozzi_IA.SG (n = 9)	Magdalenenberg (n = 16)	MBG004	Mbuti.DG (n = 14)	-0.000347	0.000303	-1.147	354214		Italy_Lazio_Viterbo_Etruscan	Magdalenenberg (n = 16)	MBG016	Mbuti.DG (n = 14)	-0.000234	0.000271	-0.866	384774
MBG017_PMD	Germany_Lech_MBA (n = 13)	0.011928		LAN001	France_HautsDeFrance_IA2.SG (n = 2)	0.00173729		SGermany_EMA (n = 25)	France_GrandEst_IA2.SG	7.19749e-33		Estonia_BA.SG (n = 13)	Magdalenenberg (n = 17)	LAN001	Mbuti.DG (n = 14)	-2.1e-05	0.000439	-0.048	218111		Croatia_MBA_Cetina (n = 12)	Magdalenenberg (n = 16)	MBG004	Mbuti.DG (n = 14)	-0.000385	0.000326	-1.182	330907		Macedonia_IA	Magdalenenberg (n = 16)	MBG016	Mbuti.DG (n = 14)	-0.000276	0.000295	-0.935	382948
				LAN001	NGermany_EMA (n = 42)	0.001227		SGermany_EMA (n = 25)	Scotland_C_EBA	6.42682e-33		Czech_LBA_Knoviz (n = 25)	Magdalenenberg (n = 17)	LAN001	Mbuti.DG (n = 14)	-2.8e-05	0.000282	-0.098	252815		Serbia_BA_Maros (n = 5)	Magdalenenberg (n = 16)	MBG004	Mbuti.DG (n = 14)	-0.000404	0.000322	-1.252	338968		Serbia_BA_Maros	Magdalenenberg (n = 16)	MBG016	Mbuti.DG (n = 14)	-0.000318	0.000312	-1.02	375378
				LAN001	France_GrandEst_IA2.SG (n = 6)	0.00118351		SGermany_EMA (n = 25)	Hungary_IA_Scythian.SG	5.94286e-35		Scotland_MBA (n = 6)	Magdalenenberg (n = 17)	LAN001	Mbuti.DG (n = 14)	-3.8e-05	0.000378	-0.1	244151		Croatia_MBA (n = 9)	Magdalenenberg (n = 16)	MBG004	Mbuti.DG (n = 14)	-0.000397	0.000305	-1.302	352211		Croatia_BA	Magdalenenberg (n = 16)	MBG016	Mbuti.DG (n = 14)	-0.000453	0.00043	-1.053	314600
				LAN001	Sweden_EarlyViking.SG (n = 2)	0.00104676		SGermany_EMA (n = 25)	Norway_IA.SG	3.00702e-35		Denmark_BA.SG (n = 2)	Magdalenenberg (n = 17)	LAN001	Mbuti.DG (n = 14)	-0.000147	0.001158	-0.127	35562		Italy_Lazio_Viterbo_Etruscan (n = 13)	Magdalenenberg (n = 16)	MBG004	Mbuti.DG (n = 14)	-0.000376	0.000286	-1.312	353694		Italy_TarquiniaMonterozzi_IA.SG	Magdalenenberg (n = 16)	MBG016	Mbuti.DG (n = 14)	-0.000309	0.000281	-1.099	384941
				LAN001	Germany_Tollense_BA.SG (n = 16)	0.000727452		SGermany_EMA (n = 25)	France_GrandEst_IA1.SG	1.79812e-35		Slovakia_LIA_LaTene (n = 4)	Magdalenenberg (n = 17)	LAN001	Mbuti.DG (n = 14)	-9e-05	0.000404	-0.222	246560		Italy_SanGiovanni_IA.SG (n = 3)	Magdalenenberg (n = 16)	MBG004	Mbuti.DG (n = 14)	-0.001168	0.000873	-1.338	64700		Bulgaria_EIA	Magdalenenberg (n = 16)	MBG016	Mbuti.DG (n = 14)	-0.000349	0.000307	-1.137	382343
				LAN001	Czech_EBA_Protounetice (n = 2)	0.000298817		SGermany_EMA (n = 25)	Czech_EBA_Unetice	2.21194e-38		Lithuania_Marvele_Roman.SG (n = 4)	Magdalenenberg (n = 17)	LAN001	Mbuti.DG (n = 14)	-0.000109	0.000431	-0.253	238138		Croatia_Zadar_Roman.SG (n = 5)	Magdalenenberg (n = 16)	MBG004	Mbuti.DG (n = 14)	-0.000496	0.000365	-1.359	348503		Italy_SanGiovanni_IA.SG	Magdalenenberg (n = 16)	MBG016	Mbuti.DG (n = 14)	-0.001065	0.000858	-1.241	70656
				LAN001	England_LBA (n = 17)	0.000165884		SGermany_EMA (n = 25)	Scotland_MBA	4.19164e-42		Norway_IA.SG (n = 4)	Magdalenenberg (n = 17)	LAN001	Mbuti.DG (n = 14)	-0.000124	0.000457	-0.271	240010		Greece_Delphi_BA_Mycenaean (n = 7)	Magdalenenberg (n = 16)	MBG004	Mbuti.DG (n = 14)	-0.00071	0.000475	-1.496	230599		France_Occitanie_IA2.SG	Magdalenenberg (n = 16)	MBG016	Mbuti.DG (n = 14)	-0.000666	0.000481	-1.386	220904
				LAN001	England_MIA (n = 92)	0.000132519		SGermany_EMA (n = 25)	Czech_MBA_Tumulus	3.4614e-43		Sweden_BA.SG (n = 3)	Magdalenenberg (n = 17)	LAN001	Mbuti.DG (n = 14)	-0.000284	0.000979	-0.29	47723		Montenegro_Doclea_Roman.SG (n = 5)	Magdalenenberg (n = 16)	MBG004	Mbuti.DG (n = 14)	-0.000552	0.000361	-1.529	350342		Croatia_MLBA	Magdalenenberg (n = 16)	MBG016	Mbuti.DG (n = 14)	-0.000364	0.000261	-1.392	382971
				LAN001	England_EIA (n = 32)	0.000114726		SGermany_EMA (n = 25)	Netherlands_BellBeaker	1.91835e-43		Sweden_IA.SG (n = 3)	Magdalenenberg (n = 17)	LAN001	Mbuti.DG (n = 14)	-0.00016	0.000478	-0.335	252846		Spain_BA.SG (n = 4)	Magdalenenberg (n = 16)	MBG004	Mbuti.DG (n = 14)	-0.000743	0.000458	-1.621	310824		Greece_BA_Mycenaean	Magdalenenberg (n = 16)	MBG016	Mbuti.DG (n = 14)	-0.000478	0.000309	-1.546	382034
				LAN001	Czech_LBA_Knoviz (n = 25)	3.30485e-05		SGermany_EMA (n = 25)	Hungary_LBA	4.91165e-45		Czech_IA_LaTene (n = 50)	Magdalenenberg (n = 17)	LAN001	Mbuti.DG (n = 14)	-0.000108	0.000282	-0.384	252966		Greece_BA_Mycenaean (n = 13)	Magdalenenberg (n = 16)	MBG004	Mbuti.DG (n = 14)	-0.000695	0.00032	-2.174	349311		Italy_Ordona_Daunian.SG	Magdalenenberg (n = 16)	MBG016	Mbuti.DG (n = 14)	-0.000967	0.000505	-1.915	278341
				LAN001	Hungary_IA_Scythian.SG (n = 3)	2.23282e-05		SGermany_EMA (n = 25)	Scotland_MIA	5.10743e-49		Germany_Hassleben_Germanic.SG (n = 4)	Magdalenenberg (n = 17)	LAN001	Mbuti.DG (n = 14)	-0.000535	0.000455	-1.178	227717		Albania_BA_IA (n = 5)	Magdalenenberg (n = 16)	MBG004	Mbuti.DG (n = 14)	-0.000771	0.00035	-2.206	335391		Montenegro_Doclea_Roman.SG	Magdalenenberg (n = 16)	MBG016	Mbuti.DG (n = 14)	-0.00072	0.000333	-2.16	381055
				LAN001	Scotland_LIA (n = 13)	1.38971e-05		SGermany_EMA (n = 25)	Scotland_MIA_LIA	5.01597e-50		Estonia_IA.SG (n = 6)	Magdalenenberg (n = 17)	LAN001	Mbuti.DG (n = 14)	-0.000654	0.000531	-1.231	178672		Italy_Ordona_Daunian.SG (n = 4)	Magdalenenberg (n = 16)	MBG004	Mbuti.DG (n = 14)	-0.001147	0.0005	-2.292	254550		Italy_Sardinia_Roman	Magdalenenberg (n = 16)	MBG016	Mbuti.DG (n = 14)	-0.001246	0.000552	-2.257	193183
				LAN001	Sweden_BA.SG (n = 3)	1.25903e-05		SGermany_EMA (n = 25)	Czech_Bohemia_Unetice_EBA	2.0613e-51		Czech_IA_Hallstatt (n = 9)	Magdalenenberg (n = 17)	LAN001	Mbuti.DG (n = 14)	-0.000572	0.000383	-1.493	240371		Croatia_Tilurium_Roman.SG (n = 2)	Magdalenenberg (n = 16)	MBG004	Mbuti.DG (n = 14)	-0.001219	0.00047	-2.592	295273		Albania_BA_IA	Magdalenenberg (n = 16)	MBG016	Mbuti.DG (n = 14)	-0.000823	0.000352	-2.341	372715
				LAN001	Czech_IA_LaTene (n = 50)	1.25153e-05		SGermany_EMA (n = 25)	France_GrandEst_IA2	5.4823e-54		Slovakia_IA_Vekerzug (n = 19)	Magdalenenberg (n = 17)	LAN001	Mbuti.DG (n = 14)	-0.000534	0.000305	-1.751	252368		Croatia_Jagodnjak_MBA.SG (n = 6)	Magdalenenberg (n = 16)	MBG004	Mbuti.DG (n = 14)	-0.001	0.000351	-2.852	353849		Croatia_Jagodnjak_MBA.SG	Magdalenenberg (n = 16)	MBG016	Mbuti.DG (n = 14)	-0.000817	0.000327	-2.495	384522
				LAN001	France_GrandEst_IA2 (n = 13)	7.34297e-06		SGermany_EMA (n = 25)	Czech_IA_Hallstatt	1.29144e-56		Denmark_EarlyViking.SG (n = 6)	Magdalenenberg (n = 17)	LAN001	Mbuti.DG (n = 14)	-0.000735	0.000417	-1.763	252834		Croatia_LBA_EIA (n = 2)	Magdalenenberg (n = 16)	MBG004	Mbuti.DG (n = 14)	-0.001597	0.000548	-2.914	326487		Slovenia_Emona_Roman.SG	Magdalenenberg (n = 16)	MBG016	Mbuti.DG (n = 14)	-0.001029	0.000344	-2.991	377813
				LAN001	Czech_MBA_Tumulus (n = 4)	3.56649e-06		SGermany_EMA (n = 25)	Hungary_MBA_Vatya.SG	3.57678e-57		Finland_Levanluhta (n = 3)	Magdalenenberg (n = 17)	LAN001	Mbuti.DG (n = 14)	-0.001404	0.00062	-2.265	157723		Slovenia_Emona_Roman.SG (n = 6)	Magdalenenberg (n = 16)	MBG004	Mbuti.DG (n = 14)	-0.001106	0.000348	-3.176	347774		Croatia_Tilurium_Roman.SG	Magdalenenberg (n = 16)	MBG016	Mbuti.DG (n = 14)	-0.001542	0.000437	-3.528	320705
				LAN001	France_GrandEst_IA1.SG (n = 5)	2.69992e-06		SGermany_EMA (n = 25)	Thuringia_Roman_Hassleben	4.14918e-60											Spain_Roman (n = 3)	Magdalenenberg (n = 16)	MBG004	Mbuti.DG (n = 14)	-0.002553	0.000558	-4.575	290206		Spain_Roman	Magdalenenberg (n = 16)	MBG016	Mbuti.DG (n = 14)	-0.002074	0.000518	-4.006	329773
				LAN001	Norway_Viking.SG (n = 26)	1.63705e-07		SGermany_EMA (n = 25)	Czech_IA_LaTene	3.18275e-62											Italy_CasalBertone_RomanImperial (n = 3)	Magdalenenberg (n = 16)	MBG004	Mbuti.DG (n = 14)	-0.003172	0.000565	-5.615	189336		Italy_CasalBertone_RomanImperial	Magdalenenberg (n = 16)	MBG016	Mbuti.DG (n = 14)	-0.002812	0.000526	-5.347	207069
				LAN001	Czech_IA_Hallstatt (n = 9)	1.48219e-07		SGermany_EMA (n = 25)	Czech_LBA_Knoviz	8.2755e-66											Italy_LA.SG (n = 16)	Magdalenenberg (n = 16)	MBG004	Mbuti.DG (n = 14)	-0.001935	0.000273	-7.085	352119		Italy_LA.SG	Magdalenenberg (n = 16)	MBG016	Mbuti.DG (n = 14)	-0.002002	0.000267	-7.497	382437
				LAN001	Netherlands_EMA_Midlum (n = 7)	8.34e-08		SGermany_EMA (n = 25)	Hungary_EIA	2.11688e-71											Italy_IsolaSacra_RomanImperial.SG (n = 8)	Magdalenenberg (n = 16)	MBG004	Mbuti.DG (n = 14)	-0.002549	0.000319	-7.994	353948		Italy_Imperial.SG	Magdalenenberg (n = 16)	MBG016	Mbuti.DG (n = 14)	-0.002063	0.000249	-8.284	382431
				LAN001	WGermany_EMA_Altinden (n = 17)	2.36144e-09		SGermany_EMA (n = 25)	Scotland_LBA	4.99843e-72											Italy_Imperial.SG (n = 35)	Magdalenenberg (n = 16)	MBG004	Mbuti.DG (n = 14)	-0.002105	0.000251	-8.371	352121		Italy_IsolaSacra_RomanImperial.SG	Magdalenenberg (n = 16)	MBG016	Mbuti.DG (n = 14)	-0.002662	0.000296	-8.984	384701
				LAN001	Thuringia_Roman_Hassleben (n = 4)	3.59374e-11		SGermany_EMA (n = 25)	England_MBA	1.61773e-75
				LAN001	Hungary_LBA (n = 3)	1.88865e-11		SGermany_EMA (n = 25)	England_C_EBA	5.18287e-77
				LAN001	Norway_IA.SG (n = 4)	3.20553e-12		SGermany_EMA (n = 25)	England_LBA	3.61928e-78
				LAN001	Poland_IA_Wielbark (n = 9)	2.79188e-12		SGermany_EMA (n = 25)	Wgermany_EMA_Altinden	9.35315e-79
				LAN001	Hungary_MBA_Vatya.SG (n = 4)	4.03847e-13		SGermany_EMA (n = 25)	Scotland_LIA	3.83028e-79
				LAN001	Slovakia_IA_Vekerzug (n = 19)	3.82992e-14		SGermany_EMA (n = 25)	England_LIA	4.41012e-80
				LAN001	Sweden_IA.SG (n = 3)	5.21223e-15		SGermany_EMA (n = 25)	France_GrandEst_EBA	3.5068e-93
				LAN001	Denmark_IA.SG (n = 4)	1.44496e-15		SGermany_EMA (n = 25)	Hungary_LaTene	3.49331e-97
				LAN001	Hungary_LaTene (n = 4)	2.38031e-21		SGermany_EMA (n = 25)	England_EIA	1.77967e-101
				LAN001	France_GrandEst_EBA (n = 1)	1.08236e-25		SGermany_EMA (n = 25)	England_MIA	2.05303e-114
				LAN001	Hungary_EIA (n = 2)	4.77401e-26		SGermany_EMA (n = 25)	Slovakia_IA_Vekerzug	4.36172e-119
				LAN001	Norway_LN_BA.SG (n = 1)	4.80123e-50		SGermany_EMA (n = 25)	Norway_LN_BA.SG	4.56457e-220

## Sheet: 2.13
Table S2.14. Reconstructed body height for Iron Age individuals from southern Germany (after Breitinger 1937).
Site	Burial	Sample ID	Status	Sex	Body height (after Breitinger 1937)	References
Eberdingen-Hochdorf	Zentralgrab	HOC001	Elite	male	180	Wahl 2021
Hundersingen "Gießübel-Talhau"	Zentralgrab		Elite	male	172	Erhardt & Simon 1971
Magdalenenberg	Zentralgrab	MBG017	Elite	male	175	Erhardt & Simon 1971
Asperg-Grafenbühl	Zentralgrab	APG001	Elite	male	179	Erhardt & Simon 1971
Asperg-Grafenbühl	Nebengrab 5		secondary	male	170	Erhardt & Simon 1971
Asperg-Grafenbühl	Nebengrab 6		secondary	male	174	Erhardt & Simon 1971
Albstadt-Ebingen "Flugplatz, Hügel II"	Bestattung 1		Elite	male	174	Erhardt & Simon 1971
Gammertingen "Schrot"	Grab V		secondary	male	168	Erhardt & Simon 1971
Mörsingen "Gassenäcker"			secondary	male	174	Erhardt & Simon 1971
Mühlacker "Heidenwäldle"	Hügel 9 Bestattung 2		secondary	male	169	Erhardt & Simon 1971
Tailfingen "Degerfeld"			secondary	male	168	Erhardt & Simon 1971
Wolfegg			secondary	male	171	Erhardt & Simon 1971
Sindolsheim "Bofsheimer Höhe, Parz. Nr. 1644"	Hauptbestattung		Elite	male	172	Wieland & Francken in press
Tbb-Dittigheim	402		secondary	male	169	Burger-Heinrich 1999
Tbb-Dittigheim	403		secondary	male	171	Burger-Heinrich 1999
Tbb-Dittigheim	502		secondary	male	163	Burger-Heinrich 1999
Tbb-Dittigheim	609		secondary	male	171	Burger-Heinrich 1999
Tbb-Dittigheim	634/1		secondary	male	161	Burger-Heinrich 1999
Tbb-Dittigheim	400		secondary	female	163	Burger-Heinrich 1999
Tbb-Dittigheim	401		secondary	female	160	Burger-Heinrich 1999
Tbb-Dittigheim	478		secondary	female	157	Burger-Heinrich 1999
Tbb-Dittigheim	490		secondary	female	163	Burger-Heinrich 1999
Tbb-Dittigheim	590		secondary	female	164	Burger-Heinrich 1999
Tbb-Dittigheim	607		secondary	female	160	Burger-Heinrich 1999
Tbb-Dittigheim	634/2		secondary	female	157	Burger-Heinrich 1999
Asperg-Grafenbühl	Nebengrab 17	APG002	secondary	female	160	Erhardt & Simon 1971
Asperg-Grafenbühl	Nebengrab 14/15		secondary	female	160	Erhardt & Simon 1971
Albstadt-Ebingen "Flugplatz, Hügel II"			secondary	female	162	Erhardt & Simon 1971
Hirschlanden Holzheim	Bestattung 4a		secondary	female	162	Erhardt & Simon 1971
Heuneburg	Siedlung A70	HEU001	secondary	female	160	Erhardt & Simon 1971
Mühlacker "Heidenwäldle"	Hügel 4, Bestattung 1		Elite	female	163	Erhardt & Simon 1971
Schmiden "Waiblinger Weg"			secondary	female	162	Erhardt & Simon 1971
Singen "Rußäcker"	Grab 52/13		secondary	female	156	Erhardt & Simon 1971
Bettelbühl	Hügel 4, Zentralgrab		Elite	female	161	Krausse et al. 2017

## Sheet: 3.1-3
Colour	Region
	Central & West Europe
	South & Southeast Europe
	Britain and Ireland
	Northwest Europe & Scandinavia
	Northeast Europe & Baltics
Table S3.1. Outgroup F3 statistics of the form f3(YRI; SGermany_EIA, Test). Central and western European Test populations are marked in green, southern European populations in orange, northern European populations in darkblue, British and Irish populations in lightblue, and northeastern European populations in purple.								Table S3.2. Outgroup F3 statistics of the form f3(YRI; LAN001, Test). Central and western European Test populations are marked in green, southern European populations in orange, northern European populations in darkblue, British and Irish populations in lightblue, and northeastern European populations in purple.								Table S3.3. Outgroup F3 statistics of the form f3(YRI; Germany_EarlyMedieval.SG, Test). Central and western European Test populations are marked in green, southern European populations in orange, northern European populations in darkblue, British and Irish populations in lightblue, and northeastern European populations in purple.
PopA	PopB	PopC	F3	SE	Z	SNPs		PopA	PopB	PopC	F3	SE	Z	SNPs		PopA	PopB	PopC	F3	SE	Z	SNPs
SGermany_EIA (n = 30)	Austria_IA_LaTene (n = 3)	YRI.SG (n = 101)	0.182064	0.001328	137.049	882870		LAN001	Austria_IA_LaTene (n = 3)	YRI.SG	0.175036	0.001931	90.622	223570		Germany_EarlyMedieval.SG	Austria_IA_LaTene	YRI.SG	0.177995	0.001341	132.775	886527
SGermany_EIA (n = 30)	SGermany_EIA_o (LAN001)	YRI.SG (n = 101)	0.177115	0.001705	103.854	236271		LAN001	SGermany_EIA (n = 30)	YRI.SG	0.177115	0.001705	103.854	236271		Germany_EarlyMedieval.SG	SGermany_EIA	YRI.SG	0.178509	0.001294	137.902	1000142
SGermany_EIA (n = 30)	Croatia_EIA (n = 16)	YRI.SG (n = 101)	0.180705	0.001266	142.735	940825		LAN001	Croatia_EIA (n = 16)	YRI.SG	0.17562	0.00176	99.799	232541		Germany_EarlyMedieval.SG	SGermany_EIA_o (LAN001)	YRI.SG	0.17535	0.00178	98.523	235575
SGermany_EIA (n = 30)	Croatia_MBA (n = 9)	YRI.SG (n = 101)	0.181027	0.001267	142.846	932689		LAN001	Croatia_MBA (n = 9)	YRI.SG	0.17422	0.001766	98.671	230978		Germany_EarlyMedieval.SG	Croatia_EIA	YRI.SG	0.176203	0.00127	138.752	951608
SGermany_EIA (n = 30)	Czech_IA_Hallstatt (n = 9)	YRI.SG (n = 101)	0.182197	0.00134	135.926	888366		LAN001	Czech_IA_Hallstatt (n = 9)	YRI.SG	0.174398	0.001879	92.792	225476		Germany_EarlyMedieval.SG	Croatia_MBA	YRI.SG	0.176173	0.001269	138.813	942776
SGermany_EIA (n = 30)	Czech_IA_LaTene (n = 50)	YRI.SG (n = 101)	0.182326	0.001258	144.922	998935		LAN001	Czech_IA_LaTene (n = 50)	YRI.SG	0.176202	0.001635	107.762	241314		Germany_EarlyMedieval.SG	Czech_IA_Hallstatt	YRI.SG	0.178651	0.001335	133.86	893875
SGermany_EIA (n = 30)	Czech_LBA_Knoviz (n = 25)	YRI.SG (n = 101)	0.181804	0.001264	143.867	995041		LAN001	Czech_LBA_Knoviz (n = 25)	YRI.SG	0.176504	0.001673	105.521	240318		Germany_EarlyMedieval.SG	Czech_IA_LaTene	YRI.SG	0.178892	0.001272	140.665	1026087
SGermany_EIA (n = 30)	Czech_MBA_Tumulus (n = 4)	YRI.SG (n = 101)	0.181323	0.001355	133.785	803374		LAN001	Czech_MBA_Tumulus (n = 4)	YRI.SG	0.175655	0.001925	91.262	211925		Germany_EarlyMedieval.SG	Czech_LBA_Knoviz	YRI.SG	0.178558	0.001275	140.083	1020579
SGermany_EIA (n = 30)	Denmark_BA.SG (n = 2)	YRI.SG (n = 101)	0.17623	0.001909	92.303	109042		LAN001	Denmark_BA.SG (n = 2)	YRI.SG	0.181641	0.004525	40.14	31635		Germany_EarlyMedieval.SG	Czech_MBA_Tumulus	YRI.SG	0.177384	0.001406	126.125	804922
SGermany_EIA (n = 30)	Denmark_EarlyViking.SG (n = 6)	YRI.SG (n = 101)	0.178528	0.001343	132.944	993592		LAN001	Denmark_EarlyViking.SG (n = 6)	YRI.SG	0.175039	0.001938	90.311	233710		Germany_EarlyMedieval.SG	Denmark_BA.SG	YRI.SG	0.175378	0.002071	84.697	108342
SGermany_EIA (n = 30)	Denmark_IA.SG (n = 4)	YRI.SG (n = 101)	0.177985	0.001391	127.911	994908		LAN001	Denmark_IA.SG (n = 4)	YRI.SG	0.174567	0.00199	87.74	233143		Germany_EarlyMedieval.SG	Denmark_EarlyViking.SG	YRI.SG	0.179057	0.001388	128.997	1028198
SGermany_EIA (n = 30)	Denmark_LBA.SG (n = 1)	YRI.SG (n = 101)	0.177512	0.002263	78.453	80632		LAN001	Denmark_LBA.SG (n = 1)	YRI.SG	0.173919	0.005191	33.506	23624		Germany_EarlyMedieval.SG	Denmark_IA.SG	YRI.SG	0.180903	0.001389	130.214	1030507
SGermany_EIA (n = 30)	England_C_EBA (n = 37)	YRI.SG (n = 101)	0.181592	0.001269	143.085	979349		LAN001	England_C_EBA (n = 37)	YRI.SG	0.177146	0.001658	106.834	238650		Germany_EarlyMedieval.SG	Denmark_LBA.SG	YRI.SG	0.175615	0.002372	74.023	80217
SGermany_EIA (n = 30)	England_EIA (n = 32)	YRI.SG (n = 101)	0.18194	0.001258	144.576	992096		LAN001	England_EIA (n = 32)	YRI.SG	0.17702	0.001644	107.661	239855		Germany_EarlyMedieval.SG	England_C_EBA	YRI.SG	0.17795	0.001273	139.758	999549
SGermany_EIA (n = 30)	England_LBA (n = 17)	YRI.SG (n = 101)	0.181512	0.001271	142.86	965281		LAN001	England_LBA (n = 17)	YRI.SG	0.176454	0.001705	103.485	235368		Germany_EarlyMedieval.SG	England_EIA	YRI.SG	0.178635	0.001274	140.167	1016006
SGermany_EIA (n = 30)	England_LIA (n = 22)	YRI.SG (n = 101)	0.181499	0.001286	141.113	976324		LAN001	England_LIA (n = 22)	YRI.SG	0.176479	0.001634	108.006	237696		Germany_EarlyMedieval.SG	England_LBA	YRI.SG	0.178341	0.001278	139.536	982359
SGermany_EIA (n = 30)	England_MBA (n = 24)	YRI.SG (n = 101)	0.181847	0.001261	144.197	982997		LAN001	England_MBA (n = 24)	YRI.SG	0.177213	0.001649	107.471	238739		Germany_EarlyMedieval.SG	England_LIA	YRI.SG	0.178647	0.00128	139.578	995173
SGermany_EIA (n = 30)	England_MIA (n = 92)	YRI.SG (n = 101)	0.182315	0.001252	145.671	1021177		LAN001	England_MIA (n = 92)	YRI.SG	0.177558	0.001608	110.425	244813		Germany_EarlyMedieval.SG	England_MBA	YRI.SG	0.178639	0.001263	141.469	1005102
SGermany_EIA (n = 30)	Estonia_BA.SG (n = 13)	YRI.SG (n = 101)	0.177878	0.001341	132.67	906914		LAN001	Estonia_BA.SG (n = 13)	YRI.SG	0.176319	0.001923	91.685	214249		Germany_EarlyMedieval.SG	England_MIA	YRI.SG	0.179248	0.00127	141.182	1057638
SGermany_EIA (n = 30)	Estonia_IA.SG (n = 6)	YRI.SG (n = 101)	0.176914	0.001357	130.35	769505		LAN001	Estonia_IA.SG (n = 6)	YRI.SG	0.174074	0.002065	84.298	183654		Germany_EarlyMedieval.SG	Estonia_BA.SG	YRI.SG	0.179593	0.001332	134.78	936715
SGermany_EIA (n = 30)	Estonia_Medieval.SG (n = 7)	YRI.SG (n = 101)	0.178364	0.001398	127.588	711910		LAN001	Estonia_Medieval.SG (n = 7)	YRI.SG	0.177953	0.002303	77.259	168330		Germany_EarlyMedieval.SG	Estonia_IA.SG	YRI.SG	0.178982	0.001389	128.85	792305
SGermany_EIA (n = 30)	Finland_Levanluhta (n = 3)	YRI.SG (n = 101)	0.171233	0.001483	115.452	505799		LAN001	Finland_Levanluhta (n = 3)	YRI.SG	0.170299	0.002618	65.053	141810		Germany_EarlyMedieval.SG	Estonia_Medieval.SG	YRI.SG	0.180114	0.001426	126.346	734831
SGermany_EIA (n = 30)	Finland_Saami_IA.SG (n = 1)	YRI.SG (n = 101)	0.165644	0.002183	75.888	95496		LAN001	Finland_Saami_IA.SG (n = 1)	YRI.SG	0.167261	0.005237	31.941	22808		Germany_EarlyMedieval.SG	Finland_Levanluhta	YRI.SG	0.169978	0.001539	110.435	503765
SGermany_EIA (n = 30)	France_GrandEst_IA1.SG (n = 5)	YRI.SG (n = 101)	0.18005	0.001439	125.124	430287		LAN001	France_GrandEst_IA1.SG (n = 5)	YRI.SG	0.175998	0.002636	66.756	113259		Germany_EarlyMedieval.SG	Finland_Saami_IA.SG	YRI.SG	0.168954	0.002218	76.174	98244
SGermany_EIA (n = 30)	France_GrandEst_IA2.SG (n = 6)	YRI.SG (n = 101)	0.179046	0.001417	126.394	509978		LAN001	France_GrandEst_IA2.SG (n = 6)	YRI.SG	0.176536	0.002496	70.738	130859		Germany_EarlyMedieval.SG	France_GrandEst_IA1.SG	YRI.SG	0.178634	0.001507	118.519	433673
SGermany_EIA (n = 30)	France_HautsDeFrance_IA2.SG (n = 2)	YRI.SG (n = 101)	0.180545	0.001669	108.162	232497		LAN001	France_HautsDeFrance_IA2.SG (n = 2)	YRI.SG	0.180738	0.003807	47.469	59886		Germany_EarlyMedieval.SG	France_GrandEst_IA2.SG	YRI.SG	0.177817	0.001406	126.483	515501
SGermany_EIA (n = 30)	France_Occitanie_IA2.SG (n = 6)	YRI.SG (n = 101)	0.180054	0.001432	125.755	464584		LAN001	France_Occitanie_IA2.SG (n = 6)	YRI.SG	0.175603	0.00254	69.134	118770		Germany_EarlyMedieval.SG	France_HautsDeFrance_IA2.SG	YRI.SG	0.179588	0.001823	98.507	235072
SGermany_EIA (n = 30)	France_SouthEast_IA2 (n = 6)	YRI.SG (n = 101)	0.181311	0.001326	136.742	862040		LAN001	France_SouthEast_IA2 (n = 6)	YRI.SG	0.177569	0.001931	91.961	220939		Germany_EarlyMedieval.SG	France_Occitanie_IA2.SG	YRI.SG	0.178301	0.001458	122.32	470282
SGermany_EIA (n = 30)	Germany_LBA_Halberstadt_published (n = 1)	YRI.SG (n = 101)	0.17927	0.001558	115.056	833082		LAN001	Germany_LBA_Halberstadt_published (n = 1)	YRI.SG	0.177164	0.002509	70.598	210532		Germany_EarlyMedieval.SG	France_SouthEast_IA2	YRI.SG	0.17722	0.001363	130.024	866334
SGermany_EIA (n = 30)	Germany_Lech_EBA (n = 32)	YRI.SG (n = 101)	0.182535	0.00125	145.987	967321		LAN001	Germany_Lech_EBA (n = 32)	YRI.SG	0.175787	0.001649	106.571	235961		Germany_EarlyMedieval.SG	Germany_LBA_Halberstadt_published	YRI.SG	0.177415	0.001596	111.176	838647
SGermany_EIA (n = 30)	Germany_Lech_MBA (n = 13)	YRI.SG (n = 101)	0.182339	0.001477	123.481	378145		LAN001	Germany_Lech_MBA (n = 13)	YRI.SG	0.174941	0.002608	67.072	112478		Germany_EarlyMedieval.SG	Germany_Lech_EBA	YRI.SG	0.17754	0.00126	140.919	985203
SGermany_EIA (n = 30)	Germany_SouthernGermany_Singen_IA (n = 1)	YRI.SG (n = 101)	0.179518	0.00154	116.544	397177		LAN001	Germany_SouthernGermany_Singen_IA (n = 1)	YRI.SG	0.176581	0.002828	62.437	123952		Germany_EarlyMedieval.SG	Germany_Lech_MBA	YRI.SG	0.178153	0.00154	115.715	375526
SGermany_EIA (n = 30)	Greece_BA_Mycenaean (n = 13)	YRI.SG (n = 101)	0.167908	0.001482	113.263	381761		LAN001	Greece_BA_Mycenaean (n = 13)	YRI.SG	0.161161	0.002523	63.889	92412		Germany_EarlyMedieval.SG	Germany_SouthernGermany_Singen_IA	YRI.SG	0.17697	0.001656	106.89	393298
SGermany_EIA (n = 30)	Greece_Minoan_Lassithi (n = 5)	YRI.SG (n = 101)	0.178442	0.00134	133.181	893385		LAN001	Greece_Minoan_Lassithi (n = 5)	YRI.SG	0.170272	0.001981	85.97	222129		Germany_EarlyMedieval.SG	Greece_BA_Mycenaean	YRI.SG	0.162979	0.001499	108.711	387849
SGermany_EIA (n = 30)	Greece_Minoan_Odigitria (n = 5)	YRI.SG (n = 101)	0.179434	0.001582	113.393	236225		LAN001	Greece_Minoan_Odigitria (n = 5)	YRI.SG	0.167649	0.003189	52.573	68823		Germany_EarlyMedieval.SG	Greece_Minoan_Lassithi	YRI.SG	0.172681	0.001385	124.69	905383
SGermany_EIA (n = 30)	Germany_Hassleben_Germanic.SG (n = 3)	YRI.SG (n = 101)	0.178948	0.00134	133.535	924202		LAN001	Germany_Hassleben_Germanic.SG (n = 3)	YRI.SG	0.175287	0.001956	89.628	217875		Germany_EarlyMedieval.SG	Greece_Minoan_Odigitria	YRI.SG	0.173389	0.001649	105.118	235014
SGermany_EIA (n = 30)	Hungary_EIA_Prescythian_Mezocsat (n = 6)	YRI.SG (n = 101)	0.180794	0.001271	142.277	885923		LAN001	Hungary_EIA_Prescythian_Mezocsat (n = 6)	YRI.SG	0.177434	0.001831	96.912	224689		Germany_EarlyMedieval.SG	Hassleben	YRI.SG	0.177891	0.001371	129.783	955593
SGermany_EIA (n = 30)	Hungary_IA_LaTene (n = 22)	YRI.SG (n = 101)	0.181922	0.001257	144.774	990758		LAN001	Hungary_IA_LaTene (n = 22)	YRI.SG	0.175979	0.00166	106.017	239006		Germany_EarlyMedieval.SG	Hungary_EIA_Prescythian_Mezocsat	YRI.SG	0.177072	0.001297	136.575	890231
SGermany_EIA (n = 30)	Hungary_IA_Scythian.SG (n = 3)	YRI.SG (n = 101)	0.177048	0.001367	129.546	865352		LAN001	Hungary_IA_Scythian.SG (n = 3)	YRI.SG	0.172885	0.002082	83.019	203096		Germany_EarlyMedieval.SG	Hungary_IA_LaTene	YRI.SG	0.178173	0.001286	138.516	1016886
SGermany_EIA (n = 30)	Hungary_Maros_EBA.SG (n = 4)	YRI.SG (n = 101)	0.174548	0.001453	120.146	393551		LAN001	Hungary_Maros_EBA.SG (n = 4)	YRI.SG	0.17011	0.00275	61.862	99231		Germany_EarlyMedieval.SG	Hungary_IA_Scythian.SG	YRI.SG	0.177014	0.001397	126.665	896284
SGermany_EIA (n = 30)	Hungary_MBA_Vatya.SG (n = 4)	YRI.SG (n = 101)	0.180024	0.001417	127.053	434284		LAN001	Hungary_MBA_Vatya.SG (n = 4)	YRI.SG	0.17066	0.00256	66.672	119369		Germany_EarlyMedieval.SG	Hungary_Maros_EBA.SG	YRI.SG	0.174793	0.001459	119.773	401161
SGermany_EIA (n = 30)	Italy_C.SG (n = 1)	YRI.SG (n = 101)	0.181132	0.001353	133.854	986187		LAN001	Italy_C.SG (n = 1)	YRI.SG	0.173307	0.002031	85.327	231080		Germany_EarlyMedieval.SG	Hungary_MBA_Vatya.SG	YRI.SG	0.177302	0.001475	120.194	434422
SGermany_EIA (n = 30)	Italy_IA_Republic.SG (n = 7)	YRI.SG (n = 101)	0.179499	0.001289	139.239	991483		LAN001	Italy_IA_Republic.SG (n = 7)	YRI.SG	0.173963	0.001754	99.191	233152		Germany_EarlyMedieval.SG	Italy_C.SG	YRI.SG	0.177414	0.001385	128.128	1021557
SGermany_EIA (n = 30)	Italy_Imperial.SG (n = 35)	YRI.SG (n = 101)	0.172811	0.001214	142.393	1008276		LAN001	Italy_Imperial.SG (n = 35)	YRI.SG	0.167626	0.001593	105.208	239618		Germany_EarlyMedieval.SG	Italy_IA_Republic.SG	YRI.SG	0.178213	0.001314	135.664	1028063
SGermany_EIA (n = 30)	Italy_LA.SG (n = 16)	YRI.SG (n = 101)	0.172658	0.001237	139.567	1000725		LAN001	Italy_LA.SG (n = 16)	YRI.SG	0.168085	0.001634	102.893	236950		Germany_EarlyMedieval.SG	Italy_Imperial.SG	YRI.SG	0.171144	0.001217	140.637	1048400
SGermany_EIA (n = 30)	Italy_Sardinia_BA_Nuragic (n = 11)	YRI.SG (n = 101)	0.183182	0.001295	141.431	984106		LAN001	Italy_Sardinia_BA_Nuragic (n = 11)	YRI.SG	0.175286	0.001851	94.684	235608		Germany_EarlyMedieval.SG	Italy_LA.SG	YRI.SG	0.171284	0.001241	138.07	1039378
SGermany_EIA (n = 30)	Italy_Sardinia_EBA (n = 18)	YRI.SG (n = 101)	0.184122	0.001265	145.532	987865		LAN001	Italy_Sardinia_EBA (n = 18)	YRI.SG	0.173896	0.001794	96.911	236885		Germany_EarlyMedieval.SG	Italy_Sardinia_BA_Nuragic	YRI.SG	0.177768	0.001319	134.774	1009348
SGermany_EIA (n = 30)	Italy_Sardinia_IA_Punic_1 (n = 5)	YRI.SG (n = 101)	0.163948	0.001315	124.656	742301		LAN001	Italy_Sardinia_IA_Punic_1 (n = 5)	YRI.SG	0.1582	0.002037	77.663	194524		Germany_EarlyMedieval.SG	Italy_Sardinia_EBA	YRI.SG	0.177659	0.001292	137.508	1014160
SGermany_EIA (n = 30)	Italy_Sardinia_IA_Punic_2 (n = 4)	YRI.SG (n = 101)	0.180103	0.001366	131.857	868418		LAN001	Italy_Sardinia_IA_Punic_2 (n = 4)	YRI.SG	0.173818	0.002116	82.149	218745		Germany_EarlyMedieval.SG	Italy_Sardinia_IA_Punic_1	YRI.SG	0.15936	0.001356	117.562	746584
SGermany_EIA (n = 30)	Italy_Sardinia_LBA (n = 7)	YRI.SG (n = 101)	0.184073	0.001358	135.574	909717		LAN001	Italy_Sardinia_LBA (n = 7)	YRI.SG	0.174069	0.001927	90.311	227426		Germany_EarlyMedieval.SG	Italy_Sardinia_IA_Punic_2	YRI.SG	0.175196	0.001389	126.121	876210
SGermany_EIA (n = 30)	Italy_Sardinia_MBA (n = 3)	YRI.SG (n = 101)	0.182842	0.001382	132.288	818778		LAN001	Italy_Sardinia_MBA (n = 3)	YRI.SG	0.174505	0.002131	81.904	213169		Germany_EarlyMedieval.SG	Italy_Sardinia_LBA	YRI.SG	0.177171	0.001358	130.451	918469
SGermany_EIA (n = 30)	Italy_Sicily_EBA (n = 11)	YRI.SG (n = 101)	0.182154	0.001268	143.619	927644		LAN001	Italy_Sicily_EBA (n = 11)	YRI.SG	0.17503	0.001841	95.093	229254		Germany_EarlyMedieval.SG	Italy_Sardinia_MBA	YRI.SG	0.176326	0.001462	120.585	819363
SGermany_EIA (n = 30)	Italy_Sicily_LBA (n = 4)	YRI.SG (n = 101)	0.18117	0.001361	133.093	869228		LAN001	Italy_Sicily_LBA (n = 4)	YRI.SG	0.171458	0.001987	86.299	221084		Germany_EarlyMedieval.SG	Italy_Sicily_EBA	YRI.SG	0.175406	0.001301	134.777	937407
SGermany_EIA (n = 30)	Latvia_BA (n = 10)	YRI.SG (n = 101)	0.181891	0.001297	140.282	953292		LAN001	Latvia_BA (n = 10)	YRI.SG	0.177311	0.001815	97.698	233326		Germany_EarlyMedieval.SG	Italy_Sicily_LBA	YRI.SG	0.174889	0.001395	125.346	873576
SGermany_EIA (n = 30)	Lithuania_BA (n = 4)	YRI.SG (n = 101)	0.181411	0.001484	122.252	513662		LAN001	Lithuania_BA (n = 4)	YRI.SG	0.177515	0.002439	72.784	146042		Germany_EarlyMedieval.SG	Latvia_BA	YRI.SG	0.179304	0.001339	133.902	966416
SGermany_EIA (n = 30)	Lithuania_Late_Antiquity.SG (n = 1)	YRI.SG (n = 101)	0.179275	0.00222	80.753	93436		LAN001	Lithuania_Late_Antiquity.SG (n = 1)	YRI.SG	0.175639	0.005462	32.154	21165		Germany_EarlyMedieval.SG	Lithuania_BA	YRI.SG	0.179628	0.001546	116.157	510979
SGermany_EIA (n = 30)	Lithuania_LBA.SG (n = 1)	YRI.SG (n = 101)	0.172384	0.004273	40.341	15719		LAN001	Lithuania_LBA.SG (n = 1)	YRI.SG	0.172306	0.01226	14.055	3841		Germany_EarlyMedieval.SG	Lithuania_Late_Antiquity.SG	YRI.SG	0.179233	0.002291	78.242	97890
SGermany_EIA (n = 30)	Netherlands_BA (n = 2)	YRI.SG (n = 101)	0.181213	0.001401	129.36	772328		LAN001	Netherlands_BA (n = 2)	YRI.SG	0.180982	0.002172	83.32	205975		Germany_EarlyMedieval.SG	Lithuania_LBA.SG	YRI.SG	0.178886	0.004492	39.819	16004
SGermany_EIA (n = 30)	Netherlands_EBA (n = 3)	YRI.SG (n = 101)	0.179045	0.001687	106.132	216145		LAN001	Netherlands_EBA (n = 3)	YRI.SG	0.172009	0.003428	50.18	67718		Germany_EarlyMedieval.SG	Netherlands_BA	YRI.SG	0.179042	0.0014	127.916	770855
SGermany_EIA (n = 30)	Netherlands_EIA (n = 2)	YRI.SG (n = 101)	0.178987	0.001704	105.029	215447		LAN001	Netherlands_EIA (n = 2)	YRI.SG	0.177947	0.003445	51.654	64839		Germany_EarlyMedieval.SG	Netherlands_EBA	YRI.SG	0.176512	0.001739	101.475	214257
SGermany_EIA (n = 30)	Netherlands_LBA (n = 2)	YRI.SG (n = 101)	0.18082	0.001377	131.282	797415		LAN001	Netherlands_LBA (n = 2)	YRI.SG	0.178225	0.002108	84.539	210204		Germany_EarlyMedieval.SG	Netherlands_EIA	YRI.SG	0.178735	0.001865	95.856	214119
SGermany_EIA (n = 30)	Netherlands_LIA (n = 1)	YRI.SG (n = 101)	0.181018	0.001465	123.572	571513		LAN001	Netherlands_LIA (n = 1)	YRI.SG	0.177847	0.002648	67.16	164721		Germany_EarlyMedieval.SG	Netherlands_LBA	YRI.SG	0.178731	0.001439	124.213	797693
SGermany_EIA (n = 30)	Netherlands_MBA (n = 11)	YRI.SG (n = 101)	0.180466	0.001309	137.821	957449		LAN001	Netherlands_MBA (n = 11)	YRI.SG	0.176717	0.001743	101.368	234257		Germany_EarlyMedieval.SG	Netherlands_LIA	YRI.SG	0.17899	0.001562	114.565	567110
SGermany_EIA (n = 30)	Netherlands_MBA_LBA (n = 2)	YRI.SG (n = 101)	0.180879	0.001436	125.964	725407		LAN001	Netherlands_MBA_LBA (n = 2)	YRI.SG	0.178702	0.00243	73.547	196869		Germany_EarlyMedieval.SG	Netherlands_MBA	YRI.SG	0.178693	0.001319	135.439	971853
SGermany_EIA (n = 30)	Netherlands_MIA_LIA (n = 2)	YRI.SG (n = 101)	0.18141	0.001555	116.652	462870		LAN001	Netherlands_MIA_LIA (n = 2)	YRI.SG	0.177927	0.0025	71.161	132237		Germany_EarlyMedieval.SG	Netherlands_MBA_LBA	YRI.SG	0.178056	0.001489	119.55	723373
SGermany_EIA (n = 30)	NGermany_EMA_Dunum_Drantum (n = 17)	YRI.SG (n = 101)	0.182209	0.001277	142.673	1005420		LAN001	NGermany_EMA_Dunum_Drantum (n = 17)	YRI.SG	0.177753	0.001658	107.177	240639		Germany_EarlyMedieval.SG	Netherlands_MIA_LIA	YRI.SG	0.180341	0.001583	113.899	460624
SGermany_EIA (n = 30)	NGermany_EMA_Hiddestorf (n = 4)	YRI.SG (n = 101)	0.181353	0.001322	137.172	906772		LAN001	NGermany_EMA_Hiddestorf (n = 4)	YRI.SG	0.177576	0.001949	91.118	225297		Germany_EarlyMedieval.SG	NGermany_EMA_Dunum_Drantum	YRI.SG	0.17977	0.001297	138.631	1038776
SGermany_EIA (n = 30)	NGermany_Roman_Haeven (n = 9)	YRI.SG (n = 101)	0.182733	0.001343	136.047	901744		LAN001	NGermany_Roman_Haeven (n = 9)	YRI.SG	0.177696	0.001883	94.36	224745		Germany_EarlyMedieval.SG	NGermany_EMA_Hiddestorf	YRI.SG	0.179848	0.001369	131.416	916672
SGermany_EIA (n = 30)	Norway_IA.SG (n = 4)	YRI.SG (n = 101)	0.178849	0.001352	132.248	968211		LAN001	Norway_IA.SG (n = 4)	YRI.SG	0.175154	0.001996	87.74	227628		Germany_EarlyMedieval.SG	NGermany_Roman	YRI.SG	0.180679	0.001356	133.231	910305
SGermany_EIA (n = 30)	Norway_Viking.SG (n = 26)	YRI.SG (n = 101)	0.178737	0.001282	139.44	1016614		LAN001	Norway_Viking.SG (n = 26)	YRI.SG	0.175192	0.001641	106.732	241654		Germany_EarlyMedieval.SG	Norway_IA.SG	YRI.SG	0.180028	0.001367	131.717	1002033
SGermany_EIA (n = 30)	Poland_IA_Wielbark (n = 9)	YRI.SG (n = 101)	0.179378	0.001304	137.557	996283		LAN001	Poland_IA_Wielbark (n = 9)	YRI.SG	0.175294	0.00179	97.913	234466		Germany_EarlyMedieval.SG	Norway_Viking.SG	YRI.SG	0.180025	0.001297	138.749	1056242
SGermany_EIA (n = 30)	Portugal_EBA (n = 2)	YRI.SG (n = 101)	0.177858	0.001947	91.332	120809		LAN001	Portugal_EBA (n = 2)	YRI.SG	0.166099	0.004186	39.681	34929		Germany_EarlyMedieval.SG	Poland_IA_Wielbark	YRI.SG	0.181129	0.001331	136.057	1032755
SGermany_EIA (n = 30)	Portugal_LBA (n = 2)	YRI.SG (n = 101)	0.182317	0.002684	67.916	42621		LAN001	Portugal_LBA (n = 2)	YRI.SG	0.179688	0.00735	24.448	12005		Germany_EarlyMedieval.SG	Portugal_EBA	YRI.SG	0.172575	0.001971	87.562	120266
SGermany_EIA (n = 30)	Portugal_MBA.SG (n = 4)	YRI.SG (n = 101)	0.177431	0.001338	132.657	930650		LAN001	Portugal_MBA.SG (n = 4)	YRI.SG	0.170467	0.002047	83.267	217158		Germany_EarlyMedieval.SG	Portugal_LBA	YRI.SG	0.179078	0.002923	61.273	42456
SGermany_EIA (n = 30)	Russia_IA_Ingria.SG (n = 5)	YRI.SG (n = 101)	0.177826	0.001427	124.593	576608		LAN001	Russia_IA_Ingria.SG (n = 5)	YRI.SG	0.176694	0.002405	73.462	141134		Germany_EarlyMedieval.SG	Portugal_MBA.SG	YRI.SG	0.175749	0.001372	128.135	964802
SGermany_EIA (n = 30)	Scotland_C_EBA (n = 6)	YRI.SG (n = 101)	0.180461	0.001359	132.79	832213		LAN001	Scotland_C_EBA (n = 6)	YRI.SG	0.176378	0.001943	90.771	216327		Germany_EarlyMedieval.SG	Russia_IA_Ingria.SG	YRI.SG	0.178288	0.001446	123.305	589683
SGermany_EIA (n = 30)	Scotland_EIA (n = 2)	YRI.SG (n = 101)	0.182029	0.001447	125.756	711128		LAN001	Scotland_EIA (n = 2)	YRI.SG	0.176942	0.002275	77.767	193665		Germany_EarlyMedieval.SG	Scotland_C_EBA	YRI.SG	0.177115	0.001398	126.727	834135
SGermany_EIA (n = 30)	Scotland_LBA (n = 4)	YRI.SG (n = 101)	0.182494	0.001321	138.196	893277		LAN001	Scotland_LBA (n = 4)	YRI.SG	0.177168	0.001863	95.1	225252		Germany_EarlyMedieval.SG	Scotland_EIA	YRI.SG	0.179173	0.001462	122.528	708817
SGermany_EIA (n = 30)	Scotland_LIA (n = 13)	YRI.SG (n = 101)	0.181486	0.00125	145.203	935544		LAN001	Scotland_LIA (n = 13)	YRI.SG	0.177314	0.001761	100.711	231668		Germany_EarlyMedieval.SG	Scotland_LBA	YRI.SG	0.178647	0.001317	135.656	899525
SGermany_EIA (n = 30)	Scotland_MBA (n = 6)	YRI.SG (n = 101)	0.180933	0.001313	137.848	855447		LAN001	Scotland_MBA (n = 6)	YRI.SG	0.175717	0.001951	90.08	219708		Germany_EarlyMedieval.SG	Scotland_LIA	YRI.SG	0.178781	0.001275	140.216	946325
SGermany_EIA (n = 30)	Scotland_MIA (n = 2)	YRI.SG (n = 101)	0.183444	0.001431	128.215	821294		LAN001	Scotland_MIA (n = 2)	YRI.SG	0.17856	0.00222	80.428	213883		Germany_EarlyMedieval.SG	Scotland_MBA	YRI.SG	0.177929	0.001358	131.029	857534
SGermany_EIA (n = 30)	Serbia_Mokrin_EBA_Maros.SG (n = 17)	YRI.SG (n = 101)	0.17862	0.001272	140.377	1007242		LAN001	Serbia_Mokrin_EBA_Maros.SG (n = 17)	YRI.SG	0.17378	0.001676	103.702	238728		Germany_EarlyMedieval.SG	Scotland_MIA	YRI.SG	0.180472	0.001474	122.405	822031
SGermany_EIA (n = 30)	Slovakia_IA_Vekerzug (n = 19)	YRI.SG (n = 101)	0.180934	0.00128	141.349	976465		LAN001	Slovakia_IA_Vekerzug (n = 19)	YRI.SG	0.174416	0.00168	103.812	237068		Germany_EarlyMedieval.SG	Serbia_Mokrin_EBA_Maros.SG	YRI.SG	0.177538	0.001279	138.791	1046169
SGermany_EIA (n = 30)	Slovakia_LIA_LaTene (n = 4)	YRI.SG (n = 101)	0.181431	0.001314	138.033	896656		LAN001	Slovakia_LIA_LaTene (n = 4)	YRI.SG	0.17647	0.001863	94.705	225364		Germany_EarlyMedieval.SG	Slovakia_IA_Vekerzug	YRI.SG	0.176795	0.001299	136.13	996402
SGermany_EIA (n = 30)	Slovenia_EIA (n = 10)	YRI.SG (n = 101)	0.182862	0.001281	142.778	972038		LAN001	Slovenia_EIA (n = 10)	YRI.SG	0.176878	0.001709	103.484	235515		Germany_EarlyMedieval.SG	Slovakia_LIA_LaTene	YRI.SG	0.17793	0.001383	128.664	901917
SGermany_EIA (n = 30)	Spain_EBA (n = 35)	YRI.SG (n = 101)	0.182698	0.001285	142.204	988671		LAN001	Spain_EBA (n = 35)	YRI.SG	0.174901	0.001702	102.787	238277		Germany_EarlyMedieval.SG	Slovenia_EIA	YRI.SG	0.178095	0.001278	139.354	990426
SGermany_EIA (n = 30)	Spain_IA (n = 15)	YRI.SG (n = 101)	0.181925	0.001313	138.545	904019		LAN001	Spain_IA (n = 15)	YRI.SG	0.175643	0.001837	95.614	226997		Germany_EarlyMedieval.SG	Spain_EBA	YRI.SG	0.177603	0.0013	136.617	1012528
SGermany_EIA (n = 30)	Spain_IA_Celt (n = 2)	YRI.SG (n = 101)	0.181438	0.0014	129.643	828791		LAN001	Spain_IA_Celt (n = 2)	YRI.SG	0.173161	0.002106	82.205	214837		Germany_EarlyMedieval.SG	Spain_IA	YRI.SG	0.177083	0.001313	134.846	911301
SGermany_EIA (n = 30)	Spain_IA_Tartessian (n = 1)	YRI.SG (n = 101)	0.18125	0.002053	88.275	106429		LAN001	Spain_IA_Tartessian (n = 1)	YRI.SG	0.170981	0.004488	38.095	33061		Germany_EarlyMedieval.SG	Spain_IA_Celt	YRI.SG	0.177385	0.001441	123.115	829990
SGermany_EIA (n = 30)	Spain_LBA (n = 4)	YRI.SG (n = 101)	0.181666	0.001483	122.461	408739		LAN001	Spain_LBA (n = 4)	YRI.SG	0.178878	0.002626	68.106	113543		Germany_EarlyMedieval.SG	Spain_IA_Tartessian	YRI.SG	0.180192	0.002105	85.585	105490
SGermany_EIA (n = 30)	Spain_MBA (n = 6)	YRI.SG (n = 101)	0.181452	0.001334	136.058	911732		LAN001	Spain_MBA (n = 6)	YRI.SG	0.173114	0.001922	90.092	227268		Germany_EarlyMedieval.SG	Spain_LBA	YRI.SG	0.177867	0.001546	115.069	407510
SGermany_EIA (n = 30)	Spain_Roman (n = 3)	YRI.SG (n = 101)	0.169553	0.001286	131.876	869320		LAN001	Spain_Roman (n = 3)	YRI.SG	0.16258	0.001936	83.958	220734		Germany_EarlyMedieval.SG	Spain_MBA	YRI.SG	0.175946	0.001376	127.855	918773
SGermany_EIA (n = 30)	Sweden_BA.SG (n = 3)	YRI.SG (n = 101)	0.178199	0.001836	97.049	143197		LAN001	Sweden_BA.SG (n = 3)	YRI.SG	0.180569	0.004175	43.247	42283		Germany_EarlyMedieval.SG	Spain_Roman	YRI.SG	0.165525	0.001328	124.653	873987
SGermany_EIA (n = 30)	Sweden_EarlyViking.SG (n = 2)	YRI.SG (n = 101)	0.178537	0.002032	87.868	120686		LAN001	Sweden_EarlyViking.SG (n = 2)	YRI.SG	0.178072	0.004629	38.47	28617		Germany_EarlyMedieval.SG	Sweden_BA.SG	YRI.SG	0.180811	0.001933	93.52	142322
SGermany_EIA (n = 30)	Sweden_IA.SG (n = 3)	YRI.SG (n = 101)	0.179046	0.001418	126.287	993381		LAN001	Sweden_IA.SG (n = 3)	YRI.SG	0.175553	0.002123	82.675	232751		Germany_EarlyMedieval.SG	Sweden_EarlyViking.SG	YRI.SG	0.179166	0.002018	88.802	124628
SGermany_EIA (n = 30)	Switzerland_IA (n = 1)	YRI.SG (n = 101)	0.182767	0.001569	116.498	539278		LAN001	Switzerland_IA (n = 1)	YRI.SG	0.178148	0.00265	67.236	158709		Germany_EarlyMedieval.SG	Sweden_IA.SG	YRI.SG	0.181052	0.001452	124.728	1028896
																Germany_EarlyMedieval.SG	Switzerland_IA	YRI.SG	0.177912	0.001628	109.282	535277

## Sheet: 3.4-5
Colour	Region
	Central & West Europe
	South & Southeast Europe
	Britain and Ireland
	Northwest Europe & Scandinavia
	Northeast Europe & Baltics
Table S3.4. FST between SGermany_EIA and ancient European populations. Central and western European Test populations are marked in green, southern European populations in orange, northern European populations in darkblue, British and Irish populations in lightblue, and northeastern European populations in purple.						Table S3.5. FST between Germany_EarlyMedieval.SG and ancient European populations. Central and western European Test populations are marked in green, southern European populations in orange, northern European populations in darkblue, British and Irish populations in lightblue, and northeastern European populations in purple.
PopA	PopB	FST	SE	Z		PopA	PopB	FST	SE	Z
SGermany_EIA (n = 30)	WGermany_EMA_Altinden (n = 17)	0.003776	0.000426	8.855		Germany_EarlyMedieval.SG (n = 20)	WGermany_EMA_Altinden (n = 17)	0.00692	0.000548	12.638
SGermany_EIA (n = 30)	Austria_IA_LaTene (n = 3)	0.002467	0.000947	2.606		Germany_EarlyMedieval.SG (n = 20)	Austria_IA_LaTene (n = 3)	0.006835	0.00109	6.27
SGermany_EIA (n = 30)	Denmark_MA_Copenhagen (n = 15)	0.003502	0.000453	7.723		Germany_EarlyMedieval.SG (n = 20)	Denmark_MA_Copenhagen (n = 15)	0.005424	0.000564	9.616
SGermany_EIA (n = 30)	Croatia_EIA (n = 16)	0.009893	0.000524	18.862		Germany_EarlyMedieval.SG (n = 20)	Croatia_EIA (n = 16)	0.01605	0.000716	22.404
SGermany_EIA (n = 30)	Croatia_MBA (n = 9)	0.004767	0.000533	8.937		Germany_EarlyMedieval.SG (n = 20)	Croatia_MBA (n = 9)	0.010708	0.000702	15.257
SGermany_EIA (n = 30)	Czech_IA_Hallstatt (n = 9)	0.004245	0.000614	6.908		Germany_EarlyMedieval.SG (n = 20)	Czech_IA_Hallstatt (n = 9)	0.008317	0.000761	10.932
SGermany_EIA (n = 30)	Czech_IA_LaTene (n = 50)	0.00315	0.0003	10.49		Germany_EarlyMedieval.SG (n = 20)	Czech_IA_LaTene (n = 50)	0.006997	0.000453	15.462
SGermany_EIA (n = 30)	Czech_LBA_Knoviz (n = 25)	0.002887	0.000335	8.622		Germany_EarlyMedieval.SG (n = 20)	Czech_LBA_Knoviz (n = 25)	0.006544	0.000468	13.981
SGermany_EIA (n = 30)	Czech_MBA_Tumulus (n = 4)	0.001822	0.000804	2.266		Germany_EarlyMedieval.SG (n = 20)	Czech_MBA_Tumulus (n = 4)	0.00621	0.000978	6.348
SGermany_EIA (n = 30)	Denmark_BA.SG (n = 2)	0.005299	0.011484	0.461		Germany_EarlyMedieval.SG (n = 20)	Denmark_BA.SG (n = 2)	-0.008529	0.012493	-0.683
SGermany_EIA (n = 30)	Denmark_EarlyViking.SG (n = 6)	0.006823	0.000766	8.909		Germany_EarlyMedieval.SG (n = 20)	Denmark_EarlyViking.SG (n = 6)	0.002921	0.000893	3.27
SGermany_EIA (n = 30)	Denmark_IA.SG (n = 4)	0.009705	0.001355	7.161		Germany_EarlyMedieval.SG (n = 20)	Denmark_IA.SG (n = 4)	0.001825	0.00141	1.294
SGermany_EIA (n = 30)	Denmark_Viking.SG (n = 69)	0.006686	0.000284	23.553		Germany_EarlyMedieval.SG (n = 20)	Denmark_Viking.SG (n = 69)	0.001491	0.000405	3.682
SGermany_EIA (n = 30)	England_C_EBA (n = 37)	0.006396	0.000381	16.803		Germany_EarlyMedieval.SG (n = 20)	England_C_EBA (n = 37)	0.010639	0.000504	21.09
SGermany_EIA (n = 30)	England_EIA (n = 32)	0.003791	0.000341	11.124		Germany_EarlyMedieval.SG (n = 20)	England_EIA (n = 32)	0.007321	0.000493	14.856
SGermany_EIA (n = 30)	England_EMA (n = 285)	0.004558	0.000259	17.621		Germany_EarlyMedieval.SG (n = 20)	England_EMA (n = 285)	0.003594	0.000385	9.335
SGermany_EIA (n = 30)	England_LBA (n = 17)	0.004331	0.000451	9.608		Germany_EarlyMedieval.SG (n = 20)	England_LBA (n = 17)	0.007111	0.00058	12.261
SGermany_EIA (n = 30)	England_LIA (n = 22)	0.004378	0.000377	11.615		Germany_EarlyMedieval.SG (n = 20)	England_LIA (n = 22)	0.006617	0.00053	12.483
SGermany_EIA (n = 30)	England_MBA (n = 24)	0.00502	0.000386	13.012		Germany_EarlyMedieval.SG (n = 20)	England_MBA (n = 24)	0.008361	0.000496	16.866
SGermany_EIA (n = 30)	England_MIA (n = 92)	0.003709	0.00028	13.235		Germany_EarlyMedieval.SG (n = 20)	England_MIA (n = 92)	0.007333	0.000431	17.022
SGermany_EIA (n = 30)	Estonia_BA.SG (n = 13)	0.03034	0.000849	35.736		Germany_EarlyMedieval.SG (n = 20)	Estonia_BA.SG (n = 13)	0.023846	0.000941	25.33
SGermany_EIA (n = 30)	Estonia_IA.SG (n = 6)	0.019519	0.001106	17.645		Germany_EarlyMedieval.SG (n = 20)	Estonia_IA.SG (n = 6)	0.012608	0.001233	10.222
SGermany_EIA (n = 30)	Estonia_Medieval.SG (n = 7)	0.017576	0.001385	12.688		Germany_EarlyMedieval.SG (n = 20)	Estonia_Medieval.SG (n = 7)	0.011391	0.001452	7.845
SGermany_EIA (n = 30)	Finland_Levanluhta (n = 3)	0.028564	0.002555	11.181		Germany_EarlyMedieval.SG (n = 20)	Finland_Levanluhta (n = 3)	0.025554	0.002759	9.263
SGermany_EIA (n = 30)	France_GrandEst_IA1.SG (n = 5)	0.005571	0.002086	2.671		Germany_EarlyMedieval.SG (n = 20)	France_GrandEst_IA1.SG (n = 5)	0.005262	0.00242	2.174
SGermany_EIA (n = 30)	France_GrandEst_IA2.SG (n = 6)	0.007473	0.001817	4.113		Germany_EarlyMedieval.SG (n = 20)	France_GrandEst_IA2.SG (n = 6)	0.007707	0.001933	3.988
SGermany_EIA (n = 30)	France_HautsDeFrance_IA2.SG (n = 2)	0.001401	0.005729	0.244		Germany_EarlyMedieval.SG (n = 20)	France_HautsDeFrance_IA2.SG (n = 2)	-0.001054	0.00621	-0.17
SGermany_EIA (n = 30)	France_Occitanie_IA2.SG (n = 6)	0.003215	0.002021	1.591		Germany_EarlyMedieval.SG (n = 20)	France_Occitanie_IA2.SG (n = 6)	0.00366	0.00217	1.686
SGermany_EIA (n = 30)	France_SouthEast_IA2 (n = 6)	0.004387	0.000807	5.435		Germany_EarlyMedieval.SG (n = 20)	France_SouthEast_IA2 (n = 6)	0.009538	0.00098	9.728
SGermany_EIA (n = 30)	Germany_EarlyMedieval_Alemanic_Byzantine (n = 5)	0.002384	0.001233	1.933		Germany_EarlyMedieval.SG (n = 20)	Germany_EarlyMedieval_Alemanic_Byzantine (n = 5)	0.005934	0.001446	4.104
SGermany_EIA (n = 30)	Germany_Lech_EBA (n = 32)	0.010067	0.000464	21.676		Germany_EarlyMedieval.SG (n = 20)	Germany_Lech_EBA (n = 32)	0.017188	0.00062	27.71
SGermany_EIA (n = 30)	Germany_Lech_MBA (n = 13)	0.005726	0.00192	2.982		Germany_EarlyMedieval.SG (n = 20)	Germany_Lech_MBA (n = 13)	0.013496	0.002457	5.492
SGermany_EIA (n = 30)	Poland_IA_Wielbark (n = 9)	0.011902	0.000599	19.878		Germany_EarlyMedieval.SG (n = 20)	Poland_IA_Wielbark (n = 9)	0.005113	0.000714	7.16
SGermany_EIA (n = 30)	Greece_BA_Mycenaean (n = 13)	0.008747	0.001424	6.143		Germany_EarlyMedieval.SG (n = 20)	Greece_BA_Mycenaean (n = 13)	0.013564	0.001532	8.855
SGermany_EIA (n = 30)	Greece_Minoan_Lassithi (n = 5)	0.019481	0.000983	19.822		Germany_EarlyMedieval.SG (n = 20)	Greece_Minoan_Lassithi (n = 5)	0.027807	0.001097	25.344
SGermany_EIA (n = 30)	Greece_Minoan_Odigitria (n = 5)	0.017746	0.003728	4.761		Germany_EarlyMedieval.SG (n = 20)	Greece_Minoan_Odigitria (n = 5)	0.029838	0.004331	6.889
SGermany_EIA (n = 30)	Netherlands_MA (n = 19)	0.005854	0.000362	16.162		Germany_EarlyMedieval.SG (n = 20)	Netherlands_MA (n = 19)	0.003939	0.000496	7.941
SGermany_EIA (n = 30)	Thuringia_Hassleben_Roman (n = 4)	0.002469	0.000928	2.662		Germany_EarlyMedieval.SG (n = 20)	Thuringia_Hassleben_Roman (n = 4)	0.002335	0.001	2.336
SGermany_EIA (n = 30)	Hungary_EIA_Prescythian_Mezocsat (n = 6)	0.003886	0.000662	5.867		Germany_EarlyMedieval.SG (n = 20)	Hungary_EIA_Prescythian_Mezocsat (n = 6)	0.007923	0.000852	9.302
SGermany_EIA (n = 30)	Hungary_IA_LaTene (n = 22)	0.002736	0.000369	7.424		Germany_EarlyMedieval.SG (n = 20)	Hungary_IA_LaTene (n = 22)	0.007102	0.000498	14.251
SGermany_EIA (n = 30)	Hungary_IA_Scythian.SG (n = 3)	0.007486	0.001114	6.723		Germany_EarlyMedieval.SG (n = 20)	Hungary_IA_Scythian.SG (n = 3)	0.005157	0.001194	4.32
SGermany_EIA (n = 30)	Hungary_Langobard (n = 12)	0.007719	0.000503	15.357		Germany_EarlyMedieval.SG (n = 20)	Hungary_Langobard (n = 12)	0.00996	0.000625	15.926
SGermany_EIA (n = 30)	Hungary_Maros_EBA.SG (n = 4)	0.006306	0.002978	2.117		Germany_EarlyMedieval.SG (n = 20)	Hungary_Maros_EBA.SG (n = 4)	0.005045	0.003037	1.661
SGermany_EIA (n = 30)	Hungary_MBA_Vatya.SG (n = 4)	0.00467	0.001947	2.399		Germany_EarlyMedieval.SG (n = 20)	Hungary_MBA_Vatya.SG (n = 4)	0.006475	0.002235	2.897
SGermany_EIA (n = 30)	Italy_C.SG (n = 2)	0.013537	0.001097	12.335		Germany_EarlyMedieval.SG (n = 20)	Italy_C.SG (n = 2)	0.018001	0.001237	14.548
SGermany_EIA (n = 30)	Italy_IA_Republic.SG (n = 7)	0.005377	0.000591	9.096		Germany_EarlyMedieval.SG (n = 20)	Italy_IA_Republic.SG (n = 7)	0.005509	0.00071	7.759
SGermany_EIA (n = 30)	Italy_Imperial.SG (n = 35)	0.010181	0.000337	30.218		Germany_EarlyMedieval.SG (n = 20)	Italy_Imperial.SG (n = 35)	0.010791	0.000485	22.226
SGermany_EIA (n = 30)	Italy_LA.SG (n = 16)	0.00881	0.000392	22.5		Germany_EarlyMedieval.SG (n = 20)	Italy_LA.SG (n = 16)	0.008886	0.000534	16.655
SGermany_EIA (n = 30)	Italy_Medieval_EarlyModern.SG (n = 16)	0.008051	0.000352	22.874		Germany_EarlyMedieval.SG (n = 20)	Italy_Medieval_EarlyModern.SG (n = 16)	0.007606	0.000512	14.861
SGermany_EIA (n = 30)	Italy_North_EarlyMedieval_Langobards_1 (n = 5)	0.030744	0.001101	27.931		Germany_EarlyMedieval.SG (n = 20)	Italy_North_EarlyMedieval_Langobards_1 (n = 5)	0.031342	0.001232	25.443
SGermany_EIA (n = 30)	Italy_Sardinia_BA_Nuragic (n = 11)	0.013878	0.000553	25.097		Germany_EarlyMedieval.SG (n = 20)	Italy_Sardinia_BA_Nuragic (n = 11)	0.021996	0.000714	30.825
SGermany_EIA (n = 30)	Italy_Sardinia_EBA (n = 18)	0.011667	0.000492	23.703		Germany_EarlyMedieval.SG (n = 20)	Italy_Sardinia_EBA (n = 18)	0.021247	0.000678	31.336
SGermany_EIA (n = 30)	Italy_Sardinia_IA_Punic_1 (n = 5)	0.009642	0.001115	8.645		Germany_EarlyMedieval.SG (n = 20)	Italy_Sardinia_IA_Punic_1 (n = 5)	0.015894	0.001361	11.68
SGermany_EIA (n = 30)	Italy_Sardinia_IA_Punic_2 (n = 4)	0.004792	0.001188	4.033		Germany_EarlyMedieval.SG (n = 20)	Italy_Sardinia_IA_Punic_2 (n = 4)	0.011029	0.001367	8.066
SGermany_EIA (n = 30)	Italy_Sardinia_LBA (n = 7)	0.012477	0.000729	17.104		Germany_EarlyMedieval.SG (n = 20)	Italy_Sardinia_LBA (n = 7)	0.022845	0.00093	24.562
SGermany_EIA (n = 30)	Italy_Sardinia_MBA (n = 3)	0.013454	0.001717	7.835		Germany_EarlyMedieval.SG (n = 20)	Italy_Sardinia_MBA (n = 3)	0.022601	0.001928	11.72
SGermany_EIA (n = 30)	Italy_Sicily_EBA (n = 11)	0.007009	0.000719	9.753		Germany_EarlyMedieval.SG (n = 20)	Italy_Sicily_EBA (n = 11)	0.017565	0.000904	19.435
SGermany_EIA (n = 30)	Italy_Sicily_LBA (n = 4)	0.009791	0.000991	9.884		Germany_EarlyMedieval.SG (n = 20)	Italy_Sicily_LBA (n = 4)	0.017942	0.001155	15.532
SGermany_EIA (n = 30)	Latvia_BA (n = 10)	0.01782	0.000678	26.287		Germany_EarlyMedieval.SG (n = 20)	Latvia_BA (n = 10)	0.019941	0.000794	25.11
SGermany_EIA (n = 30)	Lithuania_BA (n = 4)	0.008495	0.002004	4.239		Germany_EarlyMedieval.SG (n = 20)	Lithuania_BA (n = 4)	0.007191	0.002283	3.15
SGermany_EIA (n = 30)	Netherlands_EMA_Midlum (n = 7)	0.004082	0.000524	7.795		Germany_EarlyMedieval.SG (n = 20)	Netherlands_EMA_Midlum (n = 7)	0.00152	0.000653	2.329
SGermany_EIA (n = 30)	Netherlands_BA (n = 2)	0.009014	0.001772	5.086		Germany_EarlyMedieval.SG (n = 20)	Netherlands_BA (n = 2)	0.010512	0.001939	5.423
SGermany_EIA (n = 30)	Netherlands_EIA (n = 2)	0.001568	0.005346	0.293		Germany_EarlyMedieval.SG (n = 20)	Netherlands_EIA (n = 2)	0.006575	0.006255	1.051
SGermany_EIA (n = 30)	Netherlands_LBA (n = 2)	0.008727	0.001688	5.171		Germany_EarlyMedieval.SG (n = 20)	Netherlands_LBA (n = 2)	0.009288	0.001794	5.176
SGermany_EIA (n = 30)	Netherlands_LIA (n = 2)	0.009422	0.004144	2.274		Germany_EarlyMedieval.SG (n = 20)	Netherlands_LIA (n = 2)	0.010888	0.004589	2.373
SGermany_EIA (n = 30)	Netherlands_MBA (n = 11)	0.007314	0.000489	14.965		Germany_EarlyMedieval.SG (n = 20)	Netherlands_MBA (n = 11)	0.008038	0.000628	12.797
SGermany_EIA (n = 30)	Netherlands_MBA_LBA (n = 2)	0.004873	0.002026	2.405		Germany_EarlyMedieval.SG (n = 20)	Netherlands_MBA_LBA (n = 2)	0.005715	0.002266	2.522
SGermany_EIA (n = 30)	Netherlands_MIA_LIA (n = 2)	0.007329	0.002674	2.741		Germany_EarlyMedieval.SG (n = 20)	Netherlands_MIA_LIA (n = 2)	0.007494	0.002929	2.558
SGermany_EIA (n = 30)	NGermany_LS_EMA (Anderten, Dunum, Drantum) (n = 42)	0.00682	0.000316	21.561		Germany_EarlyMedieval.SG (n = 20)	NGermany_LS_EMA (Anderten, Dunum, Drantum) (n = 42)	0.008583	0.000468	18.328
SGermany_EIA (n = 30)	NGermany_LS_Hiddestorf (n = 4)	0.004542	0.000848	5.356		Germany_EarlyMedieval.SG (n = 20)	NGermany_LS_Hiddestorf (n = 4)	0.004075	0.001014	4.018
SGermany_EIA (n = 30)	NGermany_Roman_Haeven (n = 9)	0.00776	0.000717	10.818		Germany_EarlyMedieval.SG (n = 20)	NGermany_Roman_Haeven (n = 9)	0.009165	0.000854	10.731
SGermany_EIA (n = 30)	Norway_IA.SG (n = 4)	0.008868	0.00095	9.337		Germany_EarlyMedieval.SG (n = 20)	Norway_IA.SG (n = 4)	0.003386	0.001071	3.162
SGermany_EIA (n = 30)	Norway_Medieval.SG (n = 4)	0.007282	0.00133	5.473		Germany_EarlyMedieval.SG (n = 20)	Norway_Medieval.SG (n = 4)	0.004567	0.001514	3.017
SGermany_EIA (n = 30)	Norway_Viking.SG (n = 26)	0.00769	0.000321	23.934		Germany_EarlyMedieval.SG (n = 20)	Norway_Viking.SG (n = 26)	0.002266	0.000438	5.171
SGermany_EIA (n = 30)	Portugal_EBA (n = 2)	0.018247	0.009259	1.971		Germany_EarlyMedieval.SG (n = 20)	Portugal_EBA (n = 2)	0.016965	0.010368	1.636
SGermany_EIA (n = 30)	Portugal_LBA (n = 2)	-0.003042	0.026167	-0.116		Germany_EarlyMedieval.SG (n = 20)	Portugal_LBA (n = 2)	0.000828	0.032107	0.026
SGermany_EIA (n = 30)	Portugal_MBA.SG (n = 4)	0.009938	0.001019	9.757		Germany_EarlyMedieval.SG (n = 20)	Portugal_MBA.SG (n = 4)	0.011098	0.001131	9.812
SGermany_EIA (n = 30)	Russia_IA_Ingria.SG (n = 5)	0.01456	0.001752	8.313		Germany_EarlyMedieval.SG (n = 20)	Russia_IA_Ingria.SG (n = 5)	0.012071	0.001945	6.205
SGermany_EIA (n = 30)	NGermany_MA_Schleswig (n = 15)	0.00416	0.000395	10.527		Germany_EarlyMedieval.SG (n = 20)	NGermany_MA_Schleswig (n = 15)	0.004137	0.00052	7.948
SGermany_EIA (n = 30)	Scotland_C_EBA (n = 6)	0.00701	0.000914	7.669		Germany_EarlyMedieval.SG (n = 20)	Scotland_C_EBA (n = 6)	0.009909	0.001076	9.212
SGermany_EIA (n = 30)	Scotland_EIA (n = 2)	0.005334	0.001793	2.975		Germany_EarlyMedieval.SG (n = 20)	Scotland_EIA (n = 2)	0.008016	0.001947	4.116
SGermany_EIA (n = 30)	Scotland_LBA (n = 4)	0.005334	0.000706	7.552		Germany_EarlyMedieval.SG (n = 20)	Scotland_LBA (n = 4)	0.010023	0.000877	11.425
SGermany_EIA (n = 30)	Scotland_LIA (n = 13)	0.005988	0.000488	12.282		Germany_EarlyMedieval.SG (n = 20)	Scotland_LIA (n = 13)	0.00873	0.000651	13.4
SGermany_EIA (n = 30)	Scotland_MBA (n = 6)	0.004118	0.000885	4.651		Germany_EarlyMedieval.SG (n = 20)	Scotland_MBA (n = 6)	0.007118	0.001029	6.914
SGermany_EIA (n = 30)	Scotland_MIA (n = 2)	0.006006	0.001575	3.813		Germany_EarlyMedieval.SG (n = 20)	Scotland_MIA (n = 2)	0.009509	0.001729	5.501
SGermany_EIA (n = 30)	Serbia_Mokrin_EBA_Maros.SG (n = 17)	0.007153	0.000366	19.562		Germany_EarlyMedieval.SG (n = 20)	Serbia_Mokrin_EBA_Maros.SG (n = 17)	0.006398	0.00053	12.08
SGermany_EIA (n = 30)	Slovakia_IA_Vekerzug (n = 19)	0.002804	0.000398	7.04		Germany_EarlyMedieval.SG (n = 20)	Slovakia_IA_Vekerzug (n = 19)	0.007824	0.000583	13.419
SGermany_EIA (n = 30)	Slovakia_LIA_LaTene (n = 4)	0.000649	0.000824	0.787		Germany_EarlyMedieval.SG (n = 20)	Slovakia_LIA_LaTene (n = 4)	0.004696	0.000959	4.9
SGermany_EIA (n = 30)	Slovenia_EIA (n = 10)	0.002967	0.000462	6.429		Germany_EarlyMedieval.SG (n = 20)	Slovenia_EIA (n = 10)	0.00932	0.000589	15.813
SGermany_EIA (n = 30)	Spain_Carolingian (n = 5)	0.004165	0.002195	1.898		Germany_EarlyMedieval.SG (n = 20)	Spain_Carolingian (n = 5)	0.009325	0.002544	3.665
SGermany_EIA (n = 30)	Spain_EBA (n = 35)	0.004989	0.000405	12.308		Germany_EarlyMedieval.SG (n = 20)	Spain_EBA (n = 35)	0.012303	0.000538	22.889
SGermany_EIA (n = 30)	Spain_Girona_Visigoth (n = 7)	0.001795	0.000881	2.037		Germany_EarlyMedieval.SG (n = 20)	Spain_Girona_Visigoth (n = 7)	0.00432	0.001054	4.1
SGermany_EIA (n = 30)	Spain_IA (n = 15)	0.003574	0.000643	5.555		Germany_EarlyMedieval.SG (n = 20)	Spain_IA (n = 15)	0.010445	0.000807	12.949
SGermany_EIA (n = 30)	Spain_IA_Celt (n = 2)	0.012119	0.001863	6.507		Germany_EarlyMedieval.SG (n = 20)	Spain_IA_Celt (n = 2)	0.01771	0.002003	8.843
SGermany_EIA (n = 30)	Spain_IA_Tartessian (n = 2)	-6e-05	0.010659	-0.006		Germany_EarlyMedieval.SG (n = 20)	Spain_IA_Tartessian (n = 2)	-0.002816	0.011967	-0.235
SGermany_EIA (n = 30)	Spain_LBA (n = 4)	0.011496	0.002329	4.935		Germany_EarlyMedieval.SG (n = 20)	Spain_LBA (n = 4)	0.01619	0.002799	5.783
SGermany_EIA (n = 30)	Spain_MBA (n = 6)	0.022051	0.001023	21.545		Germany_EarlyMedieval.SG (n = 20)	Spain_MBA (n = 6)	0.028652	0.001181	24.266
SGermany_EIA (n = 30)	Spain_Medieval (n = 6)	0.004618	0.001742	2.651		Germany_EarlyMedieval.SG (n = 20)	Spain_Medieval (n = 6)	0.009491	0.001917	4.951
SGermany_EIA (n = 30)	Spain_Roman (n = 3)	0.004302	0.000927	4.641		Germany_EarlyMedieval.SG (n = 20)	Spain_Roman (n = 3)	0.009882	0.001079	9.159
SGermany_EIA (n = 30)	Spain_Visigoth_Barcelona (n = 5)	0.005828	0.002126	2.741		Germany_EarlyMedieval.SG (n = 20)	Spain_Visigoth_Barcelona (n = 5)	0.009604	0.002562	3.749
SGermany_EIA (n = 30)	Spain_Visigoth_Granada (n = 10)	0.007097	0.000747	9.503		Germany_EarlyMedieval.SG (n = 20)	Spain_Visigoth_Granada (n = 10)	0.015037	0.000939	16.019
SGermany_EIA (n = 30)	Sweden_BA.SG (n = 3)	0.025174	0.006021	4.181		Germany_EarlyMedieval.SG (n = 20)	Sweden_BA.SG (n = 3)	0.024704	0.006787	3.64
SGermany_EIA (n = 30)	Sweden_EarlyViking.SG (n = 2)	0.028799	0.012287	2.344		Germany_EarlyMedieval.SG (n = 20)	Sweden_EarlyViking.SG (n = 2)	0.021702	0.012133	1.789
SGermany_EIA (n = 30)	Sweden_IA.SG (n = 3)	0.006851	0.001399	4.899		Germany_EarlyMedieval.SG (n = 20)	Sweden_IA.SG (n = 3)	0.002543	0.001532	1.66
SGermany_EIA (n = 30)	Sweden_Viking.SG (n = 129)	0.00679	0.000271	25.041		Germany_EarlyMedieval.SG (n = 20)	Sweden_Viking.SG (n = 129)	0.002032	0.00039	5.206
SGermany_EIA (n = 30)	Ukraine_Chernyakhiv.SG (n = 2)	0.007095	0.004918	1.443		Germany_EarlyMedieval.SG (n = 20)	Ukraine_Chernyakhiv.SG (n = 2)	0.003067	0.005372	0.571

## Sheet: 3.6
Table S3.6. F4 statistics of the form F4(CHB, PopB; PopC, PopD).
PopA	PopB	PopC	PopD	F4
CHB.SG	Altinden	Balkan Peninsula	Basque.DG	0.00128
CHB.SG	Anderten	Balkan Peninsula	Basque.DG	0.001199
CHB.SG	Austria_IA_LaTene	Balkan Peninsula	Basque.DG	0.001358
CHB.SG	Bulgaria_IA	Balkan Peninsula	Basque.DG	0.001145
CHB.SG	SGermany_EIA	Balkan Peninsula	Basque.DG	0.001438
CHB.SG	Dunum	Balkan Peninsula	Basque.DG	0.001213
CHB.SG	Drantum	Balkan Peninsula	Basque.DG	0.001166
CHB.SG	ChannelIslands_IA	Balkan Peninsula	Basque.DG	0.00165
CHB.SG	ChannelIslands_EIA	Balkan Peninsula	Basque.DG	0.00139
CHB.SG	ChannelIslands_LIA_LaTene	Balkan Peninsula	Basque.DG	0.001459
CHB.SG	Croatia_EIA	Balkan Peninsula	Basque.DG	0.001309
CHB.SG	Croatia_LIA_LaTene	Balkan Peninsula	Basque.DG	0.001245
CHB.SG	Croatia_MBA	Balkan Peninsula	Basque.DG	0.001229
CHB.SG	Croatia_MBA_LBA	Balkan Peninsula	Basque.DG	0.000796
CHB.SG	Czech_IA_Hallstatt	Balkan Peninsula	Basque.DG	0.001362
CHB.SG	Czech_IA_LaTene	Balkan Peninsula	Basque.DG	0.001352
CHB.SG	Czech_LBA_Knoviz	Balkan Peninsula	Basque.DG	0.001282
CHB.SG	Czech_MBA_Tumulus	Balkan Peninsula	Basque.DG	0.00142
CHB.SG	England_MIA	Balkan Peninsula	Basque.DG	0.001479
CHB.SG	England_MIA_LIA	Balkan Peninsula	Basque.DG	0.001498
CHB.SG	England_LBA	Balkan Peninsula	Basque.DG	0.001416
CHB.SG	England_IA_Roman.SG	Balkan Peninsula	Basque.DG	0.001219
CHB.SG	England_LBA	Balkan Peninsula	Basque.DG	0.001416
CHB.SG	England_EIA	Balkan Peninsula	Basque.DG	0.001511
CHB.SG	France_GrandEst_IA1.SG	Balkan Peninsula	Basque.DG	0.001508
CHB.SG	France_GrandEst_IA2	Balkan Peninsula	Basque.DG	0.001471
CHB.SG	France_GrandEst_EBA.SG	Balkan Peninsula	Basque.DG	0.001596
CHB.SG	France_GrandEst_IA2.SG	Balkan Peninsula	Basque.DG	0.001461
CHB.SG	France_HautsDeFrance_IA2.SG	Balkan Peninsula	Basque.DG	0.001739
CHB.SG	France_LaClape_LN_EMBA.SG	Balkan Peninsula	Basque.DG	0.002292
CHB.SG	France_Medieval	Balkan Peninsula	Basque.DG	0.001368
CHB.SG	France_Occitanie_EBA.SG	Balkan Peninsula	Basque.DG	0.001964
CHB.SG	France_Occitanie_EMBA.SG	Balkan Peninsula	Basque.DG	0.001943
CHB.SG	France_Occitanie_IA2.SG	Balkan Peninsula	Basque.DG	0.001675
CHB.SG	France_Occitanie_MBA.SG	Balkan Peninsula	Basque.DG	0.001443
CHB.SG	France_SouthEast_IA2	Balkan Peninsula	Basque.DG	0.001531
CHB.SG	Germany_EarlyMedieval_Alemanic_Byzantine	Balkan Peninsula	Basque.DG	0.000978
CHB.SG	Germany_EarlyMedieval.SG	Balkan Peninsula	Basque.DG	0.001146
CHB.SG	Germany_Lech_EBA	Balkan Peninsula	Basque.DG	0.00137
CHB.SG	Germany_Lech_MBA	Balkan Peninsula	Basque.DG	0.001404
CHB.SG	Germany_Roman.SG	Balkan Peninsula	Basque.DG	0.001697
CHB.SG	Germany_SouthernGermany_Anselfingen_EBA	Balkan Peninsula	Basque.DG	0.001471
CHB.SG	Germany_SouthernGermany_Singen_EBA	Balkan Peninsula	Basque.DG	0.001401
CHB.SG	Germany_SouthernGermany_Singen_IA	Balkan Peninsula	Basque.DG	0.001016
CHB.SG	Greece_BA_Mycenaean	Balkan Peninsula	Basque.DG	0.000959
CHB.SG	Greece_BA_Mycenaean_Pylos	Balkan Peninsula	Basque.DG	0.001147
CHB.SG	Greece_Koufonisi_Cycladic_EBA.SG	Balkan Peninsula	Basque.DG	0.001053
CHB.SG	Greece_Logkas_MBA.SG	Balkan Peninsula	Basque.DG	0.00096
CHB.SG	Greece_Manika_Helladic_EBA.SG	Balkan Peninsula	Basque.DG	0.001437
CHB.SG	Greece_Minoan_Kephala_Petras.SG	Balkan Peninsula	Basque.DG	0.001087
CHB.SG	Greece_Minoan_Lassithi	Balkan Peninsula	Basque.DG	0.001166
CHB.SG	Greece_Minoan_Odigitria	Balkan Peninsula	Basque.DG	0.001116
CHB.SG	Hungary_IA_LaTene	Balkan Peninsula	Basque.DG	0.0013
CHB.SG	Hungary_EIA_Prescythian_Mezocsat	Balkan Peninsula	Basque.DG	0.001105
CHB.SG	Hungary_EIA	Balkan Peninsula	Basque.DG	0.0015
CHB.SG	Hungary_EIA_Hallstatt	Balkan Peninsula	Basque.DG	0.001219
CHB.SG	Hungary_LaTene	Balkan Peninsula	Basque.DG	0.001169
CHB.SG	Hungary_LBA	Balkan Peninsula	Basque.DG	0.001394
CHB.SG	Hungary_LBA_EIA	Balkan Peninsula	Basque.DG	0.001237
CHB.SG	Hungary_Medieval.SG	Balkan Peninsula	Basque.DG	0.000987
CHB.SG	Ibiza_Punic.SG	Balkan Peninsula	Basque.DG	0.001373
CHB.SG	Italy_IA_Republic.SG	Balkan Peninsula	Basque.DG	0.001568
CHB.SG	Italy_Imperial_oCentralEuropean.SG	Balkan Peninsula	Basque.DG	0.001777
CHB.SG	Italy_Imperial.SG	Balkan Peninsula	Basque.DG	0.000915
CHB.SG	Italy_LA_oCentralEuropean_o1CentralEuropean.SG	Balkan Peninsula	Basque.DG	0.001342
CHB.SG	Italy_LA_oCentralEuropean_o2CentralEuropean.SG	Balkan Peninsula	Basque.DG	0.001194
CHB.SG	Italy_LA_oCentralEuropean_o3CentralEuropean.SG	Balkan Peninsula	Basque.DG	0.001208
CHB.SG	Italy_LA.SG	Balkan Peninsula	Basque.DG	0.001024
CHB.SG	Italy_Medieval_EarlyModern_oCentralEuropean.SG	Balkan Peninsula	Basque.DG	0.001311
CHB.SG	Italy_Medieval_EarlyModern.SG	Balkan Peninsula	Basque.DG	0.001057
CHB.SG	Italy_Medieval.SG	Balkan Peninsula	Basque.DG	0.001016
CHB.SG	Italy_Sardinia_BA_Nuragic	Balkan Peninsula	Basque.DG	0.002299
CHB.SG	Italy_Sardinia_IA_1	Balkan Peninsula	Basque.DG	0.001388
CHB.SG	Italy_Sardinia_IA_2	Balkan Peninsula	Basque.DG	0.001833
CHB.SG	Italy_Sardinia_IA_Punic_1	Balkan Peninsula	Basque.DG	0.001422
CHB.SG	Italy_Sardinia_IA_Punic_2	Balkan Peninsula	Basque.DG	0.001815
CHB.SG	Italy_Sardinia_LA_published	Balkan Peninsula	Basque.DG	0.001465
CHB.SG	Italy_Sardinia_LBA	Balkan Peninsula	Basque.DG	0.002271
CHB.SG	Italy_Sardinia_MBA	Balkan Peninsula	Basque.DG	0.00229
CHB.SG	Italy_Sardinia_Medieval	Balkan Peninsula	Basque.DG	0.00169
CHB.SG	Italy_Sardinia_Roman	Balkan Peninsula	Basque.DG	0.001597
CHB.SG	Italy_Sicily_LBA	Balkan Peninsula	Basque.DG	0.001537
CHB.SG	Montenegro_IA_dup.I13170.SG	Balkan Peninsula	Basque.DG	0.001198
CHB.SG	Montenegro_LBA.SG	Balkan Peninsula	Basque.DG	0.001097
CHB.SG	Netherlands_EIA	Balkan Peninsula	Basque.DG	0.001292
CHB.SG	Netherlands_LBA	Balkan Peninsula	Basque.DG	0.0012
CHB.SG	Netherlands_LIA	Balkan Peninsula	Basque.DG	0.001152
CHB.SG	Netherlands_MBA	Balkan Peninsula	Basque.DG	0.00127
CHB.SG	Netherlands_MIA_LIA	Balkan Peninsula	Basque.DG	0.001326
CHB.SG	Portugal_EBA	Balkan Peninsula	Basque.DG	0.002234
CHB.SG	Portugal_LBA	Balkan Peninsula	Basque.DG	0.001532
CHB.SG	Portugal_MBA.SG	Balkan Peninsula	Basque.DG	0.002066
CHB.SG	Serbia_BA_Maros	Balkan Peninsula	Basque.DG	0.001242
CHB.SG	Slovakia_IA_Vekerzug	Balkan Peninsula	Basque.DG	0.001124
CHB.SG	Slovakia_LIA	Balkan Peninsula	Basque.DG	0.000922
CHB.SG	Slovakia_LIA_LaTene	Balkan Peninsula	Basque.DG	0.001292
CHB.SG	Slovenia_EIA	Balkan Peninsula	Basque.DG	0.001296
CHB.SG	Slovenia_LBA	Balkan Peninsula	Basque.DG	0.001197
CHB.SG	Slovenia_LBA_EIA	Balkan Peninsula	Basque.DG	0.00156
CHB.SG	Slovenia_MBA	Balkan Peninsula	Basque.DG	0.001444
CHB.SG	Spain_Carolingian	Balkan Peninsula	Basque.DG	0.001593
CHB.SG	Spain_EBA	Balkan Peninsula	Basque.DG	0.002083
CHB.SG	Spain_EIA_Tartessian	Balkan Peninsula	Basque.DG	0.002107
CHB.SG	Spain_Girona_Visigoth	Balkan Peninsula	Basque.DG	0.001192
CHB.SG	Spain_Greek_oAegean	Balkan Peninsula	Basque.DG	0.00107
CHB.SG	Spain_Greek_oLocal	Balkan Peninsula	Basque.DG	0.001698
CHB.SG	Spain_Hellenistic_oAegean	Balkan Peninsula	Basque.DG	0.00118
CHB.SG	Spain_Hellenistic_oLocal	Balkan Peninsula	Basque.DG	0.001522
CHB.SG	Spain_IA	Balkan Peninsula	Basque.DG	0.001901
CHB.SG	Spain_IA_Celt	Balkan Peninsula	Basque.DG	0.001897
CHB.SG	Spain_IA_Tartessian	Balkan Peninsula	Basque.DG	0.002241
CHB.SG	Spain_LBA	Balkan Peninsula	Basque.DG	0.002037
CHB.SG	Spain_LIA	Balkan Peninsula	Basque.DG	0.00205
CHB.SG	Spain_MBA	Balkan Peninsula	Basque.DG	0.002067
CHB.SG	Spain_MBA_Formentera_all	Balkan Peninsula	Basque.DG	0.001738
CHB.SG	Spain_Medieval_published	Balkan Peninsula	Basque.DG	0.001568
CHB.SG	Spain_Menorca_LBA	Balkan Peninsula	Basque.DG	0.00187
CHB.SG	Spain_Roman	Balkan Peninsula	Basque.DG	0.001521
CHB.SG	Spain_Roman_oAegean	Balkan Peninsula	Basque.DG	0.001045
CHB.SG	Spain_Roman_oLocal	Balkan Peninsula	Basque.DG	0.001638
CHB.SG	Spain_Visigoth_Barcelona	Balkan Peninsula	Basque.DG	0.001725
CHB.SG	Spain_Visigoth_Granada	Balkan Peninsula	Basque.DG	0.001502
CHB.SG	Altinden	Balkan Peninsula	Bedouin	-0.001983
CHB.SG	Anderten	Balkan Peninsula	Bedouin	-0.002397
CHB.SG	Austria_IA_LaTene	Balkan Peninsula	Bedouin	-0.001978
CHB.SG	Bulgaria_IA	Balkan Peninsula	Bedouin	-0.000898
CHB.SG	SGermany_EIA	Balkan Peninsula	Bedouin	-0.002214
CHB.SG	Dunum	Balkan Peninsula	Bedouin	-0.002659
CHB.SG	Drantum	Balkan Peninsula	Bedouin	-0.002613
CHB.SG	ChannelIslands_IA	Balkan Peninsula	Bedouin	-0.002179
CHB.SG	ChannelIslands_EIA	Balkan Peninsula	Bedouin	-0.002384
CHB.SG	ChannelIslands_LIA_LaTene	Balkan Peninsula	Bedouin	-0.002667
CHB.SG	Croatia_EIA	Balkan Peninsula	Bedouin	-0.001766
CHB.SG	Croatia_LIA_LaTene	Balkan Peninsula	Bedouin	-0.001934
CHB.SG	Croatia_MBA	Balkan Peninsula	Bedouin	-0.001807
CHB.SG	Croatia_MBA_LBA	Balkan Peninsula	Bedouin	-0.002176
CHB.SG	Czech_IA_Hallstatt	Balkan Peninsula	Bedouin	-0.002225
CHB.SG	Czech_IA_LaTene	Balkan Peninsula	Bedouin	-0.00237
CHB.SG	Czech_LBA_Knoviz	Balkan Peninsula	Bedouin	-0.002438
CHB.SG	Czech_MBA_Tumulus	Balkan Peninsula	Bedouin	-0.002345
CHB.SG	England_MIA	Balkan Peninsula	Bedouin	-0.002488
CHB.SG	England_MIA_LIA	Balkan Peninsula	Bedouin	-0.002447
CHB.SG	England_LBA	Balkan Peninsula	Bedouin	-0.002526
CHB.SG	England_IA_Roman.SG	Balkan Peninsula	Bedouin	-0.002548
CHB.SG	England_LBA	Balkan Peninsula	Bedouin	-0.002526
CHB.SG	England_EIA	Balkan Peninsula	Bedouin	-0.002448
CHB.SG	France_GrandEst_IA1.SG	Balkan Peninsula	Bedouin	-0.001998
CHB.SG	France_GrandEst_IA2	Balkan Peninsula	Bedouin	-0.002344
CHB.SG	France_GrandEst_EBA.SG	Balkan Peninsula	Bedouin	-0.002486
CHB.SG	France_GrandEst_IA2.SG	Balkan Peninsula	Bedouin	-0.002247
CHB.SG	France_HautsDeFrance_IA2.SG	Balkan Peninsula	Bedouin	-0.002255
CHB.SG	France_LaClape_LN_EMBA.SG	Balkan Peninsula	Bedouin	-0.001674
CHB.SG	France_Medieval	Balkan Peninsula	Bedouin	-0.002277
CHB.SG	France_Occitanie_EBA.SG	Balkan Peninsula	Bedouin	-0.002279
CHB.SG	France_Occitanie_EMBA.SG	Balkan Peninsula	Bedouin	-0.002002
CHB.SG	France_Occitanie_IA2.SG	Balkan Peninsula	Bedouin	-0.00213
CHB.SG	France_Occitanie_MBA.SG	Balkan Peninsula	Bedouin	-0.002048
CHB.SG	France_SouthEast_IA2	Balkan Peninsula	Bedouin	-0.002181
CHB.SG	Germany_EarlyMedieval_Alemanic_Byzantine	Balkan Peninsula	Bedouin	-0.002058
CHB.SG	Germany_EarlyMedieval.SG	Balkan Peninsula	Bedouin	-0.002604
CHB.SG	Germany_Lech_EBA	Balkan Peninsula	Bedouin	-0.002275
CHB.SG	Germany_Lech_MBA	Balkan Peninsula	Bedouin	-0.002006
CHB.SG	Germany_Roman.SG	Balkan Peninsula	Bedouin	-0.001989
CHB.SG	Germany_SouthernGermany_Anselfingen_EBA	Balkan Peninsula	Bedouin	-0.002263
CHB.SG	Germany_SouthernGermany_Singen_EBA	Balkan Peninsula	Bedouin	-0.002309
CHB.SG	Germany_SouthernGermany_Singen_IA	Balkan Peninsula	Bedouin	-0.002224
CHB.SG	Greece_BA_Mycenaean	Balkan Peninsula	Bedouin	-0.000556
CHB.SG	Greece_BA_Mycenaean_Pylos	Balkan Peninsula	Bedouin	-0.000526
CHB.SG	Greece_Koufonisi_Cycladic_EBA.SG	Balkan Peninsula	Bedouin	-0.000282
CHB.SG	Greece_Logkas_MBA.SG	Balkan Peninsula	Bedouin	-0.001553
CHB.SG	Greece_Manika_Helladic_EBA.SG	Balkan Peninsula	Bedouin	-0.000444
CHB.SG	Greece_Minoan_Kephala_Petras.SG	Balkan Peninsula	Bedouin	-0.000188
CHB.SG	Greece_Minoan_Lassithi	Balkan Peninsula	Bedouin	-0.000438
CHB.SG	Greece_Minoan_Odigitria	Balkan Peninsula	Bedouin	-0.00032
CHB.SG	Hungary_IA_LaTene	Balkan Peninsula	Bedouin	-0.002119
CHB.SG	Hungary_EIA_Prescythian_Mezocsat	Balkan Peninsula	Bedouin	-0.002108
CHB.SG	Hungary_EIA	Balkan Peninsula	Bedouin	-0.001567
CHB.SG	Hungary_EIA_Hallstatt	Balkan Peninsula	Bedouin	-0.002374
CHB.SG	Hungary_LaTene	Balkan Peninsula	Bedouin	-0.001951
CHB.SG	Hungary_LBA	Balkan Peninsula	Bedouin	-0.002414
CHB.SG	Hungary_LBA_EIA	Balkan Peninsula	Bedouin	-0.001791
CHB.SG	Hungary_Medieval.SG	Balkan Peninsula	Bedouin	-0.001949
CHB.SG	Ibiza_Punic.SG	Balkan Peninsula	Bedouin	-0.000189
CHB.SG	Italy_IA_Republic.SG	Balkan Peninsula	Bedouin	-0.001711
CHB.SG	Italy_Imperial_oCentralEuropean.SG	Balkan Peninsula	Bedouin	-0.00198
CHB.SG	Italy_Imperial.SG	Balkan Peninsula	Bedouin	-0.00022
CHB.SG	Italy_LA_oCentralEuropean_o1CentralEuropean.SG	Balkan Peninsula	Bedouin	-0.001572
CHB.SG	Italy_LA_oCentralEuropean_o2CentralEuropean.SG	Balkan Peninsula	Bedouin	-0.002122
CHB.SG	Italy_LA_oCentralEuropean_o3CentralEuropean.SG	Balkan Peninsula	Bedouin	-0.002655
CHB.SG	Italy_LA.SG	Balkan Peninsula	Bedouin	-0.000433
CHB.SG	Italy_Medieval_EarlyModern_oCentralEuropean.SG	Balkan Peninsula	Bedouin	-0.001928
CHB.SG	Italy_Medieval_EarlyModern.SG	Balkan Peninsula	Bedouin	-0.000682
CHB.SG	Italy_Medieval.SG	Balkan Peninsula	Bedouin	-0.000692
CHB.SG	Italy_Sardinia_BA_Nuragic	Balkan Peninsula	Bedouin	-0.00118
CHB.SG	Italy_Sardinia_IA_1	Balkan Peninsula	Bedouin	-0.000351
CHB.SG	Italy_Sardinia_IA_2	Balkan Peninsula	Bedouin	-0.001378
CHB.SG	Italy_Sardinia_IA_Punic_1	Balkan Peninsula	Bedouin	0.000233
CHB.SG	Italy_Sardinia_IA_Punic_2	Balkan Peninsula	Bedouin	-0.000953
CHB.SG	Italy_Sardinia_LA_published	Balkan Peninsula	Bedouin	1.6e-05
CHB.SG	Italy_Sardinia_LBA	Balkan Peninsula	Bedouin	-0.001297
CHB.SG	Italy_Sardinia_MBA	Balkan Peninsula	Bedouin	-0.001268
CHB.SG	Italy_Sardinia_Medieval	Balkan Peninsula	Bedouin	-0.00111
CHB.SG	Italy_Sardinia_Roman	Balkan Peninsula	Bedouin	-0.000742
CHB.SG	Italy_Sicily_LBA	Balkan Peninsula	Bedouin	-0.000805
CHB.SG	Montenegro_IA_dup.I13170.SG	Balkan Peninsula	Bedouin	-0.002484
CHB.SG	Montenegro_LBA.SG	Balkan Peninsula	Bedouin	-0.001057
CHB.SG	Netherlands_EIA	Balkan Peninsula	Bedouin	-0.002742
CHB.SG	Netherlands_LBA	Balkan Peninsula	Bedouin	-0.002787
CHB.SG	Netherlands_LIA	Balkan Peninsula	Bedouin	-0.002764
CHB.SG	Netherlands_MBA	Balkan Peninsula	Bedouin	-0.002627
CHB.SG	Netherlands_MIA_LIA	Balkan Peninsula	Bedouin	-0.002558
CHB.SG	Portugal_EBA	Balkan Peninsula	Bedouin	-0.00167
CHB.SG	Portugal_LBA	Balkan Peninsula	Bedouin	-0.001954
CHB.SG	Portugal_MBA.SG	Balkan Peninsula	Bedouin	-0.001639
CHB.SG	Serbia_BA_Maros	Balkan Peninsula	Bedouin	-0.00221
CHB.SG	Slovakia_IA_Vekerzug	Balkan Peninsula	Bedouin	-0.002129
CHB.SG	Slovakia_LIA	Balkan Peninsula	Bedouin	-0.001917
CHB.SG	Slovakia_LIA_LaTene	Balkan Peninsula	Bedouin	-0.002183
CHB.SG	Slovenia_EIA	Balkan Peninsula	Bedouin	-0.00207
CHB.SG	Slovenia_LBA	Balkan Peninsula	Bedouin	-0.00228
CHB.SG	Slovenia_LBA_EIA	Balkan Peninsula	Bedouin	-0.001951
CHB.SG	Slovenia_MBA	Balkan Peninsula	Bedouin	-0.001892
CHB.SG	Spain_Carolingian	Balkan Peninsula	Bedouin	-0.001696
CHB.SG	Spain_EBA	Balkan Peninsula	Bedouin	-0.001946
CHB.SG	Spain_EIA_Tartessian	Balkan Peninsula	Bedouin	-0.001746
CHB.SG	Spain_Girona_Visigoth	Balkan Peninsula	Bedouin	-0.001983
CHB.SG	Spain_Greek_oAegean	Balkan Peninsula	Bedouin	-0.000591
CHB.SG	Spain_Greek_oLocal	Balkan Peninsula	Bedouin	-0.002225
CHB.SG	Spain_Hellenistic_oAegean	Balkan Peninsula	Bedouin	-0.000413
CHB.SG	Spain_Hellenistic_oLocal	Balkan Peninsula	Bedouin	-0.002304
CHB.SG	Spain_IA	Balkan Peninsula	Bedouin	-0.001947
CHB.SG	Spain_IA_Celt	Balkan Peninsula	Bedouin	-0.002123
CHB.SG	Spain_IA_Tartessian	Balkan Peninsula	Bedouin	-0.001414
CHB.SG	Spain_LBA	Balkan Peninsula	Bedouin	-0.002222
CHB.SG	Spain_LIA	Balkan Peninsula	Bedouin	-0.001996
CHB.SG	Spain_MBA	Balkan Peninsula	Bedouin	-0.001873
CHB.SG	Spain_MBA_Formentera_all	Balkan Peninsula	Bedouin	-0.001889
CHB.SG	Spain_Medieval_published	Balkan Peninsula	Bedouin	-0.001483
CHB.SG	Spain_Menorca_LBA	Balkan Peninsula	Bedouin	-0.002024
CHB.SG	Spain_Roman	Balkan Peninsula	Bedouin	-0.000591
CHB.SG	Spain_Roman_oAegean	Balkan Peninsula	Bedouin	-0.000275
CHB.SG	Spain_Roman_oLocal	Balkan Peninsula	Bedouin	-0.002078
CHB.SG	Spain_Visigoth_Barcelona	Balkan Peninsula	Bedouin	-0.002021
CHB.SG	Spain_Visigoth_Granada	Balkan Peninsula	Bedouin	-0.000753
CHB.SG	Altinden	Balkan Peninsula	Belgium	0.000708
CHB.SG	Anderten	Balkan Peninsula	Belgium	0.000876
CHB.SG	Austria_IA_LaTene	Balkan Peninsula	Belgium	0.000522
CHB.SG	Bulgaria_IA	Balkan Peninsula	Belgium	0.000149
CHB.SG	SGermany_EIA	Balkan Peninsula	Belgium	0.000712
CHB.SG	Dunum	Balkan Peninsula	Belgium	0.001025
CHB.SG	Drantum	Balkan Peninsula	Belgium	0.000988
CHB.SG	ChannelIslands_IA	Balkan Peninsula	Belgium	0.000789
CHB.SG	ChannelIslands_EIA	Balkan Peninsula	Belgium	0.00081
CHB.SG	ChannelIslands_LIA_LaTene	Balkan Peninsula	Belgium	0.000933
CHB.SG	Croatia_EIA	Balkan Peninsula	Belgium	0.000469
CHB.SG	Croatia_LIA_LaTene	Balkan Peninsula	Belgium	0.00044
CHB.SG	Croatia_MBA	Balkan Peninsula	Belgium	0.000481
CHB.SG	Croatia_MBA_LBA	Balkan Peninsula	Belgium	0.000249
CHB.SG	Czech_IA_Hallstatt	Balkan Peninsula	Belgium	0.00071
CHB.SG	Czech_IA_LaTene	Balkan Peninsula	Belgium	0.000747
CHB.SG	Czech_LBA_Knoviz	Balkan Peninsula	Belgium	0.000709
CHB.SG	Czech_MBA_Tumulus	Balkan Peninsula	Belgium	0.000703
CHB.SG	England_MIA	Balkan Peninsula	Belgium	0.000887
CHB.SG	England_MIA_LIA	Balkan Peninsula	Belgium	0.000859
CHB.SG	England_LBA	Balkan Peninsula	Belgium	0.000883
CHB.SG	England_IA_Roman.SG	Balkan Peninsula	Belgium	0.000913
CHB.SG	England_LBA	Balkan Peninsula	Belgium	0.000883
CHB.SG	England_EIA	Balkan Peninsula	Belgium	0.000879
CHB.SG	France_GrandEst_IA1.SG	Balkan Peninsula	Belgium	0.00078
CHB.SG	France_GrandEst_IA2	Balkan Peninsula	Belgium	0.000815
CHB.SG	France_GrandEst_EBA.SG	Balkan Peninsula	Belgium	0.000827
CHB.SG	France_GrandEst_IA2.SG	Balkan Peninsula	Belgium	0.000684
CHB.SG	France_HautsDeFrance_IA2.SG	Balkan Peninsula	Belgium	0.000912
CHB.SG	France_LaClape_LN_EMBA.SG	Balkan Peninsula	Belgium	0.000626
CHB.SG	France_Medieval	Balkan Peninsula	Belgium	0.00081
CHB.SG	France_Occitanie_EBA.SG	Balkan Peninsula	Belgium	0.000769
CHB.SG	France_Occitanie_EMBA.SG	Balkan Peninsula	Belgium	0.000672
CHB.SG	France_Occitanie_IA2.SG	Balkan Peninsula	Belgium	0.00077
CHB.SG	France_Occitanie_MBA.SG	Balkan Peninsula	Belgium	0.000855
CHB.SG	France_SouthEast_IA2	Balkan Peninsula	Belgium	0.000722
CHB.SG	Germany_EarlyMedieval_Alemanic_Byzantine	Balkan Peninsula	Belgium	0.000645
CHB.SG	Germany_EarlyMedieval.SG	Balkan Peninsula	Belgium	0.000902
CHB.SG	Germany_Lech_EBA	Balkan Peninsula	Belgium	0.000745
CHB.SG	Germany_Lech_MBA	Balkan Peninsula	Belgium	0.000683
CHB.SG	Germany_Roman.SG	Balkan Peninsula	Belgium	0.000692
CHB.SG	Germany_SouthernGermany_Anselfingen_EBA	Balkan Peninsula	Belgium	0.000762
CHB.SG	Germany_SouthernGermany_Singen_EBA	Balkan Peninsula	Belgium	0.000722
CHB.SG	Germany_SouthernGermany_Singen_IA	Balkan Peninsula	Belgium	0.00042
CHB.SG	Greece_BA_Mycenaean	Balkan Peninsula	Belgium	9e-05
CHB.SG	Greece_BA_Mycenaean_Pylos	Balkan Peninsula	Belgium	0.000211
CHB.SG	Greece_Koufonisi_Cycladic_EBA.SG	Balkan Peninsula	Belgium	1.5e-05
CHB.SG	Greece_Logkas_MBA.SG	Balkan Peninsula	Belgium	0.000341
CHB.SG	Greece_Manika_Helladic_EBA.SG	Balkan Peninsula	Belgium	1.1e-05
CHB.SG	Greece_Minoan_Kephala_Petras.SG	Balkan Peninsula	Belgium	-0.000131
CHB.SG	Greece_Minoan_Lassithi	Balkan Peninsula	Belgium	-3.8e-05
CHB.SG	Greece_Minoan_Odigitria	Balkan Peninsula	Belgium	9e-06
CHB.SG	Hungary_IA_LaTene	Balkan Peninsula	Belgium	0.000549
CHB.SG	Hungary_EIA_Prescythian_Mezocsat	Balkan Peninsula	Belgium	0.000474
CHB.SG	Hungary_EIA	Balkan Peninsula	Belgium	0.00043
CHB.SG	Hungary_EIA_Hallstatt	Balkan Peninsula	Belgium	0.000425
CHB.SG	Hungary_LaTene	Balkan Peninsula	Belgium	0.000461
CHB.SG	Hungary_LBA	Balkan Peninsula	Belgium	0.000542
CHB.SG	Hungary_LBA_EIA	Balkan Peninsula	Belgium	0.000349
CHB.SG	Hungary_Medieval.SG	Balkan Peninsula	Belgium	0.000457
CHB.SG	Ibiza_Punic.SG	Balkan Peninsula	Belgium	0.000404
CHB.SG	Italy_IA_Republic.SG	Balkan Peninsula	Belgium	0.000551
CHB.SG	Italy_Imperial_oCentralEuropean.SG	Balkan Peninsula	Belgium	0.0007
CHB.SG	Italy_Imperial.SG	Balkan Peninsula	Belgium	0.000118
CHB.SG	Italy_LA_oCentralEuropean_o1CentralEuropean.SG	Balkan Peninsula	Belgium	0.00053
CHB.SG	Italy_LA_oCentralEuropean_o2CentralEuropean.SG	Balkan Peninsula	Belgium	0.000734
CHB.SG	Italy_LA_oCentralEuropean_o3CentralEuropean.SG	Balkan Peninsula	Belgium	0.000852
CHB.SG	Italy_LA.SG	Balkan Peninsula	Belgium	0.000213
CHB.SG	Italy_Medieval_EarlyModern_oCentralEuropean.SG	Balkan Peninsula	Belgium	0.000685
CHB.SG	Italy_Medieval_EarlyModern.SG	Balkan Peninsula	Belgium	0.000286
CHB.SG	Italy_Medieval.SG	Balkan Peninsula	Belgium	0.000226
CHB.SG	Italy_Sardinia_BA_Nuragic	Balkan Peninsula	Belgium	0.000504
CHB.SG	Italy_Sardinia_IA_1	Balkan Peninsula	Belgium	0.000289
CHB.SG	Italy_Sardinia_IA_2	Balkan Peninsula	Belgium	0.000447
CHB.SG	Italy_Sardinia_IA_Punic_1	Balkan Peninsula	Belgium	0.000234
CHB.SG	Italy_Sardinia_IA_Punic_2	Balkan Peninsula	Belgium	0.000404
CHB.SG	Italy_Sardinia_LA_published	Balkan Peninsula	Belgium	0.000161
CHB.SG	Italy_Sardinia_LBA	Balkan Peninsula	Belgium	0.000493
CHB.SG	Italy_Sardinia_MBA	Balkan Peninsula	Belgium	0.000543
CHB.SG	Italy_Sardinia_Medieval	Balkan Peninsula	Belgium	0.000516
CHB.SG	Italy_Sardinia_Roman	Balkan Peninsula	Belgium	0.000475
CHB.SG	Italy_Sicily_LBA	Balkan Peninsula	Belgium	0.000246
CHB.SG	Montenegro_IA_dup.I13170.SG	Balkan Peninsula	Belgium	0.000842
CHB.SG	Montenegro_LBA.SG	Balkan Peninsula	Belgium	9.3e-05
CHB.SG	Netherlands_EIA	Balkan Peninsula	Belgium	0.000888
CHB.SG	Netherlands_LBA	Balkan Peninsula	Belgium	0.001037
CHB.SG	Netherlands_LIA	Balkan Peninsula	Belgium	0.000863
CHB.SG	Netherlands_MBA	Balkan Peninsula	Belgium	0.000953
CHB.SG	Netherlands_MIA_LIA	Balkan Peninsula	Belgium	0.000986
CHB.SG	Portugal_EBA	Balkan Peninsula	Belgium	0.000492
CHB.SG	Portugal_LBA	Balkan Peninsula	Belgium	0.000786
CHB.SG	Portugal_MBA.SG	Balkan Peninsula	Belgium	0.000712
CHB.SG	Serbia_BA_Maros	Balkan Peninsula	Belgium	0.000503
CHB.SG	Slovakia_IA_Vekerzug	Balkan Peninsula	Belgium	0.000482
CHB.SG	Slovakia_LIA	Balkan Peninsula	Belgium	0.000433
CHB.SG	Slovakia_LIA_LaTene	Balkan Peninsula	Belgium	0.000647
CHB.SG	Slovenia_EIA	Balkan Peninsula	Belgium	0.000539
CHB.SG	Slovenia_LBA	Balkan Peninsula	Belgium	0.000705
CHB.SG	Slovenia_LBA_EIA	Balkan Peninsula	Belgium	0.000573
CHB.SG	Slovenia_MBA	Balkan Peninsula	Belgium	0.000695
CHB.SG	Spain_Carolingian	Balkan Peninsula	Belgium	0.000688
CHB.SG	Spain_EBA	Balkan Peninsula	Belgium	0.000725
CHB.SG	Spain_EIA_Tartessian	Balkan Peninsula	Belgium	0.000598
CHB.SG	Spain_Girona_Visigoth	Balkan Peninsula	Belgium	0.000683
CHB.SG	Spain_Greek_oAegean	Balkan Peninsula	Belgium	8.5e-05
CHB.SG	Spain_Greek_oLocal	Balkan Peninsula	Belgium	0.000734
CHB.SG	Spain_Hellenistic_oAegean	Balkan Peninsula	Belgium	0.000142
CHB.SG	Spain_Hellenistic_oLocal	Balkan Peninsula	Belgium	0.000816
CHB.SG	Spain_IA	Balkan Peninsula	Belgium	0.00074
CHB.SG	Spain_IA_Celt	Balkan Peninsula	Belgium	0.000779
CHB.SG	Spain_IA_Tartessian	Balkan Peninsula	Belgium	0.001035
CHB.SG	Spain_LBA	Balkan Peninsula	Belgium	0.000767
CHB.SG	Spain_LIA	Balkan Peninsula	Belgium	0.000794
CHB.SG	Spain_MBA	Balkan Peninsula	Belgium	0.000701
CHB.SG	Spain_MBA_Formentera_all	Balkan Peninsula	Belgium	0.000683
CHB.SG	Spain_Medieval_published	Balkan Peninsula	Belgium	0.00061
CHB.SG	Spain_Menorca_LBA	Balkan Peninsula	Belgium	0.000737
CHB.SG	Spain_Roman	Balkan Peninsula	Belgium	0.000447
CHB.SG	Spain_Roman_oAegean	Balkan Peninsula	Belgium	0.000309
CHB.SG	Spain_Roman_oLocal	Balkan Peninsula	Belgium	0.000759
CHB.SG	Spain_Visigoth_Barcelona	Balkan Peninsula	Belgium	0.000687
CHB.SG	Spain_Visigoth_Granada	Balkan Peninsula	Belgium	0.000455
CHB.SG	Altinden	Balkan Peninsula	Denmark	0.00063
CHB.SG	Anderten	Balkan Peninsula	Denmark	0.000963
CHB.SG	Austria_IA_LaTene	Balkan Peninsula	Denmark	0.000329
CHB.SG	Bulgaria_IA	Balkan Peninsula	Denmark	-0.000304
CHB.SG	SGermany_EIA	Balkan Peninsula	Denmark	0.00057
CHB.SG	Dunum	Balkan Peninsula	Denmark	0.001144
CHB.SG	Drantum	Balkan Peninsula	Denmark	0.001128
CHB.SG	ChannelIslands_IA	Balkan Peninsula	Denmark	0.00074
CHB.SG	ChannelIslands_EIA	Balkan Peninsula	Denmark	0.000742
CHB.SG	ChannelIslands_LIA_LaTene	Balkan Peninsula	Denmark	0.000847
CHB.SG	Croatia_EIA	Balkan Peninsula	Denmark	0.000262
CHB.SG	Croatia_LIA_LaTene	Balkan Peninsula	Denmark	0.00022
CHB.SG	Croatia_MBA	Balkan Peninsula	Denmark	0.000254
CHB.SG	Croatia_MBA_LBA	Balkan Peninsula	Denmark	0.000155
CHB.SG	Czech_IA_Hallstatt	Balkan Peninsula	Denmark	0.000624
CHB.SG	Czech_IA_LaTene	Balkan Peninsula	Denmark	0.000704
CHB.SG	Czech_LBA_Knoviz	Balkan Peninsula	Denmark	0.000665
CHB.SG	Czech_MBA_Tumulus	Balkan Peninsula	Denmark	0.00063
CHB.SG	England_MIA	Balkan Peninsula	Denmark	0.000859
CHB.SG	England_MIA_LIA	Balkan Peninsula	Denmark	0.000841
CHB.SG	England_LBA	Balkan Peninsula	Denmark	0.000872
CHB.SG	England_IA_Roman.SG	Balkan Peninsula	Denmark	0.000911
CHB.SG	England_LBA	Balkan Peninsula	Denmark	0.000872
CHB.SG	England_EIA	Balkan Peninsula	Denmark	0.000847
CHB.SG	France_GrandEst_IA1.SG	Balkan Peninsula	Denmark	0.000629
CHB.SG	France_GrandEst_IA2	Balkan Peninsula	Denmark	0.00075
CHB.SG	France_GrandEst_EBA.SG	Balkan Peninsula	Denmark	0.000755
CHB.SG	France_GrandEst_IA2.SG	Balkan Peninsula	Denmark	0.000631
CHB.SG	France_HautsDeFrance_IA2.SG	Balkan Peninsula	Denmark	0.000775
CHB.SG	France_LaClape_LN_EMBA.SG	Balkan Peninsula	Denmark	0.000205
CHB.SG	France_Medieval	Balkan Peninsula	Denmark	0.00083
CHB.SG	France_Occitanie_EBA.SG	Balkan Peninsula	Denmark	0.000627
CHB.SG	France_Occitanie_EMBA.SG	Balkan Peninsula	Denmark	0.000385
CHB.SG	France_Occitanie_IA2.SG	Balkan Peninsula	Denmark	0.000635
CHB.SG	France_Occitanie_MBA.SG	Balkan Peninsula	Denmark	0.000717
CHB.SG	France_SouthEast_IA2	Balkan Peninsula	Denmark	0.000556
CHB.SG	Germany_EarlyMedieval_Alemanic_Byzantine	Balkan Peninsula	Denmark	0.000598
CHB.SG	Germany_EarlyMedieval.SG	Balkan Peninsula	Denmark	0.001012
CHB.SG	Germany_Lech_EBA	Balkan Peninsula	Denmark	0.000648
CHB.SG	Germany_Lech_MBA	Balkan Peninsula	Denmark	0.000496
CHB.SG	Germany_Roman.SG	Balkan Peninsula	Denmark	0.000534
CHB.SG	Germany_SouthernGermany_Anselfingen_EBA	Balkan Peninsula	Denmark	0.000714
CHB.SG	Germany_SouthernGermany_Singen_EBA	Balkan Peninsula	Denmark	0.000645
CHB.SG	Germany_SouthernGermany_Singen_IA	Balkan Peninsula	Denmark	0.00033
CHB.SG	Greece_BA_Mycenaean	Balkan Peninsula	Denmark	-0.000368
CHB.SG	Greece_BA_Mycenaean_Pylos	Balkan Peninsula	Denmark	-0.000165
CHB.SG	Greece_Koufonisi_Cycladic_EBA.SG	Balkan Peninsula	Denmark	-0.000506
CHB.SG	Greece_Logkas_MBA.SG	Balkan Peninsula	Denmark	9.3e-05
CHB.SG	Greece_Manika_Helladic_EBA.SG	Balkan Peninsula	Denmark	-0.00053
CHB.SG	Greece_Minoan_Kephala_Petras.SG	Balkan Peninsula	Denmark	-0.000643
CHB.SG	Greece_Minoan_Lassithi	Balkan Peninsula	Denmark	-0.000577
CHB.SG	Greece_Minoan_Odigitria	Balkan Peninsula	Denmark	-0.000579
CHB.SG	Hungary_IA_LaTene	Balkan Peninsula	Denmark	0.00041
CHB.SG	Hungary_EIA_Prescythian_Mezocsat	Balkan Peninsula	Denmark	0.000373
CHB.SG	Hungary_EIA	Balkan Peninsula	Denmark	0.000128
CHB.SG	Hungary_EIA_Hallstatt	Balkan Peninsula	Denmark	0.000296
CHB.SG	Hungary_LaTene	Balkan Peninsula	Denmark	0.000295
CHB.SG	Hungary_LBA	Balkan Peninsula	Denmark	0.000448
CHB.SG	Hungary_LBA_EIA	Balkan Peninsula	Denmark	0.000145
CHB.SG	Hungary_Medieval.SG	Balkan Peninsula	Denmark	0.000423
CHB.SG	Ibiza_Punic.SG	Balkan Peninsula	Denmark	4.9e-05
CHB.SG	Italy_IA_Republic.SG	Balkan Peninsula	Denmark	0.000281
CHB.SG	Italy_Imperial_oCentralEuropean.SG	Balkan Peninsula	Denmark	0.000527
CHB.SG	Italy_Imperial.SG	Balkan Peninsula	Denmark	-0.000284
CHB.SG	Italy_LA_oCentralEuropean_o1CentralEuropean.SG	Balkan Peninsula	Denmark	0.000333
CHB.SG	Italy_LA_oCentralEuropean_o2CentralEuropean.SG	Balkan Peninsula	Denmark	0.000802
CHB.SG	Italy_LA_oCentralEuropean_o3CentralEuropean.SG	Balkan Peninsula	Denmark	0.000898
CHB.SG	Italy_LA.SG	Balkan Peninsula	Denmark	-0.000158
CHB.SG	Italy_Medieval_EarlyModern_oCentralEuropean.SG	Balkan Peninsula	Denmark	0.000581
CHB.SG	Italy_Medieval_EarlyModern.SG	Balkan Peninsula	Denmark	-2.7e-05
CHB.SG	Italy_Medieval.SG	Balkan Peninsula	Denmark	-9.5e-05
CHB.SG	Italy_Sardinia_BA_Nuragic	Balkan Peninsula	Denmark	1e-06
CHB.SG	Italy_Sardinia_IA_1	Balkan Peninsula	Denmark	-0.000114
CHB.SG	Italy_Sardinia_IA_2	Balkan Peninsula	Denmark	3.3e-05
CHB.SG	Italy_Sardinia_IA_Punic_1	Balkan Peninsula	Denmark	-0.000201
CHB.SG	Italy_Sardinia_IA_Punic_2	Balkan Peninsula	Denmark	-2.5e-05
CHB.SG	Italy_Sardinia_LA_published	Balkan Peninsula	Denmark	-0.000255
CHB.SG	Italy_Sardinia_LBA	Balkan Peninsula	Denmark	2.1e-05
CHB.SG	Italy_Sardinia_MBA	Balkan Peninsula	Denmark	5.5e-05
CHB.SG	Italy_Sardinia_Medieval	Balkan Peninsula	Denmark	0.000239
CHB.SG	Italy_Sardinia_Roman	Balkan Peninsula	Denmark	1.1e-05
CHB.SG	Italy_Sicily_LBA	Balkan Peninsula	Denmark	-0.000202
CHB.SG	Montenegro_IA_dup.I13170.SG	Balkan Peninsula	Denmark	0.000803
CHB.SG	Montenegro_LBA.SG	Balkan Peninsula	Denmark	-8.5e-05
CHB.SG	Netherlands_EIA	Balkan Peninsula	Denmark	0.001031
CHB.SG	Netherlands_LBA	Balkan Peninsula	Denmark	0.001117
CHB.SG	Netherlands_LIA	Balkan Peninsula	Denmark	0.000913
CHB.SG	Netherlands_MBA	Balkan Peninsula	Denmark	0.000998
CHB.SG	Netherlands_MIA_LIA	Balkan Peninsula	Denmark	0.001043
CHB.SG	Portugal_EBA	Balkan Peninsula	Denmark	0.000161
CHB.SG	Portugal_LBA	Balkan Peninsula	Denmark	0.000509
CHB.SG	Portugal_MBA.SG	Balkan Peninsula	Denmark	0.000398
CHB.SG	Serbia_BA_Maros	Balkan Peninsula	Denmark	0.000363
CHB.SG	Slovakia_IA_Vekerzug	Balkan Peninsula	Denmark	0.000381
CHB.SG	Slovakia_LIA	Balkan Peninsula	Denmark	0.000278
CHB.SG	Slovakia_LIA_LaTene	Balkan Peninsula	Denmark	0.000527
CHB.SG	Slovenia_EIA	Balkan Peninsula	Denmark	0.000358
CHB.SG	Slovenia_LBA	Balkan Peninsula	Denmark	0.000595
CHB.SG	Slovenia_LBA_EIA	Balkan Peninsula	Denmark	0.000445
CHB.SG	Slovenia_MBA	Balkan Peninsula	Denmark	0.000487
CHB.SG	Spain_Carolingian	Balkan Peninsula	Denmark	0.000481
CHB.SG	Spain_EBA	Balkan Peninsula	Denmark	0.000482
CHB.SG	Spain_EIA_Tartessian	Balkan Peninsula	Denmark	0.000378
CHB.SG	Spain_Girona_Visigoth	Balkan Peninsula	Denmark	0.000632
CHB.SG	Spain_Greek_oAegean	Balkan Peninsula	Denmark	-0.000366
CHB.SG	Spain_Greek_oLocal	Balkan Peninsula	Denmark	0.000575
CHB.SG	Spain_Hellenistic_oAegean	Balkan Peninsula	Denmark	-0.000281
CHB.SG	Spain_Hellenistic_oLocal	Balkan Peninsula	Denmark	0.000768
CHB.SG	Spain_IA	Balkan Peninsula	Denmark	0.00051
CHB.SG	Spain_IA_Celt	Balkan Peninsula	Denmark	0.000627
CHB.SG	Spain_IA_Tartessian	Balkan Peninsula	Denmark	0.000769
CHB.SG	Spain_LBA	Balkan Peninsula	Denmark	0.000598
CHB.SG	Spain_LIA	Balkan Peninsula	Denmark	0.000593
CHB.SG	Spain_MBA	Balkan Peninsula	Denmark	0.000453
CHB.SG	Spain_MBA_Formentera_all	Balkan Peninsula	Denmark	0.000416
CHB.SG	Spain_Medieval_published	Balkan Peninsula	Denmark	0.000383
CHB.SG	Spain_Menorca_LBA	Balkan Peninsula	Denmark	0.000545
CHB.SG	Spain_Roman	Balkan Peninsula	Denmark	0.000183
CHB.SG	Spain_Roman_oAegean	Balkan Peninsula	Denmark	-1.1e-05
CHB.SG	Spain_Roman_oLocal	Balkan Peninsula	Denmark	0.000542
CHB.SG	Spain_Visigoth_Barcelona	Balkan Peninsula	Denmark	0.000567
CHB.SG	Spain_Visigoth_Granada	Balkan Peninsula	Denmark	0.000169
CHB.SG	Altinden	Balkan Peninsula	Finland	-0.002197
CHB.SG	Anderten	Balkan Peninsula	Finland	-0.001859
CHB.SG	Austria_IA_LaTene	Balkan Peninsula	Finland	-0.002537
CHB.SG	Bulgaria_IA	Balkan Peninsula	Finland	-0.003462
CHB.SG	SGermany_EIA	Balkan Peninsula	Finland	-0.002266
CHB.SG	Dunum	Balkan Peninsula	Finland	-0.001711
CHB.SG	Drantum	Balkan Peninsula	Finland	-0.001704
CHB.SG	ChannelIslands_IA	Balkan Peninsula	Finland	-0.002173
CHB.SG	ChannelIslands_EIA	Balkan Peninsula	Finland	-0.002143
CHB.SG	ChannelIslands_LIA_LaTene	Balkan Peninsula	Finland	-0.00185
CHB.SG	Croatia_EIA	Balkan Peninsula	Finland	-0.002753
CHB.SG	Croatia_LIA_LaTene	Balkan Peninsula	Finland	-0.002566
CHB.SG	Croatia_MBA	Balkan Peninsula	Finland	-0.002653
CHB.SG	Croatia_MBA_LBA	Balkan Peninsula	Finland	-0.002486
CHB.SG	Czech_IA_Hallstatt	Balkan Peninsula	Finland	-0.00211
CHB.SG	Czech_IA_LaTene	Balkan Peninsula	Finland	-0.002071
CHB.SG	Czech_LBA_Knoviz	Balkan Peninsula	Finland	-0.002068
CHB.SG	Czech_MBA_Tumulus	Balkan Peninsula	Finland	-0.002222
CHB.SG	England_MIA	Balkan Peninsula	Finland	-0.0019
CHB.SG	England_MIA_LIA	Balkan Peninsula	Finland	-0.001929
CHB.SG	England_LBA	Balkan Peninsula	Finland	-0.001867
CHB.SG	England_IA_Roman.SG	Balkan Peninsula	Finland	-0.001858
CHB.SG	England_LBA	Balkan Peninsula	Finland	-0.001867
CHB.SG	England_EIA	Balkan Peninsula	Finland	-0.001931
CHB.SG	France_GrandEst_IA1.SG	Balkan Peninsula	Finland	-0.002292
CHB.SG	France_GrandEst_IA2	Balkan Peninsula	Finland	-0.002027
CHB.SG	France_GrandEst_EBA.SG	Balkan Peninsula	Finland	-0.001947
CHB.SG	France_GrandEst_IA2.SG	Balkan Peninsula	Finland	-0.002125
CHB.SG	France_HautsDeFrance_IA2.SG	Balkan Peninsula	Finland	-0.002029
CHB.SG	France_LaClape_LN_EMBA.SG	Balkan Peninsula	Finland	-0.002977
CHB.SG	France_Medieval	Balkan Peninsula	Finland	-0.002085
CHB.SG	France_Occitanie_EBA.SG	Balkan Peninsula	Finland	-0.002253
CHB.SG	France_Occitanie_EMBA.SG	Balkan Peninsula	Finland	-0.002605
CHB.SG	France_Occitanie_IA2.SG	Balkan Peninsula	Finland	-0.002269
CHB.SG	France_Occitanie_MBA.SG	Balkan Peninsula	Finland	-0.002262
CHB.SG	France_SouthEast_IA2	Balkan Peninsula	Finland	-0.002371
CHB.SG	Germany_EarlyMedieval_Alemanic_Byzantine	Balkan Peninsula	Finland	-0.002229
CHB.SG	Germany_EarlyMedieval.SG	Balkan Peninsula	Finland	-0.001718
CHB.SG	Germany_Lech_EBA	Balkan Peninsula	Finland	-0.002107
CHB.SG	Germany_Lech_MBA	Balkan Peninsula	Finland	-0.002449
CHB.SG	Germany_Roman.SG	Balkan Peninsula	Finland	-0.002542
CHB.SG	Germany_SouthernGermany_Anselfingen_EBA	Balkan Peninsula	Finland	-0.002132
CHB.SG	Germany_SouthernGermany_Singen_EBA	Balkan Peninsula	Finland	-0.002125
CHB.SG	Germany_SouthernGermany_Singen_IA	Balkan Peninsula	Finland	-0.002393
CHB.SG	Greece_BA_Mycenaean	Balkan Peninsula	Finland	-0.003515
CHB.SG	Greece_BA_Mycenaean_Pylos	Balkan Peninsula	Finland	-0.003478
CHB.SG	Greece_Koufonisi_Cycladic_EBA.SG	Balkan Peninsula	Finland	-0.003772
CHB.SG	Greece_Logkas_MBA.SG	Balkan Peninsula	Finland	-0.002873
CHB.SG	Greece_Manika_Helladic_EBA.SG	Balkan Peninsula	Finland	-0.003937
CHB.SG	Greece_Minoan_Kephala_Petras.SG	Balkan Peninsula	Finland	-0.004042
CHB.SG	Greece_Minoan_Lassithi	Balkan Peninsula	Finland	-0.003961
CHB.SG	Greece_Minoan_Odigitria	Balkan Peninsula	Finland	-0.0039
CHB.SG	Hungary_IA_LaTene	Balkan Peninsula	Finland	-0.002464
CHB.SG	Hungary_EIA_Prescythian_Mezocsat	Balkan Peninsula	Finland	-0.002389
CHB.SG	Hungary_EIA	Balkan Peninsula	Finland	-0.002983
CHB.SG	Hungary_EIA_Hallstatt	Balkan Peninsula	Finland	-0.002368
CHB.SG	Hungary_LaTene	Balkan Peninsula	Finland	-0.002634
CHB.SG	Hungary_LBA	Balkan Peninsula	Finland	-0.002384
CHB.SG	Hungary_LBA_EIA	Balkan Peninsula	Finland	-0.002802
CHB.SG	Hungary_Medieval.SG	Balkan Peninsula	Finland	-0.002125
CHB.SG	Ibiza_Punic.SG	Balkan Peninsula	Finland	-0.002992
CHB.SG	Italy_IA_Republic.SG	Balkan Peninsula	Finland	-0.002688
CHB.SG	Italy_Imperial_oCentralEuropean.SG	Balkan Peninsula	Finland	-0.002274
CHB.SG	Italy_Imperial.SG	Balkan Peninsula	Finland	-0.003328
CHB.SG	Italy_LA_oCentralEuropean_o1CentralEuropean.SG	Balkan Peninsula	Finland	-0.002552
CHB.SG	Italy_LA_oCentralEuropean_o2CentralEuropean.SG	Balkan Peninsula	Finland	-0.001991
CHB.SG	Italy_LA_oCentralEuropean_o3CentralEuropean.SG	Balkan Peninsula	Finland	-0.001858
CHB.SG	Italy_LA.SG	Balkan Peninsula	Finland	-0.003186
CHB.SG	Italy_Medieval_EarlyModern_oCentralEuropean.SG	Balkan Peninsula	Finland	-0.002291
CHB.SG	Italy_Medieval_EarlyModern.SG	Balkan Peninsula	Finland	-0.003054
CHB.SG	Italy_Medieval.SG	Balkan Peninsula	Finland	-0.003041
CHB.SG	Italy_Sardinia_BA_Nuragic	Balkan Peninsula	Finland	-0.003356
CHB.SG	Italy_Sardinia_IA_1	Balkan Peninsula	Finland	-0.003317
CHB.SG	Italy_Sardinia_IA_2	Balkan Peninsula	Finland	-0.003064
CHB.SG	Italy_Sardinia_IA_Punic_1	Balkan Peninsula	Finland	-0.003318
CHB.SG	Italy_Sardinia_IA_Punic_2	Balkan Peninsula	Finland	-0.003314
CHB.SG	Italy_Sardinia_LA_published	Balkan Peninsula	Finland	-0.003418
CHB.SG	Italy_Sardinia_LBA	Balkan Peninsula	Finland	-0.003281
CHB.SG	Italy_Sardinia_MBA	Balkan Peninsula	Finland	-0.003291
CHB.SG	Italy_Sardinia_Medieval	Balkan Peninsula	Finland	-0.002947
CHB.SG	Italy_Sardinia_Roman	Balkan Peninsula	Finland	-0.003231
CHB.SG	Italy_Sicily_LBA	Balkan Peninsula	Finland	-0.003469
CHB.SG	Montenegro_IA_dup.I13170.SG	Balkan Peninsula	Finland	-0.001513
CHB.SG	Montenegro_LBA.SG	Balkan Peninsula	Finland	-0.00287
CHB.SG	Netherlands_EIA	Balkan Peninsula	Finland	-0.001807
CHB.SG	Netherlands_LBA	Balkan Peninsula	Finland	-0.00152
CHB.SG	Netherlands_LIA	Balkan Peninsula	Finland	-0.001773
CHB.SG	Netherlands_MBA	Balkan Peninsula	Finland	-0.001629
CHB.SG	Netherlands_MIA_LIA	Balkan Peninsula	Finland	-0.001714
CHB.SG	Portugal_EBA	Balkan Peninsula	Finland	-0.002967
CHB.SG	Portugal_LBA	Balkan Peninsula	Finland	-0.002161
CHB.SG	Portugal_MBA.SG	Balkan Peninsula	Finland	-0.002596
CHB.SG	Serbia_BA_Maros	Balkan Peninsula	Finland	-0.002419
CHB.SG	Slovakia_IA_Vekerzug	Balkan Peninsula	Finland	-0.002346
CHB.SG	Slovakia_LIA	Balkan Peninsula	Finland	-0.00242
CHB.SG	Slovakia_LIA_LaTene	Balkan Peninsula	Finland	-0.002267
CHB.SG	Slovenia_EIA	Balkan Peninsula	Finland	-0.002545
CHB.SG	Slovenia_LBA	Balkan Peninsula	Finland	-0.002364
CHB.SG	Slovenia_LBA_EIA	Balkan Peninsula	Finland	-0.002687
CHB.SG	Slovenia_MBA	Balkan Peninsula	Finland	-0.002507
CHB.SG	Spain_Carolingian	Balkan Peninsula	Finland	-0.00245
CHB.SG	Spain_EBA	Balkan Peninsula	Finland	-0.00252
CHB.SG	Spain_EIA_Tartessian	Balkan Peninsula	Finland	-0.002759
CHB.SG	Spain_Girona_Visigoth	Balkan Peninsula	Finland	-0.002182
CHB.SG	Spain_Greek_oAegean	Balkan Peninsula	Finland	-0.003489
CHB.SG	Spain_Greek_oLocal	Balkan Peninsula	Finland	-0.002392
CHB.SG	Spain_Hellenistic_oAegean	Balkan Peninsula	Finland	-0.003524
CHB.SG	Spain_Hellenistic_oLocal	Balkan Peninsula	Finland	-0.002109
CHB.SG	Spain_IA	Balkan Peninsula	Finland	-0.002477
CHB.SG	Spain_IA_Celt	Balkan Peninsula	Finland	-0.002355
CHB.SG	Spain_IA_Tartessian	Balkan Peninsula	Finland	-0.002395
CHB.SG	Spain_LBA	Balkan Peninsula	Finland	-0.002344
CHB.SG	Spain_LIA	Balkan Peninsula	Finland	-0.002343
CHB.SG	Spain_MBA	Balkan Peninsula	Finland	-0.002578
CHB.SG	Spain_MBA_Formentera_all	Balkan Peninsula	Finland	-0.002567
CHB.SG	Spain_Medieval_published	Balkan Peninsula	Finland	-0.002575
CHB.SG	Spain_Menorca_LBA	Balkan Peninsula	Finland	-0.002457
CHB.SG	Spain_Roman	Balkan Peninsula	Finland	-0.002854
CHB.SG	Spain_Roman_oAegean	Balkan Peninsula	Finland	-0.003124
CHB.SG	Spain_Roman_oLocal	Balkan Peninsula	Finland	-0.002343
CHB.SG	Spain_Visigoth_Barcelona	Balkan Peninsula	Finland	-0.002375
CHB.SG	Spain_Visigoth_Granada	Balkan Peninsula	Finland	-0.00282
CHB.SG	Altinden	Balkan Peninsula	France	0.000542
CHB.SG	Anderten	Balkan Peninsula	France	0.000561
CHB.SG	Austria_IA_LaTene	Balkan Peninsula	France	0.000458
CHB.SG	Bulgaria_IA	Balkan Peninsula	France	0.000262
CHB.SG	SGermany_EIA	Balkan Peninsula	France	0.000583
CHB.SG	Dunum	Balkan Peninsula	France	0.000617
CHB.SG	Drantum	Balkan Peninsula	France	0.000596
CHB.SG	ChannelIslands_IA	Balkan Peninsula	France	0.000727
CHB.SG	ChannelIslands_EIA	Balkan Peninsula	France	0.000717
CHB.SG	ChannelIslands_LIA_LaTene	Balkan Peninsula	France	0.000753
CHB.SG	Croatia_EIA	Balkan Peninsula	France	0.000444
CHB.SG	Croatia_LIA_LaTene	Balkan Peninsula	France	0.000353
CHB.SG	Croatia_MBA	Balkan Peninsula	France	0.000436
CHB.SG	Croatia_MBA_LBA	Balkan Peninsula	France	7.3e-05
CHB.SG	Czech_IA_Hallstatt	Balkan Peninsula	France	0.00054
CHB.SG	Czech_IA_LaTene	Balkan Peninsula	France	0.000546
CHB.SG	Czech_LBA_Knoviz	Balkan Peninsula	France	0.000512
CHB.SG	Czech_MBA_Tumulus	Balkan Peninsula	France	0.000581
CHB.SG	England_MIA	Balkan Peninsula	France	0.000682
CHB.SG	England_MIA_LIA	Balkan Peninsula	France	0.000683
CHB.SG	England_LBA	Balkan Peninsula	France	0.000688
CHB.SG	England_IA_Roman.SG	Balkan Peninsula	France	0.000643
CHB.SG	England_LBA	Balkan Peninsula	France	0.000688
CHB.SG	England_EIA	Balkan Peninsula	France	0.000678
CHB.SG	France_GrandEst_IA1.SG	Balkan Peninsula	France	0.000667
CHB.SG	France_GrandEst_IA2	Balkan Peninsula	France	0.000645
CHB.SG	France_GrandEst_EBA.SG	Balkan Peninsula	France	0.000626
CHB.SG	France_GrandEst_IA2.SG	Balkan Peninsula	France	0.000521
CHB.SG	France_HautsDeFrance_IA2.SG	Balkan Peninsula	France	0.000712
CHB.SG	France_LaClape_LN_EMBA.SG	Balkan Peninsula	France	0.000899
CHB.SG	France_Medieval	Balkan Peninsula	France	0.000648
CHB.SG	France_Occitanie_EBA.SG	Balkan Peninsula	France	0.000753
CHB.SG	France_Occitanie_EMBA.SG	Balkan Peninsula	France	0.000638
CHB.SG	France_Occitanie_IA2.SG	Balkan Peninsula	France	0.00073
CHB.SG	France_Occitanie_MBA.SG	Balkan Peninsula	France	0.000772
CHB.SG	France_SouthEast_IA2	Balkan Peninsula	France	0.000669
CHB.SG	Germany_EarlyMedieval_Alemanic_Byzantine	Balkan Peninsula	France	0.000465
CHB.SG	Germany_EarlyMedieval.SG	Balkan Peninsula	France	0.000541
CHB.SG	Germany_Lech_EBA	Balkan Peninsula	France	0.000598
CHB.SG	Germany_Lech_MBA	Balkan Peninsula	France	0.000615
CHB.SG	Germany_Roman.SG	Balkan Peninsula	France	0.000634
CHB.SG	Germany_SouthernGermany_Anselfingen_EBA	Balkan Peninsula	France	0.00057
CHB.SG	Germany_SouthernGermany_Singen_EBA	Balkan Peninsula	France	0.000597
CHB.SG	Germany_SouthernGermany_Singen_IA	Balkan Peninsula	France	0.000326
CHB.SG	Greece_BA_Mycenaean	Balkan Peninsula	France	0.000207
CHB.SG	Greece_BA_Mycenaean_Pylos	Balkan Peninsula	France	0.000346
CHB.SG	Greece_Koufonisi_Cycladic_EBA.SG	Balkan Peninsula	France	0.000226
CHB.SG	Greece_Logkas_MBA.SG	Balkan Peninsula	France	0.000306
CHB.SG	Greece_Manika_Helladic_EBA.SG	Balkan Peninsula	France	0.000258
CHB.SG	Greece_Minoan_Kephala_Petras.SG	Balkan Peninsula	France	0.000184
CHB.SG	Greece_Minoan_Lassithi	Balkan Peninsula	France	0.000225
CHB.SG	Greece_Minoan_Odigitria	Balkan Peninsula	France	0.000249
CHB.SG	Hungary_IA_LaTene	Balkan Peninsula	France	0.000445
CHB.SG	Hungary_EIA_Prescythian_Mezocsat	Balkan Peninsula	France	0.000368
CHB.SG	Hungary_EIA	Balkan Peninsula	France	0.000478
CHB.SG	Hungary_EIA_Hallstatt	Balkan Peninsula	France	0.000361
CHB.SG	Hungary_LaTene	Balkan Peninsula	France	0.000378
CHB.SG	Hungary_LBA	Balkan Peninsula	France	0.000432
CHB.SG	Hungary_LBA_EIA	Balkan Peninsula	France	0.000325
CHB.SG	Hungary_Medieval.SG	Balkan Peninsula	France	0.000325
CHB.SG	Ibiza_Punic.SG	Balkan Peninsula	France	0.000536
CHB.SG	Italy_IA_Republic.SG	Balkan Peninsula	France	0.000581
CHB.SG	Italy_Imperial_oCentralEuropean.SG	Balkan Peninsula	France	0.000649
CHB.SG	Italy_Imperial.SG	Balkan Peninsula	France	0.000245
CHB.SG	Italy_LA_oCentralEuropean_o1CentralEuropean.SG	Balkan Peninsula	France	0.000483
CHB.SG	Italy_LA_oCentralEuropean_o2CentralEuropean.SG	Balkan Peninsula	France	0.000505
CHB.SG	Italy_LA_oCentralEuropean_o3CentralEuropean.SG	Balkan Peninsula	France	0.000514
CHB.SG	Italy_LA.SG	Balkan Peninsula	France	0.000322
CHB.SG	Italy_Medieval_EarlyModern_oCentralEuropean.SG	Balkan Peninsula	France	0.00053
CHB.SG	Italy_Medieval_EarlyModern.SG	Balkan Peninsula	France	0.000348
CHB.SG	Italy_Medieval.SG	Balkan Peninsula	France	0.000309
CHB.SG	Italy_Sardinia_BA_Nuragic	Balkan Peninsula	France	0.000801
CHB.SG	Italy_Sardinia_IA_1	Balkan Peninsula	France	0.000486
CHB.SG	Italy_Sardinia_IA_2	Balkan Peninsula	France	0.000543
CHB.SG	Italy_Sardinia_IA_Punic_1	Balkan Peninsula	France	0.000513
CHB.SG	Italy_Sardinia_IA_Punic_2	Balkan Peninsula	France	0.000643
CHB.SG	Italy_Sardinia_LA_published	Balkan Peninsula	France	0.000338
CHB.SG	Italy_Sardinia_LBA	Balkan Peninsula	France	0.000818
CHB.SG	Italy_Sardinia_MBA	Balkan Peninsula	France	0.000847
CHB.SG	Italy_Sardinia_Medieval	Balkan Peninsula	France	0.000645
CHB.SG	Italy_Sardinia_Roman	Balkan Peninsula	France	0.000686
CHB.SG	Italy_Sicily_LBA	Balkan Peninsula	France	0.00046
CHB.SG	Montenegro_IA_dup.I13170.SG	Balkan Peninsula	France	0.000433
CHB.SG	Montenegro_LBA.SG	Balkan Peninsula	France	0.000276
CHB.SG	Netherlands_EIA	Balkan Peninsula	France	0.000552
CHB.SG	Netherlands_LBA	Balkan Peninsula	France	0.000608
CHB.SG	Netherlands_LIA	Balkan Peninsula	France	0.000562
CHB.SG	Netherlands_MBA	Balkan Peninsula	France	0.000629
CHB.SG	Netherlands_MIA_LIA	Balkan Peninsula	France	0.000741
CHB.SG	Portugal_EBA	Balkan Peninsula	France	0.000795
CHB.SG	Portugal_LBA	Balkan Peninsula	France	0.000779
CHB.SG	Portugal_MBA.SG	Balkan Peninsula	France	0.000826
CHB.SG	Serbia_BA_Maros	Balkan Peninsula	France	0.000414
CHB.SG	Slovakia_IA_Vekerzug	Balkan Peninsula	France	0.000345
CHB.SG	Slovakia_LIA	Balkan Peninsula	France	0.000374
CHB.SG	Slovakia_LIA_LaTene	Balkan Peninsula	France	0.000528
CHB.SG	Slovenia_EIA	Balkan Peninsula	France	0.000478
CHB.SG	Slovenia_LBA	Balkan Peninsula	France	0.000564
CHB.SG	Slovenia_LBA_EIA	Balkan Peninsula	France	0.000579
CHB.SG	Slovenia_MBA	Balkan Peninsula	France	0.000603
CHB.SG	Spain_Carolingian	Balkan Peninsula	France	0.000655
CHB.SG	Spain_EBA	Balkan Peninsula	France	0.000822
CHB.SG	Spain_EIA_Tartessian	Balkan Peninsula	France	0.000748
CHB.SG	Spain_Girona_Visigoth	Balkan Peninsula	France	0.000516
CHB.SG	Spain_Greek_oAegean	Balkan Peninsula	France	0.000245
CHB.SG	Spain_Greek_oLocal	Balkan Peninsula	France	0.000659
CHB.SG	Spain_Hellenistic_oAegean	Balkan Peninsula	France	0.000348
CHB.SG	Spain_Hellenistic_oLocal	Balkan Peninsula	France	0.000718
CHB.SG	Spain_IA	Balkan Peninsula	France	0.000796
CHB.SG	Spain_IA_Celt	Balkan Peninsula	France	0.00078
CHB.SG	Spain_IA_Tartessian	Balkan Peninsula	France	0.001029
CHB.SG	Spain_LBA	Balkan Peninsula	France	0.000822
CHB.SG	Spain_LIA	Balkan Peninsula	France	0.000845
CHB.SG	Spain_MBA	Balkan Peninsula	France	0.000775
CHB.SG	Spain_MBA_Formentera_all	Balkan Peninsula	France	0.000773
CHB.SG	Spain_Medieval_published	Balkan Peninsula	France	0.000615
CHB.SG	Spain_Menorca_LBA	Balkan Peninsula	France	0.000759
CHB.SG	Spain_Roman	Balkan Peninsula	France	0.000604
CHB.SG	Spain_Roman_oAegean	Balkan Peninsula	France	0.000428
CHB.SG	Spain_Roman_oLocal	Balkan Peninsula	France	0.000721
CHB.SG	Spain_Visigoth_Barcelona	Balkan Peninsula	France	0.000652
CHB.SG	Spain_Visigoth_Granada	Balkan Peninsula	France	0.000603
CHB.SG	Altinden	Balkan Peninsula	Germany	0.000492
CHB.SG	Anderten	Balkan Peninsula	Germany	0.000701
CHB.SG	Austria_IA_LaTene	Balkan Peninsula	Germany	0.000307
CHB.SG	Bulgaria_IA	Balkan Peninsula	Germany	-0.000147
CHB.SG	SGermany_EIA	Balkan Peninsula	Germany	0.000463
CHB.SG	Dunum	Balkan Peninsula	Germany	0.000822
CHB.SG	Drantum	Balkan Peninsula	Germany	0.000792
CHB.SG	ChannelIslands_IA	Balkan Peninsula	Germany	0.000565
CHB.SG	ChannelIslands_EIA	Balkan Peninsula	Germany	0.000552
CHB.SG	ChannelIslands_LIA_LaTene	Balkan Peninsula	Germany	0.000674
CHB.SG	Croatia_EIA	Balkan Peninsula	Germany	0.000226
CHB.SG	Croatia_LIA_LaTene	Balkan Peninsula	Germany	0.000221
CHB.SG	Croatia_MBA	Balkan Peninsula	Germany	0.000235
CHB.SG	Croatia_MBA_LBA	Balkan Peninsula	Germany	0.000176
CHB.SG	Czech_IA_Hallstatt	Balkan Peninsula	Germany	0.000506
CHB.SG	Czech_IA_LaTene	Balkan Peninsula	Germany	0.000551
CHB.SG	Czech_LBA_Knoviz	Balkan Peninsula	Germany	0.000528
CHB.SG	Czech_MBA_Tumulus	Balkan Peninsula	Germany	0.000511
CHB.SG	England_MIA	Balkan Peninsula	Germany	0.000661
CHB.SG	England_MIA_LIA	Balkan Peninsula	Germany	0.000641
CHB.SG	England_LBA	Balkan Peninsula	Germany	0.000668
CHB.SG	England_IA_Roman.SG	Balkan Peninsula	Germany	0.000698
CHB.SG	England_LBA	Balkan Peninsula	Germany	0.000668
CHB.SG	England_EIA	Balkan Peninsula	Germany	0.000652
CHB.SG	France_GrandEst_IA1.SG	Balkan Peninsula	Germany	0.000523
CHB.SG	France_GrandEst_IA2	Balkan Peninsula	Germany	0.0006
CHB.SG	France_GrandEst_EBA.SG	Balkan Peninsula	Germany	0.000582
CHB.SG	France_GrandEst_IA2.SG	Balkan Peninsula	Germany	0.000478
CHB.SG	France_HautsDeFrance_IA2.SG	Balkan Peninsula	Germany	0.000658
CHB.SG	France_LaClape_LN_EMBA.SG	Balkan Peninsula	Germany	0.000244
CHB.SG	France_Medieval	Balkan Peninsula	Germany	0.000611
CHB.SG	France_Occitanie_EBA.SG	Balkan Peninsula	Germany	0.000489
CHB.SG	France_Occitanie_EMBA.SG	Balkan Peninsula	Germany	0.000339
CHB.SG	France_Occitanie_IA2.SG	Balkan Peninsula	Germany	0.00057
CHB.SG	France_Occitanie_MBA.SG	Balkan Peninsula	Germany	0.000599
CHB.SG	France_SouthEast_IA2	Balkan Peninsula	Germany	0.000463
CHB.SG	Germany_EarlyMedieval_Alemanic_Byzantine	Balkan Peninsula	Germany	0.000434
CHB.SG	Germany_EarlyMedieval.SG	Balkan Peninsula	Germany	0.000732
CHB.SG	Germany_Lech_EBA	Balkan Peninsula	Germany	0.000526
CHB.SG	Germany_Lech_MBA	Balkan Peninsula	Germany	0.000421
CHB.SG	Germany_Roman.SG	Balkan Peninsula	Germany	0.000457
CHB.SG	Germany_SouthernGermany_Anselfingen_EBA	Balkan Peninsula	Germany	0.000547
CHB.SG	Germany_SouthernGermany_Singen_EBA	Balkan Peninsula	Germany	0.000491
CHB.SG	Germany_SouthernGermany_Singen_IA	Balkan Peninsula	Germany	0.000248
CHB.SG	Greece_BA_Mycenaean	Balkan Peninsula	Germany	-0.000186
CHB.SG	Greece_BA_Mycenaean_Pylos	Balkan Peninsula	Germany	-2.5e-05
CHB.SG	Greece_Koufonisi_Cycladic_EBA.SG	Balkan Peninsula	Germany	-0.000269
CHB.SG	Greece_Logkas_MBA.SG	Balkan Peninsula	Germany	0.00011
CHB.SG	Greece_Manika_Helladic_EBA.SG	Balkan Peninsula	Germany	-0.000327
CHB.SG	Greece_Minoan_Kephala_Petras.SG	Balkan Peninsula	Germany	-0.000403
CHB.SG	Greece_Minoan_Lassithi	Balkan Peninsula	Germany	-0.000348
CHB.SG	Greece_Minoan_Odigitria	Balkan Peninsula	Germany	-0.000346
CHB.SG	Hungary_IA_LaTene	Balkan Peninsula	Germany	0.000339
CHB.SG	Hungary_EIA_Prescythian_Mezocsat	Balkan Peninsula	Germany	0.000321
CHB.SG	Hungary_EIA	Balkan Peninsula	Germany	0.000156
CHB.SG	Hungary_EIA_Hallstatt	Balkan Peninsula	Germany	0.000291
CHB.SG	Hungary_LaTene	Balkan Peninsula	Germany	0.000244
CHB.SG	Hungary_LBA	Balkan Peninsula	Germany	0.000362
CHB.SG	Hungary_LBA_EIA	Balkan Peninsula	Germany	0.000138
CHB.SG	Hungary_Medieval.SG	Balkan Peninsula	Germany	0.000326
CHB.SG	Ibiza_Punic.SG	Balkan Peninsula	Germany	0.000122
CHB.SG	Italy_IA_Republic.SG	Balkan Peninsula	Germany	0.000272
CHB.SG	Italy_Imperial_oCentralEuropean.SG	Balkan Peninsula	Germany	0.000447
CHB.SG	Italy_Imperial.SG	Balkan Peninsula	Germany	-0.000128
CHB.SG	Italy_LA_oCentralEuropean_o1CentralEuropean.SG	Balkan Peninsula	Germany	0.000302
CHB.SG	Italy_LA_oCentralEuropean_o2CentralEuropean.SG	Balkan Peninsula	Germany	0.000587
CHB.SG	Italy_LA_oCentralEuropean_o3CentralEuropean.SG	Balkan Peninsula	Germany	0.000612
CHB.SG	Italy_LA.SG	Balkan Peninsula	Germany	-3.1e-05
CHB.SG	Italy_Medieval_EarlyModern_oCentralEuropean.SG	Balkan Peninsula	Germany	0.000482
CHB.SG	Italy_Medieval_EarlyModern.SG	Balkan Peninsula	Germany	4.8e-05
CHB.SG	Italy_Medieval.SG	Balkan Peninsula	Germany	-9e-06
CHB.SG	Italy_Sardinia_BA_Nuragic	Balkan Peninsula	Germany	0.000113
CHB.SG	Italy_Sardinia_IA_1	Balkan Peninsula	Germany	3.2e-05
CHB.SG	Italy_Sardinia_IA_2	Balkan Peninsula	Germany	0.000156
CHB.SG	Italy_Sardinia_IA_Punic_1	Balkan Peninsula	Germany	-5.2e-05
CHB.SG	Italy_Sardinia_IA_Punic_2	Balkan Peninsula	Germany	9.8e-05
CHB.SG	Italy_Sardinia_LA_published	Balkan Peninsula	Germany	-0.000119
CHB.SG	Italy_Sardinia_LBA	Balkan Peninsula	Germany	0.000121
CHB.SG	Italy_Sardinia_MBA	Balkan Peninsula	Germany	0.000148
CHB.SG	Italy_Sardinia_Medieval	Balkan Peninsula	Germany	0.00022
CHB.SG	Italy_Sardinia_Roman	Balkan Peninsula	Germany	0.000126
CHB.SG	Italy_Sicily_LBA	Balkan Peninsula	Germany	-7e-05
CHB.SG	Montenegro_IA_dup.I13170.SG	Balkan Peninsula	Germany	0.000692
CHB.SG	Montenegro_LBA.SG	Balkan Peninsula	Germany	0.000126
CHB.SG	Netherlands_EIA	Balkan Peninsula	Germany	0.00074
CHB.SG	Netherlands_LBA	Balkan Peninsula	Germany	0.000848
CHB.SG	Netherlands_LIA	Balkan Peninsula	Germany	0.000696
CHB.SG	Netherlands_MBA	Balkan Peninsula	Germany	0.000745
CHB.SG	Netherlands_MIA_LIA	Balkan Peninsula	Germany	0.000791
CHB.SG	Portugal_EBA	Balkan Peninsula	Germany	0.000225
CHB.SG	Portugal_LBA	Balkan Peninsula	Germany	0.000404
CHB.SG	Portugal_MBA.SG	Balkan Peninsula	Germany	0.000374
CHB.SG	Serbia_BA_Maros	Balkan Peninsula	Germany	0.000299
CHB.SG	Slovakia_IA_Vekerzug	Balkan Peninsula	Germany	0.000332
CHB.SG	Slovakia_LIA	Balkan Peninsula	Germany	0.000233
CHB.SG	Slovakia_LIA_LaTene	Balkan Peninsula	Germany	0.000424
CHB.SG	Slovenia_EIA	Balkan Peninsula	Germany	0.000314
CHB.SG	Slovenia_LBA	Balkan Peninsula	Germany	0.000475
CHB.SG	Slovenia_LBA_EIA	Balkan Peninsula	Germany	0.000359
CHB.SG	Slovenia_MBA	Balkan Peninsula	Germany	0.00041
CHB.SG	Spain_Carolingian	Balkan Peninsula	Germany	0.000399
CHB.SG	Spain_EBA	Balkan Peninsula	Germany	0.000423
CHB.SG	Spain_EIA_Tartessian	Balkan Peninsula	Germany	0.000288
CHB.SG	Spain_Girona_Visigoth	Balkan Peninsula	Germany	0.000479
CHB.SG	Spain_Greek_oAegean	Balkan Peninsula	Germany	-0.000222
CHB.SG	Spain_Greek_oLocal	Balkan Peninsula	Germany	0.000448
CHB.SG	Spain_Hellenistic_oAegean	Balkan Peninsula	Germany	-0.000132
CHB.SG	Spain_Hellenistic_oLocal	Balkan Peninsula	Germany	0.000611
CHB.SG	Spain_IA	Balkan Peninsula	Germany	0.000457
CHB.SG	Spain_IA_Celt	Balkan Peninsula	Germany	0.000528
CHB.SG	Spain_IA_Tartessian	Balkan Peninsula	Germany	0.000727
CHB.SG	Spain_LBA	Balkan Peninsula	Germany	0.000478
CHB.SG	Spain_LIA	Balkan Peninsula	Germany	0.000506
CHB.SG	Spain_MBA	Balkan Peninsula	Germany	0.000404
CHB.SG	Spain_MBA_Formentera_all	Balkan Peninsula	Germany	0.000383
CHB.SG	Spain_Medieval_published	Balkan Peninsula	Germany	0.000363
CHB.SG	Spain_Menorca_LBA	Balkan Peninsula	Germany	0.00043
CHB.SG	Spain_Roman	Balkan Peninsula	Germany	0.000172
CHB.SG	Spain_Roman_oAegean	Balkan Peninsula	Germany	0.000159
CHB.SG	Spain_Roman_oLocal	Balkan Peninsula	Germany	0.00049
CHB.SG	Spain_Visigoth_Barcelona	Balkan Peninsula	Germany	0.000472
CHB.SG	Spain_Visigoth_Granada	Balkan Peninsula	Germany	0.00019
CHB.SG	Altinden	Balkan Peninsula	Ireland	0.000652
CHB.SG	Anderten	Balkan Peninsula	Ireland	0.000849
CHB.SG	Austria_IA_LaTene	Balkan Peninsula	Ireland	0.000429
CHB.SG	Bulgaria_IA	Balkan Peninsula	Ireland	-0.000157
CHB.SG	SGermany_EIA	Balkan Peninsula	Ireland	0.000628
CHB.SG	Dunum	Balkan Peninsula	Ireland	0.001
CHB.SG	Drantum	Balkan Peninsula	Ireland	0.000965
CHB.SG	ChannelIslands_IA	Balkan Peninsula	Ireland	0.000939
CHB.SG	ChannelIslands_EIA	Balkan Peninsula	Ireland	0.001064
CHB.SG	ChannelIslands_LIA_LaTene	Balkan Peninsula	Ireland	0.001029
CHB.SG	Croatia_EIA	Balkan Peninsula	Ireland	0.000382
CHB.SG	Croatia_LIA_LaTene	Balkan Peninsula	Ireland	0.000282
CHB.SG	Croatia_MBA	Balkan Peninsula	Ireland	0.000403
CHB.SG	Croatia_MBA_LBA	Balkan Peninsula	Ireland	9.6e-05
CHB.SG	Czech_IA_Hallstatt	Balkan Peninsula	Ireland	0.000683
CHB.SG	Czech_IA_LaTene	Balkan Peninsula	Ireland	0.000757
CHB.SG	Czech_LBA_Knoviz	Balkan Peninsula	Ireland	0.000726
CHB.SG	Czech_MBA_Tumulus	Balkan Peninsula	Ireland	0.000677
CHB.SG	England_MIA	Balkan Peninsula	Ireland	0.001083
CHB.SG	England_MIA_LIA	Balkan Peninsula	Ireland	0.001066
CHB.SG	England_LBA	Balkan Peninsula	Ireland	0.001113
CHB.SG	England_IA_Roman.SG	Balkan Peninsula	Ireland	0.001067
CHB.SG	England_LBA	Balkan Peninsula	Ireland	0.001113
CHB.SG	England_EIA	Balkan Peninsula	Ireland	0.001068
CHB.SG	France_GrandEst_IA1.SG	Balkan Peninsula	Ireland	0.000757
CHB.SG	France_GrandEst_IA2	Balkan Peninsula	Ireland	0.000888
CHB.SG	France_GrandEst_EBA.SG	Balkan Peninsula	Ireland	0.00096
CHB.SG	France_GrandEst_IA2.SG	Balkan Peninsula	Ireland	0.000705
CHB.SG	France_HautsDeFrance_IA2.SG	Balkan Peninsula	Ireland	0.000912
CHB.SG	France_LaClape_LN_EMBA.SG	Balkan Peninsula	Ireland	0.000316
CHB.SG	France_Medieval	Balkan Peninsula	Ireland	0.001025
CHB.SG	France_Occitanie_EBA.SG	Balkan Peninsula	Ireland	0.000753
CHB.SG	France_Occitanie_EMBA.SG	Balkan Peninsula	Ireland	0.00061
CHB.SG	France_Occitanie_IA2.SG	Balkan Peninsula	Ireland	0.000852
CHB.SG	France_Occitanie_MBA.SG	Balkan Peninsula	Ireland	0.000871
CHB.SG	France_SouthEast_IA2	Balkan Peninsula	Ireland	0.000717
CHB.SG	Germany_EarlyMedieval_Alemanic_Byzantine	Balkan Peninsula	Ireland	0.000558
CHB.SG	Germany_EarlyMedieval.SG	Balkan Peninsula	Ireland	0.000855
CHB.SG	Germany_Lech_EBA	Balkan Peninsula	Ireland	0.000802
CHB.SG	Germany_Lech_MBA	Balkan Peninsula	Ireland	0.000643
CHB.SG	Germany_Roman.SG	Balkan Peninsula	Ireland	0.000596
CHB.SG	Germany_SouthernGermany_Anselfingen_EBA	Balkan Peninsula	Ireland	0.000818
CHB.SG	Germany_SouthernGermany_Singen_EBA	Balkan Peninsula	Ireland	0.000799
CHB.SG	Germany_SouthernGermany_Singen_IA	Balkan Peninsula	Ireland	0.00035
CHB.SG	Greece_BA_Mycenaean	Balkan Peninsula	Ireland	-0.000324
CHB.SG	Greece_BA_Mycenaean_Pylos	Balkan Peninsula	Ireland	-5.2e-05
CHB.SG	Greece_Koufonisi_Cycladic_EBA.SG	Balkan Peninsula	Ireland	-0.000453
CHB.SG	Greece_Logkas_MBA.SG	Balkan Peninsula	Ireland	0.000195
CHB.SG	Greece_Manika_Helladic_EBA.SG	Balkan Peninsula	Ireland	-0.000438
CHB.SG	Greece_Minoan_Kephala_Petras.SG	Balkan Peninsula	Ireland	-0.000599
CHB.SG	Greece_Minoan_Lassithi	Balkan Peninsula	Ireland	-0.000519
CHB.SG	Greece_Minoan_Odigitria	Balkan Peninsula	Ireland	-0.000511
CHB.SG	Hungary_IA_LaTene	Balkan Peninsula	Ireland	0.000458
CHB.SG	Hungary_EIA_Prescythian_Mezocsat	Balkan Peninsula	Ireland	0.000393
CHB.SG	Hungary_EIA	Balkan Peninsula	Ireland	0.000238
CHB.SG	Hungary_EIA_Hallstatt	Balkan Peninsula	Ireland	0.000354
CHB.SG	Hungary_LaTene	Balkan Peninsula	Ireland	0.000337
CHB.SG	Hungary_LBA	Balkan Peninsula	Ireland	0.000459
CHB.SG	Hungary_LBA_EIA	Balkan Peninsula	Ireland	0.000244
CHB.SG	Hungary_Medieval.SG	Balkan Peninsula	Ireland	0.000419
CHB.SG	Ibiza_Punic.SG	Balkan Peninsula	Ireland	0.000185
CHB.SG	Italy_IA_Republic.SG	Balkan Peninsula	Ireland	0.000409
CHB.SG	Italy_Imperial_oCentralEuropean.SG	Balkan Peninsula	Ireland	0.000651
CHB.SG	Italy_Imperial.SG	Balkan Peninsula	Ireland	-0.000183
CHB.SG	Italy_LA_oCentralEuropean_o1CentralEuropean.SG	Balkan Peninsula	Ireland	0.000416
CHB.SG	Italy_LA_oCentralEuropean_o2CentralEuropean.SG	Balkan Peninsula	Ireland	0.000711
CHB.SG	Italy_LA_oCentralEuropean_o3CentralEuropean.SG	Balkan Peninsula	Ireland	0.000752
CHB.SG	Italy_LA.SG	Balkan Peninsula	Ireland	-6.5e-05
CHB.SG	Italy_Medieval_EarlyModern_oCentralEuropean.SG	Balkan Peninsula	Ireland	0.000592
CHB.SG	Italy_Medieval_EarlyModern.SG	Balkan Peninsula	Ireland	3.3e-05
CHB.SG	Italy_Medieval.SG	Balkan Peninsula	Ireland	2e-06
CHB.SG	Italy_Sardinia_BA_Nuragic	Balkan Peninsula	Ireland	0.000119
CHB.SG	Italy_Sardinia_IA_1	Balkan Peninsula	Ireland	2e-06
CHB.SG	Italy_Sardinia_IA_2	Balkan Peninsula	Ireland	0.00021
CHB.SG	Italy_Sardinia_IA_Punic_1	Balkan Peninsula	Ireland	-0.000105
CHB.SG	Italy_Sardinia_IA_Punic_2	Balkan Peninsula	Ireland	0.000151
CHB.SG	Italy_Sardinia_LA_published	Balkan Peninsula	Ireland	-0.000156
CHB.SG	Italy_Sardinia_LBA	Balkan Peninsula	Ireland	0.000117
CHB.SG	Italy_Sardinia_MBA	Balkan Peninsula	Ireland	0.000188
CHB.SG	Italy_Sardinia_Medieval	Balkan Peninsula	Ireland	0.000367
CHB.SG	Italy_Sardinia_Roman	Balkan Peninsula	Ireland	0.000161
CHB.SG	Italy_Sicily_LBA	Balkan Peninsula	Ireland	-0.000121
CHB.SG	Montenegro_IA_dup.I13170.SG	Balkan Peninsula	Ireland	0.000774
CHB.SG	Montenegro_LBA.SG	Balkan Peninsula	Ireland	0.000116
CHB.SG	Netherlands_EIA	Balkan Peninsula	Ireland	0.001091
CHB.SG	Netherlands_LBA	Balkan Peninsula	Ireland	0.001153
CHB.SG	Netherlands_LIA	Balkan Peninsula	Ireland	0.001069
CHB.SG	Netherlands_MBA	Balkan Peninsula	Ireland	0.001097
CHB.SG	Netherlands_MIA_LIA	Balkan Peninsula	Ireland	0.001133
CHB.SG	Portugal_EBA	Balkan Peninsula	Ireland	0.000339
CHB.SG	Portugal_LBA	Balkan Peninsula	Ireland	0.000787
CHB.SG	Portugal_MBA.SG	Balkan Peninsula	Ireland	0.00054
CHB.SG	Serbia_BA_Maros	Balkan Peninsula	Ireland	0.000441
CHB.SG	Slovakia_IA_Vekerzug	Balkan Peninsula	Ireland	0.000396
CHB.SG	Slovakia_LIA	Balkan Peninsula	Ireland	0.000327
CHB.SG	Slovakia_LIA_LaTene	Balkan Peninsula	Ireland	0.000597
CHB.SG	Slovenia_EIA	Balkan Peninsula	Ireland	0.000442
CHB.SG	Slovenia_LBA	Balkan Peninsula	Ireland	0.000698
CHB.SG	Slovenia_LBA_EIA	Balkan Peninsula	Ireland	0.000425
CHB.SG	Slovenia_MBA	Balkan Peninsula	Ireland	0.000512
CHB.SG	Spain_Carolingian	Balkan Peninsula	Ireland	0.000572
CHB.SG	Spain_EBA	Balkan Peninsula	Ireland	0.000616
CHB.SG	Spain_EIA_Tartessian	Balkan Peninsula	Ireland	0.000597
CHB.SG	Spain_Girona_Visigoth	Balkan Peninsula	Ireland	0.000604
CHB.SG	Spain_Greek_oAegean	Balkan Peninsula	Ireland	-0.000318
CHB.SG	Spain_Greek_oLocal	Balkan Peninsula	Ireland	0.000724
CHB.SG	Spain_Hellenistic_oAegean	Balkan Peninsula	Ireland	-0.000197
CHB.SG	Spain_Hellenistic_oLocal	Balkan Peninsula	Ireland	0.000879
CHB.SG	Spain_IA	Balkan Peninsula	Ireland	0.000663
CHB.SG	Spain_IA_Celt	Balkan Peninsula	Ireland	0.000826
CHB.SG	Spain_IA_Tartessian	Balkan Peninsula	Ireland	0.000802
CHB.SG	Spain_LBA	Balkan Peninsula	Ireland	0.000739
CHB.SG	Spain_LIA	Balkan Peninsula	Ireland	0.000802
CHB.SG	Spain_MBA	Balkan Peninsula	Ireland	0.000588
CHB.SG	Spain_MBA_Formentera_all	Balkan Peninsula	Ireland	0.000586
CHB.SG	Spain_Medieval_published	Balkan Peninsula	Ireland	0.000528
CHB.SG	Spain_Menorca_LBA	Balkan Peninsula	Ireland	0.00068
CHB.SG	Spain_Roman	Balkan Peninsula	Ireland	0.0003
CHB.SG	Spain_Roman_oAegean	Balkan Peninsula	Ireland	6.8e-05
CHB.SG	Spain_Roman_oLocal	Balkan Peninsula	Ireland	0.000709
CHB.SG	Spain_Visigoth_Barcelona	Balkan Peninsula	Ireland	0.000707
CHB.SG	Spain_Visigoth_Granada	Balkan Peninsula	Ireland	0.000316
CHB.SG	Altinden	Balkan Peninsula	Italy	0.000429
CHB.SG	Anderten	Balkan Peninsula	Italy	0.000264
CHB.SG	Austria_IA_LaTene	Balkan Peninsula	Italy	0.000477
CHB.SG	Bulgaria_IA	Balkan Peninsula	Italy	0.000862
CHB.SG	SGermany_EIA	Balkan Peninsula	Italy	0.000481
CHB.SG	Dunum	Balkan Peninsula	Italy	0.00022
CHB.SG	Drantum	Balkan Peninsula	Italy	0.000199
CHB.SG	ChannelIslands_IA	Balkan Peninsula	Italy	0.000424
CHB.SG	ChannelIslands_EIA	Balkan Peninsula	Italy	0.00043
CHB.SG	ChannelIslands_LIA_LaTene	Balkan Peninsula	Italy	0.000374
CHB.SG	Croatia_EIA	Balkan Peninsula	Italy	0.000581
CHB.SG	Croatia_LIA_LaTene	Balkan Peninsula	Italy	0.000499
CHB.SG	Croatia_MBA	Balkan Peninsula	Italy	0.000549
CHB.SG	Croatia_MBA_LBA	Balkan Peninsula	Italy	0.000166
CHB.SG	Czech_IA_Hallstatt	Balkan Peninsula	Italy	0.000372
CHB.SG	Czech_IA_LaTene	Balkan Peninsula	Italy	0.000317
CHB.SG	Czech_LBA_Knoviz	Balkan Peninsula	Italy	0.000273
CHB.SG	Czech_MBA_Tumulus	Balkan Peninsula	Italy	0.000365
CHB.SG	England_MIA	Balkan Peninsula	Italy	0.000282
CHB.SG	England_MIA_LIA	Balkan Peninsula	Italy	0.000286
CHB.SG	England_LBA	Balkan Peninsula	Italy	0.00024
CHB.SG	England_IA_Roman.SG	Balkan Peninsula	Italy	0.000245
CHB.SG	England_LBA	Balkan Peninsula	Italy	0.00024
CHB.SG	England_EIA	Balkan Peninsula	Italy	0.000292
CHB.SG	France_GrandEst_IA1.SG	Balkan Peninsula	Italy	0.000475
CHB.SG	France_GrandEst_IA2	Balkan Peninsula	Italy	0.000351
CHB.SG	France_GrandEst_EBA.SG	Balkan Peninsula	Italy	0.000295
CHB.SG	France_GrandEst_IA2.SG	Balkan Peninsula	Italy	0.000359
CHB.SG	France_HautsDeFrance_IA2.SG	Balkan Peninsula	Italy	0.000431
CHB.SG	France_LaClape_LN_EMBA.SG	Balkan Peninsula	Italy	0.000994
CHB.SG	France_Medieval	Balkan Peninsula	Italy	0.000344
CHB.SG	France_Occitanie_EBA.SG	Balkan Peninsula	Italy	0.00052
CHB.SG	France_Occitanie_EMBA.SG	Balkan Peninsula	Italy	0.000516
CHB.SG	France_Occitanie_IA2.SG	Balkan Peninsula	Italy	0.000504
CHB.SG	France_Occitanie_MBA.SG	Balkan Peninsula	Italy	0.000658
CHB.SG	France_SouthEast_IA2	Balkan Peninsula	Italy	0.000536
CHB.SG	Germany_EarlyMedieval_Alemanic_Byzantine	Balkan Peninsula	Italy	0.000371
CHB.SG	Germany_EarlyMedieval.SG	Balkan Peninsula	Italy	0.000179
CHB.SG	Germany_Lech_EBA	Balkan Peninsula	Italy	0.000388
CHB.SG	Germany_Lech_MBA	Balkan Peninsula	Italy	0.00059
CHB.SG	Germany_Roman.SG	Balkan Peninsula	Italy	0.000668
CHB.SG	Germany_SouthernGermany_Anselfingen_EBA	Balkan Peninsula	Italy	0.000292
CHB.SG	Germany_SouthernGermany_Singen_EBA	Balkan Peninsula	Italy	0.000332
CHB.SG	Germany_SouthernGermany_Singen_IA	Balkan Peninsula	Italy	0.00024
CHB.SG	Greece_BA_Mycenaean	Balkan Peninsula	Italy	0.000951
CHB.SG	Greece_BA_Mycenaean_Pylos	Balkan Peninsula	Italy	0.000969
CHB.SG	Greece_Koufonisi_Cycladic_EBA.SG	Balkan Peninsula	Italy	0.001147
CHB.SG	Greece_Logkas_MBA.SG	Balkan Peninsula	Italy	0.000583
CHB.SG	Greece_Manika_Helladic_EBA.SG	Balkan Peninsula	Italy	0.001128
CHB.SG	Greece_Minoan_Kephala_Petras.SG	Balkan Peninsula	Italy	0.001142
CHB.SG	Greece_Minoan_Lassithi	Balkan Peninsula	Italy	0.001141
CHB.SG	Greece_Minoan_Odigitria	Balkan Peninsula	Italy	0.00123
CHB.SG	Hungary_IA_LaTene	Balkan Peninsula	Italy	0.000424
CHB.SG	Hungary_EIA_Prescythian_Mezocsat	Balkan Peninsula	Italy	0.000362
CHB.SG	Hungary_EIA	Balkan Peninsula	Italy	0.000757
CHB.SG	Hungary_EIA_Hallstatt	Balkan Peninsula	Italy	0.000285
CHB.SG	Hungary_LaTene	Balkan Peninsula	Italy	0.000478
CHB.SG	Hungary_LBA	Balkan Peninsula	Italy	0.00036
CHB.SG	Hungary_LBA_EIA	Balkan Peninsula	Italy	0.000512
CHB.SG	Hungary_Medieval.SG	Balkan Peninsula	Italy	0.000295
CHB.SG	Ibiza_Punic.SG	Balkan Peninsula	Italy	0.000908
CHB.SG	Italy_IA_Republic.SG	Balkan Peninsula	Italy	0.000719
CHB.SG	Italy_Imperial_oCentralEuropean.SG	Balkan Peninsula	Italy	0.000508
CHB.SG	Italy_Imperial.SG	Balkan Peninsula	Italy	0.000926
CHB.SG	Italy_LA_oCentralEuropean_o1CentralEuropean.SG	Balkan Peninsula	Italy	0.000593
CHB.SG	Italy_LA_oCentralEuropean_o2CentralEuropean.SG	Balkan Peninsula	Italy	0.000344
CHB.SG	Italy_LA_oCentralEuropean_o3CentralEuropean.SG	Balkan Peninsula	Italy	0.000206
CHB.SG	Italy_LA.SG	Balkan Peninsula	Italy	0.000873
CHB.SG	Italy_Medieval_EarlyModern_oCentralEuropean.SG	Balkan Peninsula	Italy	0.000458
CHB.SG	Italy_Medieval_EarlyModern.SG	Balkan Peninsula	Italy	0.000816
CHB.SG	Italy_Medieval.SG	Balkan Peninsula	Italy	0.000772
CHB.SG	Italy_Sardinia_BA_Nuragic	Balkan Peninsula	Italy	0.00122
CHB.SG	Italy_Sardinia_IA_1	Balkan Peninsula	Italy	0.001074
CHB.SG	Italy_Sardinia_IA_2	Balkan Peninsula	Italy	0.000908
CHB.SG	Italy_Sardinia_IA_Punic_1	Balkan Peninsula	Italy	0.001064
CHB.SG	Italy_Sardinia_IA_Punic_2	Balkan Peninsula	Italy	0.001072
CHB.SG	Italy_Sardinia_LA_published	Balkan Peninsula	Italy	0.001037
CHB.SG	Italy_Sardinia_LBA	Balkan Peninsula	Italy	0.001198
CHB.SG	Italy_Sardinia_MBA	Balkan Peninsula	Italy	0.001178
CHB.SG	Italy_Sardinia_Medieval	Balkan Peninsula	Italy	0.000902
CHB.SG	Italy_Sardinia_Roman	Balkan Peninsula	Italy	0.00116
CHB.SG	Italy_Sicily_LBA	Balkan Peninsula	Italy	0.001097
CHB.SG	Montenegro_IA_dup.I13170.SG	Balkan Peninsula	Italy	-6.5e-05
CHB.SG	Montenegro_LBA.SG	Balkan Peninsula	Italy	0.00052
CHB.SG	Netherlands_EIA	Balkan Peninsula	Italy	4.4e-05
CHB.SG	Netherlands_LBA	Balkan Peninsula	Italy	6.2e-05
CHB.SG	Netherlands_LIA	Balkan Peninsula	Italy	9.9e-05
CHB.SG	Netherlands_MBA	Balkan Peninsula	Italy	0.000136
CHB.SG	Netherlands_MIA_LIA	Balkan Peninsula	Italy	0.000288
CHB.SG	Portugal_EBA	Balkan Peninsula	Italy	0.000771
CHB.SG	Portugal_LBA	Balkan Peninsula	Italy	0.000596
CHB.SG	Portugal_MBA.SG	Balkan Peninsula	Italy	0.000806
CHB.SG	Serbia_BA_Maros	Balkan Peninsula	Italy	0.000404
CHB.SG	Slovakia_IA_Vekerzug	Balkan Peninsula	Italy	0.000329
CHB.SG	Slovakia_LIA	Balkan Peninsula	Italy	0.000434
CHB.SG	Slovakia_LIA_LaTene	Balkan Peninsula	Italy	0.00041
CHB.SG	Slovenia_EIA	Balkan Peninsula	Italy	0.000502
CHB.SG	Slovenia_LBA	Balkan Peninsula	Italy	0.000416
CHB.SG	Slovenia_LBA_EIA	Balkan Peninsula	Italy	0.000752
CHB.SG	Slovenia_MBA	Balkan Peninsula	Italy	0.000639
CHB.SG	Spain_Carolingian	Balkan Peninsula	Italy	0.000589
CHB.SG	Spain_EBA	Balkan Peninsula	Italy	0.000715
CHB.SG	Spain_EIA_Tartessian	Balkan Peninsula	Italy	0.000697
CHB.SG	Spain_Girona_Visigoth	Balkan Peninsula	Italy	0.000398
CHB.SG	Spain_Greek_oAegean	Balkan Peninsula	Italy	0.000972
CHB.SG	Spain_Greek_oLocal	Balkan Peninsula	Italy	0.000495
CHB.SG	Spain_Hellenistic_oAegean	Balkan Peninsula	Italy	0.001034
CHB.SG	Spain_Hellenistic_oLocal	Balkan Peninsula	Italy	0.000448
CHB.SG	Spain_IA	Balkan Peninsula	Italy	0.000658
CHB.SG	Spain_IA_Celt	Balkan Peninsula	Italy	0.000574
CHB.SG	Spain_IA_Tartessian	Balkan Peninsula	Italy	0.000918
CHB.SG	Spain_LBA	Balkan Peninsula	Italy	0.000646
CHB.SG	Spain_LIA	Balkan Peninsula	Italy	0.000665
CHB.SG	Spain_MBA	Balkan Peninsula	Italy	0.000696
CHB.SG	Spain_MBA_Formentera_all	Balkan Peninsula	Italy	0.000758
CHB.SG	Spain_Medieval_published	Balkan Peninsula	Italy	0.000656
CHB.SG	Spain_Menorca_LBA	Balkan Peninsula	Italy	0.000656
CHB.SG	Spain_Roman	Balkan Peninsula	Italy	0.000846
CHB.SG	Spain_Roman_oAegean	Balkan Peninsula	Italy	0.000967
CHB.SG	Spain_Roman_oLocal	Balkan Peninsula	Italy	0.000563
CHB.SG	Spain_Visigoth_Barcelona	Balkan Peninsula	Italy	0.000552
CHB.SG	Spain_Visigoth_Granada	Balkan Peninsula	Italy	0.000805
CHB.SG	Altinden	Balkan Peninsula	Netherlands	0.000698
CHB.SG	Anderten	Balkan Peninsula	Netherlands	0.000995
CHB.SG	Austria_IA_LaTene	Balkan Peninsula	Netherlands	0.000468
CHB.SG	Bulgaria_IA	Balkan Peninsula	Netherlands	-7e-05
CHB.SG	SGermany_EIA	Balkan Peninsula	Netherlands	0.000653
CHB.SG	Dunum	Balkan Peninsula	Netherlands	0.001173
CHB.SG	Drantum	Balkan Peninsula	Netherlands	0.001168
CHB.SG	ChannelIslands_IA	Balkan Peninsula	Netherlands	0.000778
CHB.SG	ChannelIslands_EIA	Balkan Peninsula	Netherlands	0.000778
CHB.SG	ChannelIslands_LIA_LaTene	Balkan Peninsula	Netherlands	0.0009
CHB.SG	Croatia_EIA	Balkan Peninsula	Netherlands	0.000363
CHB.SG	Croatia_LIA_LaTene	Balkan Peninsula	Netherlands	0.000317
CHB.SG	Croatia_MBA	Balkan Peninsula	Netherlands	0.000391
CHB.SG	Croatia_MBA_LBA	Balkan Peninsula	Netherlands	0.000238
CHB.SG	Czech_IA_Hallstatt	Balkan Peninsula	Netherlands	0.000685
CHB.SG	Czech_IA_LaTene	Balkan Peninsula	Netherlands	0.000747
CHB.SG	Czech_LBA_Knoviz	Balkan Peninsula	Netherlands	0.000711
CHB.SG	Czech_MBA_Tumulus	Balkan Peninsula	Netherlands	0.000692
CHB.SG	England_MIA	Balkan Peninsula	Netherlands	0.000901
CHB.SG	England_MIA_LIA	Balkan Peninsula	Netherlands	0.000871
CHB.SG	England_LBA	Balkan Peninsula	Netherlands	0.000904
CHB.SG	England_IA_Roman.SG	Balkan Peninsula	Netherlands	0.000956
CHB.SG	England_LBA	Balkan Peninsula	Netherlands	0.000904
CHB.SG	England_EIA	Balkan Peninsula	Netherlands	0.000893
CHB.SG	France_GrandEst_IA1.SG	Balkan Peninsula	Netherlands	0.000689
CHB.SG	France_GrandEst_IA2	Balkan Peninsula	Netherlands	0.000813
CHB.SG	France_GrandEst_EBA.SG	Balkan Peninsula	Netherlands	0.000825
CHB.SG	France_GrandEst_IA2.SG	Balkan Peninsula	Netherlands	0.000658
CHB.SG	France_HautsDeFrance_IA2.SG	Balkan Peninsula	Netherlands	0.00089
CHB.SG	France_LaClape_LN_EMBA.SG	Balkan Peninsula	Netherlands	0.000427
CHB.SG	France_Medieval	Balkan Peninsula	Netherlands	0.000875
CHB.SG	France_Occitanie_EBA.SG	Balkan Peninsula	Netherlands	0.000699
CHB.SG	France_Occitanie_EMBA.SG	Balkan Peninsula	Netherlands	0.000528
CHB.SG	France_Occitanie_IA2.SG	Balkan Peninsula	Netherlands	0.00075
CHB.SG	France_Occitanie_MBA.SG	Balkan Peninsula	Netherlands	0.000848
CHB.SG	France_SouthEast_IA2	Balkan Peninsula	Netherlands	0.000671
CHB.SG	Germany_EarlyMedieval_Alemanic_Byzantine	Balkan Peninsula	Netherlands	0.000622
CHB.SG	Germany_EarlyMedieval.SG	Balkan Peninsula	Netherlands	0.001028
CHB.SG	Germany_Lech_EBA	Balkan Peninsula	Netherlands	0.000723
CHB.SG	Germany_Lech_MBA	Balkan Peninsula	Netherlands	0.000595
CHB.SG	Germany_Roman.SG	Balkan Peninsula	Netherlands	0.000615
CHB.SG	Germany_SouthernGermany_Anselfingen_EBA	Balkan Peninsula	Netherlands	0.000829
CHB.SG	Germany_SouthernGermany_Singen_EBA	Balkan Peninsula	Netherlands	0.000702
CHB.SG	Germany_SouthernGermany_Singen_IA	Balkan Peninsula	Netherlands	0.000358
CHB.SG	Greece_BA_Mycenaean	Balkan Peninsula	Netherlands	-0.000163
CHB.SG	Greece_BA_Mycenaean_Pylos	Balkan Peninsula	Netherlands	-1.8e-05
CHB.SG	Greece_Koufonisi_Cycladic_EBA.SG	Balkan Peninsula	Netherlands	-0.000241
CHB.SG	Greece_Logkas_MBA.SG	Balkan Peninsula	Netherlands	0.000229
CHB.SG	Greece_Manika_Helladic_EBA.SG	Balkan Peninsula	Netherlands	-0.000287
CHB.SG	Greece_Minoan_Kephala_Petras.SG	Balkan Peninsula	Netherlands	-0.000384
CHB.SG	Greece_Minoan_Lassithi	Balkan Peninsula	Netherlands	-0.000329
CHB.SG	Greece_Minoan_Odigitria	Balkan Peninsula	Netherlands	-0.000319
CHB.SG	Hungary_IA_LaTene	Balkan Peninsula	Netherlands	0.000488
CHB.SG	Hungary_EIA_Prescythian_Mezocsat	Balkan Peninsula	Netherlands	0.000409
CHB.SG	Hungary_EIA	Balkan Peninsula	Netherlands	0.000252
CHB.SG	Hungary_EIA_Hallstatt	Balkan Peninsula	Netherlands	0.000385
CHB.SG	Hungary_LaTene	Balkan Peninsula	Netherlands	0.00037
CHB.SG	Hungary_LBA	Balkan Peninsula	Netherlands	0.000495
CHB.SG	Hungary_LBA_EIA	Balkan Peninsula	Netherlands	0.000191
CHB.SG	Hungary_Medieval.SG	Balkan Peninsula	Netherlands	0.000506
CHB.SG	Ibiza_Punic.SG	Balkan Peninsula	Netherlands	0.000242
CHB.SG	Italy_IA_Republic.SG	Balkan Peninsula	Netherlands	0.000428
CHB.SG	Italy_Imperial_oCentralEuropean.SG	Balkan Peninsula	Netherlands	0.000619
CHB.SG	Italy_Imperial.SG	Balkan Peninsula	Netherlands	-7.9e-05
CHB.SG	Italy_LA_oCentralEuropean_o1CentralEuropean.SG	Balkan Peninsula	Netherlands	0.000457
CHB.SG	Italy_LA_oCentralEuropean_o2CentralEuropean.SG	Balkan Peninsula	Netherlands	0.000837
CHB.SG	Italy_LA_oCentralEuropean_o3CentralEuropean.SG	Balkan Peninsula	Netherlands	0.000897
CHB.SG	Italy_LA.SG	Balkan Peninsula	Netherlands	3.8e-05
CHB.SG	Italy_Medieval_EarlyModern_oCentralEuropean.SG	Balkan Peninsula	Netherlands	0.000663
CHB.SG	Italy_Medieval_EarlyModern.SG	Balkan Peninsula	Netherlands	0.000136
CHB.SG	Italy_Medieval.SG	Balkan Peninsula	Netherlands	8.4e-05
CHB.SG	Italy_Sardinia_BA_Nuragic	Balkan Peninsula	Netherlands	0.000226
CHB.SG	Italy_Sardinia_IA_1	Balkan Peninsula	Netherlands	8.6e-05
CHB.SG	Italy_Sardinia_IA_2	Balkan Peninsula	Netherlands	0.000173
CHB.SG	Italy_Sardinia_IA_Punic_1	Balkan Peninsula	Netherlands	-7e-06
CHB.SG	Italy_Sardinia_IA_Punic_2	Balkan Peninsula	Netherlands	0.00018
CHB.SG	Italy_Sardinia_LA_published	Balkan Peninsula	Netherlands	-7.7e-05
CHB.SG	Italy_Sardinia_LBA	Balkan Peninsula	Netherlands	0.000231
CHB.SG	Italy_Sardinia_MBA	Balkan Peninsula	Netherlands	0.000266
CHB.SG	Italy_Sardinia_Medieval	Balkan Peninsula	Netherlands	0.000329
CHB.SG	Italy_Sardinia_Roman	Balkan Peninsula	Netherlands	0.000222
CHB.SG	Italy_Sicily_LBA	Balkan Peninsula	Netherlands	-6e-06
CHB.SG	Montenegro_IA_dup.I13170.SG	Balkan Peninsula	Netherlands	0.00086
CHB.SG	Montenegro_LBA.SG	Balkan Peninsula	Netherlands	-8.2e-05
CHB.SG	Netherlands_EIA	Balkan Peninsula	Netherlands	0.001023
CHB.SG	Netherlands_LBA	Balkan Peninsula	Netherlands	0.001165
CHB.SG	Netherlands_LIA	Balkan Peninsula	Netherlands	0.001011
CHB.SG	Netherlands_MBA	Balkan Peninsula	Netherlands	0.001043
CHB.SG	Netherlands_MIA_LIA	Balkan Peninsula	Netherlands	0.001107
CHB.SG	Portugal_EBA	Balkan Peninsula	Netherlands	0.000357
CHB.SG	Portugal_LBA	Balkan Peninsula	Netherlands	0.000708
CHB.SG	Portugal_MBA.SG	Balkan Peninsula	Netherlands	0.000552
CHB.SG	Serbia_BA_Maros	Balkan Peninsula	Netherlands	0.000432
CHB.SG	Slovakia_IA_Vekerzug	Balkan Peninsula	Netherlands	0.00043
CHB.SG	Slovakia_LIA	Balkan Peninsula	Netherlands	0.000396
CHB.SG	Slovakia_LIA_LaTene	Balkan Peninsula	Netherlands	0.000599
CHB.SG	Slovenia_EIA	Balkan Peninsula	Netherlands	0.000451
CHB.SG	Slovenia_LBA	Balkan Peninsula	Netherlands	0.000669
CHB.SG	Slovenia_LBA_EIA	Balkan Peninsula	Netherlands	0.000546
CHB.SG	Slovenia_MBA	Balkan Peninsula	Netherlands	0.000583
CHB.SG	Spain_Carolingian	Balkan Peninsula	Netherlands	0.000585
CHB.SG	Spain_EBA	Balkan Peninsula	Netherlands	0.000597
CHB.SG	Spain_EIA_Tartessian	Balkan Peninsula	Netherlands	0.000458
CHB.SG	Spain_Girona_Visigoth	Balkan Peninsula	Netherlands	0.000659
CHB.SG	Spain_Greek_oAegean	Balkan Peninsula	Netherlands	-0.000214
CHB.SG	Spain_Greek_oLocal	Balkan Peninsula	Netherlands	0.000663
CHB.SG	Spain_Hellenistic_oAegean	Balkan Peninsula	Netherlands	-4.7e-05
CHB.SG	Spain_Hellenistic_oLocal	Balkan Peninsula	Netherlands	0.000847
CHB.SG	Spain_IA	Balkan Peninsula	Netherlands	0.000618
CHB.SG	Spain_IA_Celt	Balkan Peninsula	Netherlands	0.000707
CHB.SG	Spain_IA_Tartessian	Balkan Peninsula	Netherlands	0.001033
CHB.SG	Spain_LBA	Balkan Peninsula	Netherlands	0.000672
CHB.SG	Spain_LIA	Balkan Peninsula	Netherlands	0.000682
CHB.SG	Spain_MBA	Balkan Peninsula	Netherlands	0.000575
CHB.SG	Spain_MBA_Formentera_all	Balkan Peninsula	Netherlands	0.000497
CHB.SG	Spain_Medieval_published	Balkan Peninsula	Netherlands	0.000461
CHB.SG	Spain_Menorca_LBA	Balkan Peninsula	Netherlands	0.00065
CHB.SG	Spain_Roman	Balkan Peninsula	Netherlands	0.000291
CHB.SG	Spain_Roman_oAegean	Balkan Peninsula	Netherlands	7.8e-05
CHB.SG	Spain_Roman_oLocal	Balkan Peninsula	Netherlands	0.000674
CHB.SG	Spain_Visigoth_Barcelona	Balkan Peninsula	Netherlands	0.000673
CHB.SG	Spain_Visigoth_Granada	Balkan Peninsula	Netherlands	0.000338
CHB.SG	Altinden	Balkan Peninsula	Poland	-0.00045
CHB.SG	Anderten	Balkan Peninsula	Poland	-0.000199
CHB.SG	Austria_IA_LaTene	Balkan Peninsula	Poland	-0.00067
CHB.SG	Bulgaria_IA	Balkan Peninsula	Poland	-0.00131
CHB.SG	SGermany_EIA	Balkan Peninsula	Poland	-0.000465
CHB.SG	Dunum	Balkan Peninsula	Poland	-7.9e-05
CHB.SG	Drantum	Balkan Peninsula	Poland	-0.000129
CHB.SG	ChannelIslands_IA	Balkan Peninsula	Poland	-0.000329
CHB.SG	ChannelIslands_EIA	Balkan Peninsula	Poland	-0.000345
CHB.SG	ChannelIslands_LIA_LaTene	Balkan Peninsula	Poland	-1.2e-05
CHB.SG	Croatia_EIA	Balkan Peninsula	Poland	-0.000768
CHB.SG	Croatia_LIA_LaTene	Balkan Peninsula	Poland	-0.000693
CHB.SG	Croatia_MBA	Balkan Peninsula	Poland	-0.000782
CHB.SG	Croatia_MBA_LBA	Balkan Peninsula	Poland	-0.000485
CHB.SG	Czech_IA_Hallstatt	Balkan Peninsula	Poland	-0.000346
CHB.SG	Czech_IA_LaTene	Balkan Peninsula	Poland	-0.000296
CHB.SG	Czech_LBA_Knoviz	Balkan Peninsula	Poland	-0.000253
CHB.SG	Czech_MBA_Tumulus	Balkan Peninsula	Poland	-0.000302
CHB.SG	England_MIA	Balkan Peninsula	Poland	-0.000174
CHB.SG	England_MIA_LIA	Balkan Peninsula	Poland	-0.000179
CHB.SG	England_LBA	Balkan Peninsula	Poland	-0.000155
CHB.SG	England_IA_Roman.SG	Balkan Peninsula	Poland	-0.000154
CHB.SG	England_LBA	Balkan Peninsula	Poland	-0.000155
CHB.SG	England_EIA	Balkan Peninsula	Poland	-0.00021
CHB.SG	France_GrandEst_IA1.SG	Balkan Peninsula	Poland	-0.000439
CHB.SG	France_GrandEst_IA2	Balkan Peninsula	Poland	-0.000234
CHB.SG	France_GrandEst_EBA.SG	Balkan Peninsula	Poland	-0.000267
CHB.SG	France_GrandEst_IA2.SG	Balkan Peninsula	Poland	-0.000384
CHB.SG	France_HautsDeFrance_IA2.SG	Balkan Peninsula	Poland	-0.000236
CHB.SG	France_LaClape_LN_EMBA.SG	Balkan Peninsula	Poland	-0.001034
CHB.SG	France_Medieval	Balkan Peninsula	Poland	-0.000268
CHB.SG	France_Occitanie_EBA.SG	Balkan Peninsula	Poland	-0.000372
CHB.SG	France_Occitanie_EMBA.SG	Balkan Peninsula	Poland	-0.000677
CHB.SG	France_Occitanie_IA2.SG	Balkan Peninsula	Poland	-0.000421
CHB.SG	France_Occitanie_MBA.SG	Balkan Peninsula	Poland	-0.000456
CHB.SG	France_SouthEast_IA2	Balkan Peninsula	Poland	-0.000532
CHB.SG	Germany_EarlyMedieval_Alemanic_Byzantine	Balkan Peninsula	Poland	-0.00051
CHB.SG	Germany_EarlyMedieval.SG	Balkan Peninsula	Poland	-0.000107
CHB.SG	Germany_Lech_EBA	Balkan Peninsula	Poland	-0.000363
CHB.SG	Germany_Lech_MBA	Balkan Peninsula	Poland	-0.000569
CHB.SG	Germany_Roman.SG	Balkan Peninsula	Poland	-0.000536
CHB.SG	Germany_SouthernGermany_Anselfingen_EBA	Balkan Peninsula	Poland	-0.000211
CHB.SG	Germany_SouthernGermany_Singen_EBA	Balkan Peninsula	Poland	-0.000362
CHB.SG	Germany_SouthernGermany_Singen_IA	Balkan Peninsula	Poland	-0.000366
CHB.SG	Greece_BA_Mycenaean	Balkan Peninsula	Poland	-0.001373
CHB.SG	Greece_BA_Mycenaean_Pylos	Balkan Peninsula	Poland	-0.001251
CHB.SG	Greece_Koufonisi_Cycladic_EBA.SG	Balkan Peninsula	Poland	-0.001613
CHB.SG	Greece_Logkas_MBA.SG	Balkan Peninsula	Poland	-0.000849
CHB.SG	Greece_Manika_Helladic_EBA.SG	Balkan Peninsula	Poland	-0.001707
CHB.SG	Greece_Minoan_Kephala_Petras.SG	Balkan Peninsula	Poland	-0.001709
CHB.SG	Greece_Minoan_Lassithi	Balkan Peninsula	Poland	-0.001699
CHB.SG	Greece_Minoan_Odigitria	Balkan Peninsula	Poland	-0.001735
CHB.SG	Hungary_IA_LaTene	Balkan Peninsula	Poland	-0.000535
CHB.SG	Hungary_EIA_Prescythian_Mezocsat	Balkan Peninsula	Poland	-0.000468
CHB.SG	Hungary_EIA	Balkan Peninsula	Poland	-0.000942
CHB.SG	Hungary_EIA_Hallstatt	Balkan Peninsula	Poland	-0.000498
CHB.SG	Hungary_LaTene	Balkan Peninsula	Poland	-0.000691
CHB.SG	Hungary_LBA	Balkan Peninsula	Poland	-0.000525
CHB.SG	Hungary_LBA_EIA	Balkan Peninsula	Poland	-0.000787
CHB.SG	Hungary_Medieval.SG	Balkan Peninsula	Poland	-0.000514
CHB.SG	Ibiza_Punic.SG	Balkan Peninsula	Poland	-0.000951
CHB.SG	Italy_IA_Republic.SG	Balkan Peninsula	Poland	-0.000806
CHB.SG	Italy_Imperial_oCentralEuropean.SG	Balkan Peninsula	Poland	-0.000503
CHB.SG	Italy_Imperial.SG	Balkan Peninsula	Poland	-0.001292
CHB.SG	Italy_LA_oCentralEuropean_o1CentralEuropean.SG	Balkan Peninsula	Poland	-0.00066
CHB.SG	Italy_LA_oCentralEuropean_o2CentralEuropean.SG	Balkan Peninsula	Poland	-0.000336
CHB.SG	Italy_LA_oCentralEuropean_o3CentralEuropean.SG	Balkan Peninsula	Poland	-0.00023
CHB.SG	Italy_LA.SG	Balkan Peninsula	Poland	-0.00116
CHB.SG	Italy_Medieval_EarlyModern_oCentralEuropean.SG	Balkan Peninsula	Poland	-0.000458
CHB.SG	Italy_Medieval_EarlyModern.SG	Balkan Peninsula	Poland	-0.001045
CHB.SG	Italy_Medieval.SG	Balkan Peninsula	Poland	-0.001082
CHB.SG	Italy_Sardinia_BA_Nuragic	Balkan Peninsula	Poland	-0.001232
CHB.SG	Italy_Sardinia_IA_1	Balkan Peninsula	Poland	-0.001233
CHB.SG	Italy_Sardinia_IA_2	Balkan Peninsula	Poland	-0.001133
CHB.SG	Italy_Sardinia_IA_Punic_1	Balkan Peninsula	Poland	-0.001272
CHB.SG	Italy_Sardinia_IA_Punic_2	Balkan Peninsula	Poland	-0.001161
CHB.SG	Italy_Sardinia_LA_published	Balkan Peninsula	Poland	-0.001336
CHB.SG	Italy_Sardinia_LBA	Balkan Peninsula	Poland	-0.001227
CHB.SG	Italy_Sardinia_MBA	Balkan Peninsula	Poland	-0.001216
CHB.SG	Italy_Sardinia_Medieval	Balkan Peninsula	Poland	-0.00091
CHB.SG	Italy_Sardinia_Roman	Balkan Peninsula	Poland	-0.001248
CHB.SG	Italy_Sicily_LBA	Balkan Peninsula	Poland	-0.001348
CHB.SG	Montenegro_IA_dup.I13170.SG	Balkan Peninsula	Poland	3.1e-05
CHB.SG	Montenegro_LBA.SG	Balkan Peninsula	Poland	-0.001022
CHB.SG	Netherlands_EIA	Balkan Peninsula	Poland	1.8e-05
CHB.SG	Netherlands_LBA	Balkan Peninsula	Poland	4.5e-05
CHB.SG	Netherlands_LIA	Balkan Peninsula	Poland	-0.000137
CHB.SG	Netherlands_MBA	Balkan Peninsula	Poland	-3.2e-05
CHB.SG	Netherlands_MIA_LIA	Balkan Peninsula	Poland	-7.5e-05
CHB.SG	Portugal_EBA	Balkan Peninsula	Poland	-0.000996
CHB.SG	Portugal_LBA	Balkan Peninsula	Poland	-0.000644
CHB.SG	Portugal_MBA.SG	Balkan Peninsula	Poland	-0.000734
CHB.SG	Serbia_BA_Maros	Balkan Peninsula	Poland	-0.000608
CHB.SG	Slovakia_IA_Vekerzug	Balkan Peninsula	Poland	-0.000443
CHB.SG	Slovakia_LIA	Balkan Peninsula	Poland	-0.000585
CHB.SG	Slovakia_LIA_LaTene	Balkan Peninsula	Poland	-0.000469
CHB.SG	Slovenia_EIA	Balkan Peninsula	Poland	-0.000612
CHB.SG	Slovenia_LBA	Balkan Peninsula	Poland	-0.000429
CHB.SG	Slovenia_LBA_EIA	Balkan Peninsula	Poland	-0.000609
CHB.SG	Slovenia_MBA	Balkan Peninsula	Poland	-0.00059
CHB.SG	Spain_Carolingian	Balkan Peninsula	Poland	-0.000542
CHB.SG	Spain_EBA	Balkan Peninsula	Poland	-0.000648
CHB.SG	Spain_EIA_Tartessian	Balkan Peninsula	Poland	-0.000768
CHB.SG	Spain_Girona_Visigoth	Balkan Peninsula	Poland	-0.000373
CHB.SG	Spain_Greek_oAegean	Balkan Peninsula	Poland	-0.001421
CHB.SG	Spain_Greek_oLocal	Balkan Peninsula	Poland	-0.000553
CHB.SG	Spain_Hellenistic_oAegean	Balkan Peninsula	Poland	-0.001445
CHB.SG	Spain_Hellenistic_oLocal	Balkan Peninsula	Poland	-0.000405
CHB.SG	Spain_IA	Balkan Peninsula	Poland	-0.000596
CHB.SG	Spain_IA_Celt	Balkan Peninsula	Poland	-0.000506
CHB.SG	Spain_IA_Tartessian	Balkan Peninsula	Poland	-0.000526
CHB.SG	Spain_LBA	Balkan Peninsula	Poland	-0.000507
CHB.SG	Spain_LIA	Balkan Peninsula	Poland	-0.000524
CHB.SG	Spain_MBA	Balkan Peninsula	Poland	-0.000711
CHB.SG	Spain_MBA_Formentera_all	Balkan Peninsula	Poland	-0.000748
CHB.SG	Spain_Medieval_published	Balkan Peninsula	Poland	-0.000673
CHB.SG	Spain_Menorca_LBA	Balkan Peninsula	Poland	-0.000717
CHB.SG	Spain_Roman	Balkan Peninsula	Poland	-0.000945
CHB.SG	Spain_Roman_oAegean	Balkan Peninsula	Poland	-0.000705
CHB.SG	Spain_Roman_oLocal	Balkan Peninsula	Poland	-0.000493
CHB.SG	Spain_Visigoth_Barcelona	Balkan Peninsula	Poland	-0.000451
CHB.SG	Spain_Visigoth_Granada	Balkan Peninsula	Poland	-0.000882
CHB.SG	Altinden	Balkan Peninsula	Sardinian.DG	0.001637
CHB.SG	Anderten	Balkan Peninsula	Sardinian.DG	0.001216
CHB.SG	Austria_IA_LaTene	Balkan Peninsula	Sardinian.DG	0.001894
CHB.SG	Bulgaria_IA	Balkan Peninsula	Sardinian.DG	0.00265
CHB.SG	SGermany_EIA	Balkan Peninsula	Sardinian.DG	0.001871
CHB.SG	Dunum	Balkan Peninsula	Sardinian.DG	0.001165
CHB.SG	Drantum	Balkan Peninsula	Sardinian.DG	0.001226
CHB.SG	ChannelIslands_IA	Balkan Peninsula	Sardinian.DG	0.001778
CHB.SG	ChannelIslands_EIA	Balkan Peninsula	Sardinian.DG	0.001681
CHB.SG	ChannelIslands_LIA_LaTene	Balkan Peninsula	Sardinian.DG	0.001424
CHB.SG	Croatia_EIA	Balkan Peninsula	Sardinian.DG	0.002093
CHB.SG	Croatia_LIA_LaTene	Balkan Peninsula	Sardinian.DG	0.001805
CHB.SG	Croatia_MBA	Balkan Peninsula	Sardinian.DG	0.001954
CHB.SG	Croatia_MBA_LBA	Balkan Peninsula	Sardinian.DG	0.00112
CHB.SG	Czech_IA_Hallstatt	Balkan Peninsula	Sardinian.DG	0.001677
CHB.SG	Czech_IA_LaTene	Balkan Peninsula	Sardinian.DG	0.001511
CHB.SG	Czech_LBA_Knoviz	Balkan Peninsula	Sardinian.DG	0.001394
CHB.SG	Czech_MBA_Tumulus	Balkan Peninsula	Sardinian.DG	0.00154
CHB.SG	England_MIA	Balkan Peninsula	Sardinian.DG	0.001373
CHB.SG	England_MIA_LIA	Balkan Peninsula	Sardinian.DG	0.001363
CHB.SG	England_LBA	Balkan Peninsula	Sardinian.DG	0.001289
CHB.SG	England_IA_Roman.SG	Balkan Peninsula	Sardinian.DG	0.001283
CHB.SG	England_LBA	Balkan Peninsula	Sardinian.DG	0.001289
CHB.SG	England_EIA	Balkan Peninsula	Sardinian.DG	0.001436
CHB.SG	France_GrandEst_IA1.SG	Balkan Peninsula	Sardinian.DG	0.001963
CHB.SG	France_GrandEst_IA2	Balkan Peninsula	Sardinian.DG	0.001626
CHB.SG	France_GrandEst_EBA.SG	Balkan Peninsula	Sardinian.DG	0.001558
CHB.SG	France_GrandEst_IA2.SG	Balkan Peninsula	Sardinian.DG	0.001554
CHB.SG	France_HautsDeFrance_IA2.SG	Balkan Peninsula	Sardinian.DG	0.001745
CHB.SG	France_LaClape_LN_EMBA.SG	Balkan Peninsula	Sardinian.DG	0.003927
CHB.SG	France_Medieval	Balkan Peninsula	Sardinian.DG	0.001366
CHB.SG	France_Occitanie_EBA.SG	Balkan Peninsula	Sardinian.DG	0.002323
CHB.SG	France_Occitanie_EMBA.SG	Balkan Peninsula	Sardinian.DG	0.002471
CHB.SG	France_Occitanie_IA2.SG	Balkan Peninsula	Sardinian.DG	0.002045
CHB.SG	France_Occitanie_MBA.SG	Balkan Peninsula	Sardinian.DG	0.002151
CHB.SG	France_SouthEast_IA2	Balkan Peninsula	Sardinian.DG	0.002133
CHB.SG	Germany_EarlyMedieval_Alemanic_Byzantine	Balkan Peninsula	Sardinian.DG	0.001544
CHB.SG	Germany_EarlyMedieval.SG	Balkan Peninsula	Sardinian.DG	0.001086
CHB.SG	Germany_Lech_EBA	Balkan Peninsula	Sardinian.DG	0.001605
CHB.SG	Germany_Lech_MBA	Balkan Peninsula	Sardinian.DG	0.002134
CHB.SG	Germany_Roman.SG	Balkan Peninsula	Sardinian.DG	0.002163
CHB.SG	Germany_SouthernGermany_Anselfingen_EBA	Balkan Peninsula	Sardinian.DG	0.00153
CHB.SG	Germany_SouthernGermany_Singen_EBA	Balkan Peninsula	Sardinian.DG	0.001587
CHB.SG	Germany_SouthernGermany_Singen_IA	Balkan Peninsula	Sardinian.DG	0.001496
CHB.SG	Greece_BA_Mycenaean	Balkan Peninsula	Sardinian.DG	0.002618
CHB.SG	Greece_BA_Mycenaean_Pylos	Balkan Peninsula	Sardinian.DG	0.002672
CHB.SG	Greece_Koufonisi_Cycladic_EBA.SG	Balkan Peninsula	Sardinian.DG	0.002923
CHB.SG	Greece_Logkas_MBA.SG	Balkan Peninsula	Sardinian.DG	0.00175
CHB.SG	Greece_Manika_Helladic_EBA.SG	Balkan Peninsula	Sardinian.DG	0.003202
CHB.SG	Greece_Minoan_Kephala_Petras.SG	Balkan Peninsula	Sardinian.DG	0.003194
CHB.SG	Greece_Minoan_Lassithi	Balkan Peninsula	Sardinian.DG	0.003151
CHB.SG	Greece_Minoan_Odigitria	Balkan Peninsula	Sardinian.DG	0.003186
CHB.SG	Hungary_IA_LaTene	Balkan Peninsula	Sardinian.DG	0.001801
CHB.SG	Hungary_EIA_Prescythian_Mezocsat	Balkan Peninsula	Sardinian.DG	0.001626
CHB.SG	Hungary_EIA	Balkan Peninsula	Sardinian.DG	0.002441
CHB.SG	Hungary_EIA_Hallstatt	Balkan Peninsula	Sardinian.DG	0.0017
CHB.SG	Hungary_LaTene	Balkan Peninsula	Sardinian.DG	0.001847
CHB.SG	Hungary_LBA	Balkan Peninsula	Sardinian.DG	0.001642
CHB.SG	Hungary_LBA_EIA	Balkan Peninsula	Sardinian.DG	0.001969
CHB.SG	Hungary_Medieval.SG	Balkan Peninsula	Sardinian.DG	0.001525
CHB.SG	Ibiza_Punic.SG	Balkan Peninsula	Sardinian.DG	0.002776
CHB.SG	Italy_IA_Republic.SG	Balkan Peninsula	Sardinian.DG	0.00241
CHB.SG	Italy_Imperial_oCentralEuropean.SG	Balkan Peninsula	Sardinian.DG	0.002108
CHB.SG	Italy_Imperial.SG	Balkan Peninsula	Sardinian.DG	0.002232
CHB.SG	Italy_LA_oCentralEuropean_o1CentralEuropean.SG	Balkan Peninsula	Sardinian.DG	0.002028
CHB.SG	Italy_LA_oCentralEuropean_o2CentralEuropean.SG	Balkan Peninsula	Sardinian.DG	0.001545
CHB.SG	Italy_LA_oCentralEuropean_o3CentralEuropean.SG	Balkan Peninsula	Sardinian.DG	0.001185
CHB.SG	Italy_LA.SG	Balkan Peninsula	Sardinian.DG	0.002201
CHB.SG	Italy_Medieval_EarlyModern_oCentralEuropean.SG	Balkan Peninsula	Sardinian.DG	0.001686
CHB.SG	Italy_Medieval_EarlyModern.SG	Balkan Peninsula	Sardinian.DG	0.00213
CHB.SG	Italy_Medieval.SG	Balkan Peninsula	Sardinian.DG	0.002193
CHB.SG	Italy_Sardinia_BA_Nuragic	Balkan Peninsula	Sardinian.DG	0.004631
CHB.SG	Italy_Sardinia_IA_1	Balkan Peninsula	Sardinian.DG	0.003112
CHB.SG	Italy_Sardinia_IA_2	Balkan Peninsula	Sardinian.DG	0.003197
CHB.SG	Italy_Sardinia_IA_Punic_1	Balkan Peninsula	Sardinian.DG	0.002969
CHB.SG	Italy_Sardinia_IA_Punic_2	Balkan Peninsula	Sardinian.DG	0.003992
CHB.SG	Italy_Sardinia_LA_published	Balkan Peninsula	Sardinian.DG	0.002511
CHB.SG	Italy_Sardinia_LBA	Balkan Peninsula	Sardinian.DG	0.004558
CHB.SG	Italy_Sardinia_MBA	Balkan Peninsula	Sardinian.DG	0.004535
CHB.SG	Italy_Sardinia_Medieval	Balkan Peninsula	Sardinian.DG	0.002975
CHB.SG	Italy_Sardinia_Roman	Balkan Peninsula	Sardinian.DG	0.003451
CHB.SG	Italy_Sicily_LBA	Balkan Peninsula	Sardinian.DG	0.00328
CHB.SG	Montenegro_IA_dup.I13170.SG	Balkan Peninsula	Sardinian.DG	0.000594
CHB.SG	Montenegro_LBA.SG	Balkan Peninsula	Sardinian.DG	0.001749
CHB.SG	Netherlands_EIA	Balkan Peninsula	Sardinian.DG	0.000814
CHB.SG	Netherlands_LBA	Balkan Peninsula	Sardinian.DG	0.000802
CHB.SG	Netherlands_LIA	Balkan Peninsula	Sardinian.DG	0.001062
CHB.SG	Netherlands_MBA	Balkan Peninsula	Sardinian.DG	0.000956
CHB.SG	Netherlands_MIA_LIA	Balkan Peninsula	Sardinian.DG	0.001326
CHB.SG	Portugal_EBA	Balkan Peninsula	Sardinian.DG	0.003394
CHB.SG	Portugal_LBA	Balkan Peninsula	Sardinian.DG	0.002482
CHB.SG	Portugal_MBA.SG	Balkan Peninsula	Sardinian.DG	0.003063
CHB.SG	Serbia_BA_Maros	Balkan Peninsula	Sardinian.DG	0.001784
CHB.SG	Slovakia_IA_Vekerzug	Balkan Peninsula	Sardinian.DG	0.001521
CHB.SG	Slovakia_LIA	Balkan Peninsula	Sardinian.DG	0.001519
CHB.SG	Slovakia_LIA_LaTene	Balkan Peninsula	Sardinian.DG	0.001745
CHB.SG	Slovenia_EIA	Balkan Peninsula	Sardinian.DG	0.001901
CHB.SG	Slovenia_LBA	Balkan Peninsula	Sardinian.DG	0.001805
CHB.SG	Slovenia_LBA_EIA	Balkan Peninsula	Sardinian.DG	0.002297
CHB.SG	Slovenia_MBA	Balkan Peninsula	Sardinian.DG	0.002203
CHB.SG	Spain_Carolingian	Balkan Peninsula	Sardinian.DG	0.002076
CHB.SG	Spain_EBA	Balkan Peninsula	Sardinian.DG	0.002903
CHB.SG	Spain_EIA_Tartessian	Balkan Peninsula	Sardinian.DG	0.00264
CHB.SG	Spain_Girona_Visigoth	Balkan Peninsula	Sardinian.DG	0.001638
CHB.SG	Spain_Greek_oAegean	Balkan Peninsula	Sardinian.DG	0.00243
CHB.SG	Spain_Greek_oLocal	Balkan Peninsula	Sardinian.DG	0.002172
CHB.SG	Spain_Hellenistic_oAegean	Balkan Peninsula	Sardinian.DG	0.002655
CHB.SG	Spain_Hellenistic_oLocal	Balkan Peninsula	Sardinian.DG	0.001777
CHB.SG	Spain_IA	Balkan Peninsula	Sardinian.DG	0.002615
CHB.SG	Spain_IA_Celt	Balkan Peninsula	Sardinian.DG	0.002174
CHB.SG	Spain_IA_Tartessian	Balkan Peninsula	Sardinian.DG	0.0025
CHB.SG	Spain_LBA	Balkan Peninsula	Sardinian.DG	0.002621
CHB.SG	Spain_LIA	Balkan Peninsula	Sardinian.DG	0.002739
CHB.SG	Spain_MBA	Balkan Peninsula	Sardinian.DG	0.002748
CHB.SG	Spain_MBA_Formentera_all	Balkan Peninsula	Sardinian.DG	0.002913
CHB.SG	Spain_Medieval_published	Balkan Peninsula	Sardinian.DG	0.00217
CHB.SG	Spain_Menorca_LBA	Balkan Peninsula	Sardinian.DG	0.002736
CHB.SG	Spain_Roman	Balkan Peninsula	Sardinian.DG	0.002481
CHB.SG	Spain_Roman_oAegean	Balkan Peninsula	Sardinian.DG	0.002498
CHB.SG	Spain_Roman_oLocal	Balkan Peninsula	Sardinian.DG	0.002295
CHB.SG	Spain_Visigoth_Barcelona	Balkan Peninsula	Sardinian.DG	0.00208
CHB.SG	Spain_Visigoth_Granada	Balkan Peninsula	Sardinian.DG	0.002447
CHB.SG	Altinden	Balkan Peninsula	Spain	0.00063
CHB.SG	Anderten	Balkan Peninsula	Spain	0.000518
CHB.SG	Austria_IA_LaTene	Balkan Peninsula	Spain	0.000622
CHB.SG	Bulgaria_IA	Balkan Peninsula	Spain	0.000525
CHB.SG	SGermany_EIA	Balkan Peninsula	Spain	0.000727
CHB.SG	Dunum	Balkan Peninsula	Spain	0.000561
CHB.SG	Drantum	Balkan Peninsula	Spain	0.000518
CHB.SG	ChannelIslands_IA	Balkan Peninsula	Spain	0.000785
CHB.SG	ChannelIslands_EIA	Balkan Peninsula	Spain	0.000722
CHB.SG	ChannelIslands_LIA_LaTene	Balkan Peninsula	Spain	0.000813
CHB.SG	Croatia_EIA	Balkan Peninsula	Spain	0.000622
CHB.SG	Croatia_LIA_LaTene	Balkan Peninsula	Spain	0.000525
CHB.SG	Croatia_MBA	Balkan Peninsula	Spain	0.000591
CHB.SG	Croatia_MBA_LBA	Balkan Peninsula	Spain	0.000156
CHB.SG	Czech_IA_Hallstatt	Balkan Peninsula	Spain	0.000606
CHB.SG	Czech_IA_LaTene	Balkan Peninsula	Spain	0.000589
CHB.SG	Czech_LBA_Knoviz	Balkan Peninsula	Spain	0.000549
CHB.SG	Czech_MBA_Tumulus	Balkan Peninsula	Spain	0.000673
CHB.SG	England_MIA	Balkan Peninsula	Spain	0.000699
CHB.SG	England_MIA_LIA	Balkan Peninsula	Spain	0.000699
CHB.SG	England_LBA	Balkan Peninsula	Spain	0.000661
CHB.SG	England_IA_Roman.SG	Balkan Peninsula	Spain	0.00061
CHB.SG	England_LBA	Balkan Peninsula	Spain	0.000661
CHB.SG	England_EIA	Balkan Peninsula	Spain	0.000707
CHB.SG	France_GrandEst_IA1.SG	Balkan Peninsula	Spain	0.000793
CHB.SG	France_GrandEst_IA2	Balkan Peninsula	Spain	0.000694
CHB.SG	France_GrandEst_EBA.SG	Balkan Peninsula	Spain	0.000736
CHB.SG	France_GrandEst_IA2.SG	Balkan Peninsula	Spain	0.000619
CHB.SG	France_HautsDeFrance_IA2.SG	Balkan Peninsula	Spain	0.000783
CHB.SG	France_LaClape_LN_EMBA.SG	Balkan Peninsula	Spain	0.001514
CHB.SG	France_Medieval	Balkan Peninsula	Spain	0.000674
CHB.SG	France_Occitanie_EBA.SG	Balkan Peninsula	Spain	0.000932
CHB.SG	France_Occitanie_EMBA.SG	Balkan Peninsula	Spain	0.001018
CHB.SG	France_Occitanie_IA2.SG	Balkan Peninsula	Spain	0.00088
CHB.SG	France_Occitanie_MBA.SG	Balkan Peninsula	Spain	0.001007
CHB.SG	France_SouthEast_IA2	Balkan Peninsula	Spain	0.0009
CHB.SG	Germany_EarlyMedieval_Alemanic_Byzantine	Balkan Peninsula	Spain	0.000469
CHB.SG	Germany_EarlyMedieval.SG	Balkan Peninsula	Spain	0.000466
CHB.SG	Germany_Lech_EBA	Balkan Peninsula	Spain	0.000663
CHB.SG	Germany_Lech_MBA	Balkan Peninsula	Spain	0.000817
CHB.SG	Germany_Roman.SG	Balkan Peninsula	Spain	0.000895
CHB.SG	Germany_SouthernGermany_Anselfingen_EBA	Balkan Peninsula	Spain	0.000631
CHB.SG	Germany_SouthernGermany_Singen_EBA	Balkan Peninsula	Spain	0.000691
CHB.SG	Germany_SouthernGermany_Singen_IA	Balkan Peninsula	Spain	0.000421
CHB.SG	Greece_BA_Mycenaean	Balkan Peninsula	Spain	0.000615
CHB.SG	Greece_BA_Mycenaean_Pylos	Balkan Peninsula	Spain	0.000711
CHB.SG	Greece_Koufonisi_Cycladic_EBA.SG	Balkan Peninsula	Spain	0.000667
CHB.SG	Greece_Logkas_MBA.SG	Balkan Peninsula	Spain	0.000504
CHB.SG	Greece_Manika_Helladic_EBA.SG	Balkan Peninsula	Spain	0.000793
CHB.SG	Greece_Minoan_Kephala_Petras.SG	Balkan Peninsula	Spain	0.00069
CHB.SG	Greece_Minoan_Lassithi	Balkan Peninsula	Spain	0.000692
CHB.SG	Greece_Minoan_Odigitria	Balkan Peninsula	Spain	0.0007
CHB.SG	Hungary_IA_LaTene	Balkan Peninsula	Spain	0.000582
CHB.SG	Hungary_EIA_Prescythian_Mezocsat	Balkan Peninsula	Spain	0.000492
CHB.SG	Hungary_EIA	Balkan Peninsula	Spain	0.000786
CHB.SG	Hungary_EIA_Hallstatt	Balkan Peninsula	Spain	0.000535
CHB.SG	Hungary_LaTene	Balkan Peninsula	Spain	0.00056
CHB.SG	Hungary_LBA	Balkan Peninsula	Spain	0.000554
CHB.SG	Hungary_LBA_EIA	Balkan Peninsula	Spain	0.000507
CHB.SG	Hungary_Medieval.SG	Balkan Peninsula	Spain	0.000417
CHB.SG	Ibiza_Punic.SG	Balkan Peninsula	Spain	0.000905
CHB.SG	Italy_IA_Republic.SG	Balkan Peninsula	Spain	0.000853
CHB.SG	Italy_Imperial_oCentralEuropean.SG	Balkan Peninsula	Spain	0.000879
CHB.SG	Italy_Imperial.SG	Balkan Peninsula	Spain	0.000559
CHB.SG	Italy_LA_oCentralEuropean_o1CentralEuropean.SG	Balkan Peninsula	Spain	0.000687
CHB.SG	Italy_LA_oCentralEuropean_o2CentralEuropean.SG	Balkan Peninsula	Spain	0.000627
CHB.SG	Italy_LA_oCentralEuropean_o3CentralEuropean.SG	Balkan Peninsula	Spain	0.000489
CHB.SG	Italy_LA.SG	Balkan Peninsula	Spain	0.000627
CHB.SG	Italy_Medieval_EarlyModern_oCentralEuropean.SG	Balkan Peninsula	Spain	0.000655
CHB.SG	Italy_Medieval_EarlyModern.SG	Balkan Peninsula	Spain	0.000626
CHB.SG	Italy_Medieval.SG	Balkan Peninsula	Spain	0.00056
CHB.SG	Italy_Sardinia_BA_Nuragic	Balkan Peninsula	Spain	0.001468
CHB.SG	Italy_Sardinia_IA_1	Balkan Peninsula	Spain	0.000888
CHB.SG	Italy_Sardinia_IA_2	Balkan Peninsula	Spain	0.000979
CHB.SG	Italy_Sardinia_IA_Punic_1	Balkan Peninsula	Spain	0.001001
CHB.SG	Italy_Sardinia_IA_Punic_2	Balkan Peninsula	Spain	0.001087
CHB.SG	Italy_Sardinia_LA_published	Balkan Peninsula	Spain	0.000778
CHB.SG	Italy_Sardinia_LBA	Balkan Peninsula	Spain	0.001469
CHB.SG	Italy_Sardinia_MBA	Balkan Peninsula	Spain	0.001463
CHB.SG	Italy_Sardinia_Medieval	Balkan Peninsula	Spain	0.001019
CHB.SG	Italy_Sardinia_Roman	Balkan Peninsula	Spain	0.00114
CHB.SG	Italy_Sicily_LBA	Balkan Peninsula	Spain	0.000934
CHB.SG	Montenegro_IA_dup.I13170.SG	Balkan Peninsula	Spain	0.000143
CHB.SG	Montenegro_LBA.SG	Balkan Peninsula	Spain	0.000362
CHB.SG	Netherlands_EIA	Balkan Peninsula	Spain	0.000418
CHB.SG	Netherlands_LBA	Balkan Peninsula	Spain	0.000441
CHB.SG	Netherlands_LIA	Balkan Peninsula	Spain	0.000412
CHB.SG	Netherlands_MBA	Balkan Peninsula	Spain	0.000533
CHB.SG	Netherlands_MIA_LIA	Balkan Peninsula	Spain	0.000656
CHB.SG	Portugal_EBA	Balkan Peninsula	Spain	0.001186
CHB.SG	Portugal_LBA	Balkan Peninsula	Spain	0.00114
CHB.SG	Portugal_MBA.SG	Balkan Peninsula	Spain	0.001249
CHB.SG	Serbia_BA_Maros	Balkan Peninsula	Spain	0.000514
CHB.SG	Slovakia_IA_Vekerzug	Balkan Peninsula	Spain	0.000437
CHB.SG	Slovakia_LIA	Balkan Peninsula	Spain	0.000505
CHB.SG	Slovakia_LIA_LaTene	Balkan Peninsula	Spain	0.000641
CHB.SG	Slovenia_EIA	Balkan Peninsula	Spain	0.000625
CHB.SG	Slovenia_LBA	Balkan Peninsula	Spain	0.000634
CHB.SG	Slovenia_LBA_EIA	Balkan Peninsula	Spain	0.000854
CHB.SG	Slovenia_MBA	Balkan Peninsula	Spain	0.000782
CHB.SG	Spain_Carolingian	Balkan Peninsula	Spain	0.000896
CHB.SG	Spain_EBA	Balkan Peninsula	Spain	0.001218
CHB.SG	Spain_EIA_Tartessian	Balkan Peninsula	Spain	0.001139
CHB.SG	Spain_Girona_Visigoth	Balkan Peninsula	Spain	0.000605
CHB.SG	Spain_Greek_oAegean	Balkan Peninsula	Spain	0.00058
CHB.SG	Spain_Greek_oLocal	Balkan Peninsula	Spain	0.000888
CHB.SG	Spain_Hellenistic_oAegean	Balkan Peninsula	Spain	0.000722
CHB.SG	Spain_Hellenistic_oLocal	Balkan Peninsula	Spain	0.000712
CHB.SG	Spain_IA	Balkan Peninsula	Spain	0.001161
CHB.SG	Spain_IA_Celt	Balkan Peninsula	Spain	0.001055
CHB.SG	Spain_IA_Tartessian	Balkan Peninsula	Spain	0.001228
CHB.SG	Spain_LBA	Balkan Peninsula	Spain	0.001105
CHB.SG	Spain_LIA	Balkan Peninsula	Spain	0.001214
CHB.SG	Spain_MBA	Balkan Peninsula	Spain	0.001168
CHB.SG	Spain_MBA_Formentera_all	Balkan Peninsula	Spain	0.001162
CHB.SG	Spain_Medieval_published	Balkan Peninsula	Spain	0.000887
CHB.SG	Spain_Menorca_LBA	Balkan Peninsula	Spain	0.001061
CHB.SG	Spain_Roman	Balkan Peninsula	Spain	0.000982
CHB.SG	Spain_Roman_oAegean	Balkan Peninsula	Spain	0.000558
CHB.SG	Spain_Roman_oLocal	Balkan Peninsula	Spain	0.000996
CHB.SG	Spain_Visigoth_Barcelona	Balkan Peninsula	Spain	0.000895
CHB.SG	Spain_Visigoth_Granada	Balkan Peninsula	Spain	0.000957
CHB.SG	Altinden	Balkan Peninsula	Sweden	0.000193
CHB.SG	Anderten	Balkan Peninsula	Sweden	0.000541
CHB.SG	Austria_IA_LaTene	Balkan Peninsula	Sweden	-0.000101
CHB.SG	Bulgaria_IA	Balkan Peninsula	Sweden	-0.000825
CHB.SG	SGermany_EIA	Balkan Peninsula	Sweden	0.000143
CHB.SG	Dunum	Balkan Peninsula	Sweden	0.000736
CHB.SG	Drantum	Balkan Peninsula	Sweden	0.000715
CHB.SG	ChannelIslands_IA	Balkan Peninsula	Sweden	0.000261
CHB.SG	ChannelIslands_EIA	Balkan Peninsula	Sweden	0.000322
CHB.SG	ChannelIslands_LIA_LaTene	Balkan Peninsula	Sweden	0.00039
CHB.SG	Croatia_EIA	Balkan Peninsula	Sweden	-0.000219
CHB.SG	Croatia_LIA_LaTene	Balkan Peninsula	Sweden	-0.000176
CHB.SG	Croatia_MBA	Balkan Peninsula	Sweden	-0.000192
CHB.SG	Croatia_MBA_LBA	Balkan Peninsula	Sweden	-0.000217
CHB.SG	Czech_IA_Hallstatt	Balkan Peninsula	Sweden	0.000201
CHB.SG	Czech_IA_LaTene	Balkan Peninsula	Sweden	0.000303
CHB.SG	Czech_LBA_Knoviz	Balkan Peninsula	Sweden	0.000276
CHB.SG	Czech_MBA_Tumulus	Balkan Peninsula	Sweden	0.000206
CHB.SG	England_MIA	Balkan Peninsula	Sweden	0.000469
CHB.SG	England_MIA_LIA	Balkan Peninsula	Sweden	0.000435
CHB.SG	England_LBA	Balkan Peninsula	Sweden	0.000482
CHB.SG	England_IA_Roman.SG	Balkan Peninsula	Sweden	0.000507
CHB.SG	England_LBA	Balkan Peninsula	Sweden	0.000482
CHB.SG	England_EIA	Balkan Peninsula	Sweden	0.000445
CHB.SG	France_GrandEst_IA1.SG	Balkan Peninsula	Sweden	0.000216
CHB.SG	France_GrandEst_IA2	Balkan Peninsula	Sweden	0.000344
CHB.SG	France_GrandEst_EBA.SG	Balkan Peninsula	Sweden	0.000366
CHB.SG	France_GrandEst_IA2.SG	Balkan Peninsula	Sweden	0.000161
CHB.SG	France_HautsDeFrance_IA2.SG	Balkan Peninsula	Sweden	0.000354
CHB.SG	France_LaClape_LN_EMBA.SG	Balkan Peninsula	Sweden	-0.0003
CHB.SG	France_Medieval	Balkan Peninsula	Sweden	0.000365
CHB.SG	France_Occitanie_EBA.SG	Balkan Peninsula	Sweden	0.000216
CHB.SG	France_Occitanie_EMBA.SG	Balkan Peninsula	Sweden	-3.9e-05
CHB.SG	France_Occitanie_IA2.SG	Balkan Peninsula	Sweden	0.000222
CHB.SG	France_Occitanie_MBA.SG	Balkan Peninsula	Sweden	0.000254
CHB.SG	France_SouthEast_IA2	Balkan Peninsula	Sweden	0.00015
CHB.SG	Germany_EarlyMedieval_Alemanic_Byzantine	Balkan Peninsula	Sweden	0.00015
CHB.SG	Germany_EarlyMedieval.SG	Balkan Peninsula	Sweden	0.000638
CHB.SG	Germany_Lech_EBA	Balkan Peninsula	Sweden	0.000261
CHB.SG	Germany_Lech_MBA	Balkan Peninsula	Sweden	2.9e-05
CHB.SG	Germany_Roman.SG	Balkan Peninsula	Sweden	1.7e-05
CHB.SG	Germany_SouthernGermany_Anselfingen_EBA	Balkan Peninsula	Sweden	0.000228
CHB.SG	Germany_SouthernGermany_Singen_EBA	Balkan Peninsula	Sweden	0.000228
CHB.SG	Germany_SouthernGermany_Singen_IA	Balkan Peninsula	Sweden	-0.0001
CHB.SG	Greece_BA_Mycenaean	Balkan Peninsula	Sweden	-0.000894
CHB.SG	Greece_BA_Mycenaean_Pylos	Balkan Peninsula	Sweden	-0.000678
CHB.SG	Greece_Koufonisi_Cycladic_EBA.SG	Balkan Peninsula	Sweden	-0.001068
CHB.SG	Greece_Logkas_MBA.SG	Balkan Peninsula	Sweden	-0.000383
CHB.SG	Greece_Manika_Helladic_EBA.SG	Balkan Peninsula	Sweden	-0.001113
CHB.SG	Greece_Minoan_Kephala_Petras.SG	Balkan Peninsula	Sweden	-0.001219
CHB.SG	Greece_Minoan_Lassithi	Balkan Peninsula	Sweden	-0.001179
CHB.SG	Greece_Minoan_Odigitria	Balkan Peninsula	Sweden	-0.00121
CHB.SG	Hungary_IA_LaTene	Balkan Peninsula	Sweden	-3e-05
CHB.SG	Hungary_EIA_Prescythian_Mezocsat	Balkan Peninsula	Sweden	-5.4e-05
CHB.SG	Hungary_EIA	Balkan Peninsula	Sweden	-0.000352
CHB.SG	Hungary_EIA_Hallstatt	Balkan Peninsula	Sweden	-8.7e-05
CHB.SG	Hungary_LaTene	Balkan Peninsula	Sweden	-0.000182
CHB.SG	Hungary_LBA	Balkan Peninsula	Sweden	1.8e-05
CHB.SG	Hungary_LBA_EIA	Balkan Peninsula	Sweden	-0.000339
CHB.SG	Hungary_Medieval.SG	Balkan Peninsula	Sweden	0.000126
CHB.SG	Ibiza_Punic.SG	Balkan Peninsula	Sweden	-0.000441
CHB.SG	Italy_IA_Republic.SG	Balkan Peninsula	Sweden	-0.000193
CHB.SG	Italy_Imperial_oCentralEuropean.SG	Balkan Peninsula	Sweden	0.000115
CHB.SG	Italy_Imperial.SG	Balkan Peninsula	Sweden	-0.000793
CHB.SG	Italy_LA_oCentralEuropean_o1CentralEuropean.SG	Balkan Peninsula	Sweden	-0.000113
CHB.SG	Italy_LA_oCentralEuropean_o2CentralEuropean.SG	Balkan Peninsula	Sweden	0.000398
CHB.SG	Italy_LA_oCentralEuropean_o3CentralEuropean.SG	Balkan Peninsula	Sweden	0.000511
CHB.SG	Italy_LA.SG	Balkan Peninsula	Sweden	-0.000651
CHB.SG	Italy_Medieval_EarlyModern_oCentralEuropean.SG	Balkan Peninsula	Sweden	0.00016
CHB.SG	Italy_Medieval_EarlyModern.SG	Balkan Peninsula	Sweden	-0.000527
CHB.SG	Italy_Medieval.SG	Balkan Peninsula	Sweden	-0.000565
CHB.SG	Italy_Sardinia_BA_Nuragic	Balkan Peninsula	Sweden	-0.000552
CHB.SG	Italy_Sardinia_IA_1	Balkan Peninsula	Sweden	-0.000663
CHB.SG	Italy_Sardinia_IA_2	Balkan Peninsula	Sweden	-0.000418
CHB.SG	Italy_Sardinia_IA_Punic_1	Balkan Peninsula	Sweden	-0.000739
CHB.SG	Italy_Sardinia_IA_Punic_2	Balkan Peninsula	Sweden	-0.000536
CHB.SG	Italy_Sardinia_LA_published	Balkan Peninsula	Sweden	-0.000774
CHB.SG	Italy_Sardinia_LBA	Balkan Peninsula	Sweden	-0.00053
CHB.SG	Italy_Sardinia_MBA	Balkan Peninsula	Sweden	-0.000497
CHB.SG	Italy_Sardinia_Medieval	Balkan Peninsula	Sweden	-0.000307
CHB.SG	Italy_Sardinia_Roman	Balkan Peninsula	Sweden	-0.000523
CHB.SG	Italy_Sicily_LBA	Balkan Peninsula	Sweden	-0.000765
CHB.SG	Montenegro_IA_dup.I13170.SG	Balkan Peninsula	Sweden	0.000532
CHB.SG	Montenegro_LBA.SG	Balkan Peninsula	Sweden	-0.000493
CHB.SG	Netherlands_EIA	Balkan Peninsula	Sweden	0.000587
CHB.SG	Netherlands_LBA	Balkan Peninsula	Sweden	0.00072
CHB.SG	Netherlands_LIA	Balkan Peninsula	Sweden	0.000552
CHB.SG	Netherlands_MBA	Balkan Peninsula	Sweden	0.000628
CHB.SG	Netherlands_MIA_LIA	Balkan Peninsula	Sweden	0.00058
CHB.SG	Portugal_EBA	Balkan Peninsula	Sweden	-0.0003
CHB.SG	Portugal_LBA	Balkan Peninsula	Sweden	0.000175
CHB.SG	Portugal_MBA.SG	Balkan Peninsula	Sweden	-6.8e-05
CHB.SG	Serbia_BA_Maros	Balkan Peninsula	Sweden	-7.5e-05
CHB.SG	Slovakia_IA_Vekerzug	Balkan Peninsula	Sweden	-4.3e-05
CHB.SG	Slovakia_LIA	Balkan Peninsula	Sweden	-0.000158
CHB.SG	Slovakia_LIA_LaTene	Balkan Peninsula	Sweden	7.7e-05
CHB.SG	Slovenia_EIA	Balkan Peninsula	Sweden	-9.2e-05
CHB.SG	Slovenia_LBA	Balkan Peninsula	Sweden	0.000149
CHB.SG	Slovenia_LBA_EIA	Balkan Peninsula	Sweden	-0.000114
CHB.SG	Slovenia_MBA	Balkan Peninsula	Sweden	1e-06
CHB.SG	Spain_Carolingian	Balkan Peninsula	Sweden	3.1e-05
CHB.SG	Spain_EBA	Balkan Peninsula	Sweden	1.7e-05
CHB.SG	Spain_EIA_Tartessian	Balkan Peninsula	Sweden	-8.9e-05
CHB.SG	Spain_Girona_Visigoth	Balkan Peninsula	Sweden	0.000191
CHB.SG	Spain_Greek_oAegean	Balkan Peninsula	Sweden	-0.000923
CHB.SG	Spain_Greek_oLocal	Balkan Peninsula	Sweden	0.000113
CHB.SG	Spain_Hellenistic_oAegean	Balkan Peninsula	Sweden	-0.000846
CHB.SG	Spain_Hellenistic_oLocal	Balkan Peninsula	Sweden	0.000297
CHB.SG	Spain_IA	Balkan Peninsula	Sweden	6.1e-05
CHB.SG	Spain_IA_Celt	Balkan Peninsula	Sweden	0.000149
CHB.SG	Spain_IA_Tartessian	Balkan Peninsula	Sweden	0.000283
CHB.SG	Spain_LBA	Balkan Peninsula	Sweden	0.000163
CHB.SG	Spain_LIA	Balkan Peninsula	Sweden	0.000125
CHB.SG	Spain_MBA	Balkan Peninsula	Sweden	-2.5e-05
CHB.SG	Spain_MBA_Formentera_all	Balkan Peninsula	Sweden	-8.1e-05
CHB.SG	Spain_Medieval_published	Balkan Peninsula	Sweden	-8.5e-05
CHB.SG	Spain_Menorca_LBA	Balkan Peninsula	Sweden	5.4e-05
CHB.SG	Spain_Roman	Balkan Peninsula	Sweden	-0.000341
CHB.SG	Spain_Roman_oAegean	Balkan Peninsula	Sweden	-0.000552
CHB.SG	Spain_Roman_oLocal	Balkan Peninsula	Sweden	9.6e-05
CHB.SG	Spain_Visigoth_Barcelona	Balkan Peninsula	Sweden	0.000162
CHB.SG	Spain_Visigoth_Granada	Balkan Peninsula	Sweden	-0.000311
CHB.SG	Altinden	Balkan Peninsula	Yoruba.DG	-0.012267
CHB.SG	Anderten	Balkan Peninsula	Yoruba.DG	-0.012776
CHB.SG	Austria_IA_LaTene	Balkan Peninsula	Yoruba.DG	-0.012855
CHB.SG	Bulgaria_IA	Balkan Peninsula	Yoruba.DG	-0.012409
CHB.SG	SGermany_EIA	Balkan Peninsula	Yoruba.DG	-0.01272
CHB.SG	Dunum	Balkan Peninsula	Yoruba.DG	-0.012576
CHB.SG	Drantum	Balkan Peninsula	Yoruba.DG	-0.012479
CHB.SG	ChannelIslands_IA	Balkan Peninsula	Yoruba.DG	-0.011957
CHB.SG	ChannelIslands_EIA	Balkan Peninsula	Yoruba.DG	-0.012635
CHB.SG	ChannelIslands_LIA_LaTene	Balkan Peninsula	Yoruba.DG	-0.013497
CHB.SG	Croatia_EIA	Balkan Peninsula	Yoruba.DG	-0.012431
CHB.SG	Croatia_LIA_LaTene	Balkan Peninsula	Yoruba.DG	-0.012663
CHB.SG	Croatia_MBA	Balkan Peninsula	Yoruba.DG	-0.012446
CHB.SG	Croatia_MBA_LBA	Balkan Peninsula	Yoruba.DG	-0.012478
CHB.SG	Czech_IA_Hallstatt	Balkan Peninsula	Yoruba.DG	-0.01273
CHB.SG	Czech_IA_LaTene	Balkan Peninsula	Yoruba.DG	-0.012742
CHB.SG	Czech_LBA_Knoviz	Balkan Peninsula	Yoruba.DG	-0.01284
CHB.SG	Czech_MBA_Tumulus	Balkan Peninsula	Yoruba.DG	-0.012414
CHB.SG	England_MIA	Balkan Peninsula	Yoruba.DG	-0.012642
CHB.SG	England_MIA_LIA	Balkan Peninsula	Yoruba.DG	-0.012638
CHB.SG	England_LBA	Balkan Peninsula	Yoruba.DG	-0.012499
CHB.SG	England_IA_Roman.SG	Balkan Peninsula	Yoruba.DG	-0.012472
CHB.SG	England_LBA	Balkan Peninsula	Yoruba.DG	-0.012499
CHB.SG	England_EIA	Balkan Peninsula	Yoruba.DG	-0.012541
CHB.SG	France_GrandEst_IA1.SG	Balkan Peninsula	Yoruba.DG	-0.012579
CHB.SG	France_GrandEst_IA2	Balkan Peninsula	Yoruba.DG	-0.012668
CHB.SG	France_GrandEst_EBA.SG	Balkan Peninsula	Yoruba.DG	-0.012642
CHB.SG	France_GrandEst_IA2.SG	Balkan Peninsula	Yoruba.DG	-0.012612
CHB.SG	France_HautsDeFrance_IA2.SG	Balkan Peninsula	Yoruba.DG	-0.012345
CHB.SG	France_LaClape_LN_EMBA.SG	Balkan Peninsula	Yoruba.DG	-0.01245
CHB.SG	France_Medieval	Balkan Peninsula	Yoruba.DG	-0.01248
CHB.SG	France_Occitanie_EBA.SG	Balkan Peninsula	Yoruba.DG	-0.012167
CHB.SG	France_Occitanie_EMBA.SG	Balkan Peninsula	Yoruba.DG	-0.012473
CHB.SG	France_Occitanie_IA2.SG	Balkan Peninsula	Yoruba.DG	-0.012732
CHB.SG	France_Occitanie_MBA.SG	Balkan Peninsula	Yoruba.DG	-0.013207
CHB.SG	France_SouthEast_IA2	Balkan Peninsula	Yoruba.DG	-0.012732
CHB.SG	Germany_EarlyMedieval_Alemanic_Byzantine	Balkan Peninsula	Yoruba.DG	-0.011995
CHB.SG	Germany_EarlyMedieval.SG	Balkan Peninsula	Yoruba.DG	-0.012652
CHB.SG	Germany_Lech_EBA	Balkan Peninsula	Yoruba.DG	-0.012304
CHB.SG	Germany_Lech_MBA	Balkan Peninsula	Yoruba.DG	-0.012192
CHB.SG	Germany_Roman.SG	Balkan Peninsula	Yoruba.DG	-0.012696
CHB.SG	Germany_SouthernGermany_Anselfingen_EBA	Balkan Peninsula	Yoruba.DG	-0.011555
CHB.SG	Germany_SouthernGermany_Singen_EBA	Balkan Peninsula	Yoruba.DG	-0.01241
CHB.SG	Germany_SouthernGermany_Singen_IA	Balkan Peninsula	Yoruba.DG	-0.012109
CHB.SG	Greece_BA_Mycenaean	Balkan Peninsula	Yoruba.DG	-0.011697
CHB.SG	Greece_BA_Mycenaean_Pylos	Balkan Peninsula	Yoruba.DG	-0.009522
CHB.SG	Greece_Koufonisi_Cycladic_EBA.SG	Balkan Peninsula	Yoruba.DG	-0.011719
CHB.SG	Greece_Logkas_MBA.SG	Balkan Peninsula	Yoruba.DG	-0.011953
CHB.SG	Greece_Manika_Helladic_EBA.SG	Balkan Peninsula	Yoruba.DG	-0.012088
CHB.SG	Greece_Minoan_Kephala_Petras.SG	Balkan Peninsula	Yoruba.DG	-0.011823
CHB.SG	Greece_Minoan_Lassithi	Balkan Peninsula	Yoruba.DG	-0.012107
CHB.SG	Greece_Minoan_Odigitria	Balkan Peninsula	Yoruba.DG	-0.012099
CHB.SG	Hungary_IA_LaTene	Balkan Peninsula	Yoruba.DG	-0.012791
CHB.SG	Hungary_EIA_Prescythian_Mezocsat	Balkan Peninsula	Yoruba.DG	-0.01256
CHB.SG	Hungary_EIA	Balkan Peninsula	Yoruba.DG	-0.012281
CHB.SG	Hungary_EIA_Hallstatt	Balkan Peninsula	Yoruba.DG	-0.012959
CHB.SG	Hungary_LaTene	Balkan Peninsula	Yoruba.DG	-0.012455
CHB.SG	Hungary_LBA	Balkan Peninsula	Yoruba.DG	-0.012814
CHB.SG	Hungary_LBA_EIA	Balkan Peninsula	Yoruba.DG	-0.012338
CHB.SG	Hungary_Medieval.SG	Balkan Peninsula	Yoruba.DG	-0.012087
CHB.SG	Ibiza_Punic.SG	Balkan Peninsula	Yoruba.DG	-0.008821
CHB.SG	Italy_IA_Republic.SG	Balkan Peninsula	Yoruba.DG	-0.012666
CHB.SG	Italy_Imperial_oCentralEuropean.SG	Balkan Peninsula	Yoruba.DG	-0.012232
CHB.SG	Italy_Imperial.SG	Balkan Peninsula	Yoruba.DG	-0.010909
CHB.SG	Italy_LA_oCentralEuropean_o1CentralEuropean.SG	Balkan Peninsula	Yoruba.DG	-0.01233
CHB.SG	Italy_LA_oCentralEuropean_o2CentralEuropean.SG	Balkan Peninsula	Yoruba.DG	-0.011811
CHB.SG	Italy_LA_oCentralEuropean_o3CentralEuropean.SG	Balkan Peninsula	Yoruba.DG	-0.013069
CHB.SG	Italy_LA.SG	Balkan Peninsula	Yoruba.DG	-0.010814
CHB.SG	Italy_Medieval_EarlyModern_oCentralEuropean.SG	Balkan Peninsula	Yoruba.DG	-0.012258
CHB.SG	Italy_Medieval_EarlyModern.SG	Balkan Peninsula	Yoruba.DG	-0.011234
CHB.SG	Italy_Medieval.SG	Balkan Peninsula	Yoruba.DG	-0.010697
CHB.SG	Italy_Sardinia_BA_Nuragic	Balkan Peninsula	Yoruba.DG	-0.013115
CHB.SG	Italy_Sardinia_IA_1	Balkan Peninsula	Yoruba.DG	-0.010698
CHB.SG	Italy_Sardinia_IA_2	Balkan Peninsula	Yoruba.DG	-0.012737
CHB.SG	Italy_Sardinia_IA_Punic_1	Balkan Peninsula	Yoruba.DG	-0.007552
CHB.SG	Italy_Sardinia_IA_Punic_2	Balkan Peninsula	Yoruba.DG	-0.012337
CHB.SG	Italy_Sardinia_LA_published	Balkan Peninsula	Yoruba.DG	-0.009736
CHB.SG	Italy_Sardinia_LBA	Balkan Peninsula	Yoruba.DG	-0.013075
CHB.SG	Italy_Sardinia_MBA	Balkan Peninsula	Yoruba.DG	-0.012933
CHB.SG	Italy_Sardinia_Medieval	Balkan Peninsula	Yoruba.DG	-0.011253
CHB.SG	Italy_Sardinia_Roman	Balkan Peninsula	Yoruba.DG	-0.011199
CHB.SG	Italy_Sicily_LBA	Balkan Peninsula	Yoruba.DG	-0.012408
CHB.SG	Montenegro_IA_dup.I13170.SG	Balkan Peninsula	Yoruba.DG	-0.009471
CHB.SG	Montenegro_LBA.SG	Balkan Peninsula	Yoruba.DG	-0.010213
CHB.SG	Netherlands_EIA	Balkan Peninsula	Yoruba.DG	-0.012755
CHB.SG	Netherlands_LBA	Balkan Peninsula	Yoruba.DG	-0.012301
CHB.SG	Netherlands_LIA	Balkan Peninsula	Yoruba.DG	-0.012907
CHB.SG	Netherlands_MBA	Balkan Peninsula	Yoruba.DG	-0.012386
CHB.SG	Netherlands_MIA_LIA	Balkan Peninsula	Yoruba.DG	-0.012927
CHB.SG	Portugal_EBA	Balkan Peninsula	Yoruba.DG	-0.01129
CHB.SG	Portugal_LBA	Balkan Peninsula	Yoruba.DG	-0.012345
CHB.SG	Portugal_MBA.SG	Balkan Peninsula	Yoruba.DG	-0.012095
CHB.SG	Serbia_BA_Maros	Balkan Peninsula	Yoruba.DG	-0.012641
CHB.SG	Slovakia_IA_Vekerzug	Balkan Peninsula	Yoruba.DG	-0.012468
CHB.SG	Slovakia_LIA	Balkan Peninsula	Yoruba.DG	-0.012072
CHB.SG	Slovakia_LIA_LaTene	Balkan Peninsula	Yoruba.DG	-0.012686
CHB.SG	Slovenia_EIA	Balkan Peninsula	Yoruba.DG	-0.012827
CHB.SG	Slovenia_LBA	Balkan Peninsula	Yoruba.DG	-0.012874
CHB.SG	Slovenia_LBA_EIA	Balkan Peninsula	Yoruba.DG	-0.012668
CHB.SG	Slovenia_MBA	Balkan Peninsula	Yoruba.DG	-0.012635
CHB.SG	Spain_Carolingian	Balkan Peninsula	Yoruba.DG	-0.012127
CHB.SG	Spain_EBA	Balkan Peninsula	Yoruba.DG	-0.012667
CHB.SG	Spain_EIA_Tartessian	Balkan Peninsula	Yoruba.DG	-0.012343
CHB.SG	Spain_Girona_Visigoth	Balkan Peninsula	Yoruba.DG	-0.011997
CHB.SG	Spain_Greek_oAegean	Balkan Peninsula	Yoruba.DG	-0.012006
CHB.SG	Spain_Greek_oLocal	Balkan Peninsula	Yoruba.DG	-0.012709
CHB.SG	Spain_Hellenistic_oAegean	Balkan Peninsula	Yoruba.DG	-0.011714
CHB.SG	Spain_Hellenistic_oLocal	Balkan Peninsula	Yoruba.DG	-0.012608
CHB.SG	Spain_IA	Balkan Peninsula	Yoruba.DG	-0.012455
CHB.SG	Spain_IA_Celt	Balkan Peninsula	Yoruba.DG	-0.012548
CHB.SG	Spain_IA_Tartessian	Balkan Peninsula	Yoruba.DG	-0.011351
CHB.SG	Spain_LBA	Balkan Peninsula	Yoruba.DG	-0.012637
CHB.SG	Spain_LIA	Balkan Peninsula	Yoruba.DG	-0.012416
CHB.SG	Spain_MBA	Balkan Peninsula	Yoruba.DG	-0.012379
CHB.SG	Spain_MBA_Formentera_all	Balkan Peninsula	Yoruba.DG	-0.011996
CHB.SG	Spain_Medieval_published	Balkan Peninsula	Yoruba.DG	-0.011366
CHB.SG	Spain_Menorca_LBA	Balkan Peninsula	Yoruba.DG	-0.012598
CHB.SG	Spain_Roman	Balkan Peninsula	Yoruba.DG	-0.009131
CHB.SG	Spain_Roman_oAegean	Balkan Peninsula	Yoruba.DG	-0.009179
CHB.SG	Spain_Roman_oLocal	Balkan Peninsula	Yoruba.DG	-0.012695
CHB.SG	Spain_Visigoth_Barcelona	Balkan Peninsula	Yoruba.DG	-0.012389
CHB.SG	Spain_Visigoth_Granada	Balkan Peninsula	Yoruba.DG	-0.00922
CHB.SG	Altinden	Basque.DG	Balkan Peninsula	-0.00128
CHB.SG	Anderten	Basque.DG	Balkan Peninsula	-0.001199
CHB.SG	Austria_IA_LaTene	Basque.DG	Balkan Peninsula	-0.001358
CHB.SG	Bulgaria_IA	Basque.DG	Balkan Peninsula	-0.001145
CHB.SG	SGermany_EIA	Basque.DG	Balkan Peninsula	-0.001438
CHB.SG	Dunum	Basque.DG	Balkan Peninsula	-0.001213
CHB.SG	Drantum	Basque.DG	Balkan Peninsula	-0.001166
CHB.SG	ChannelIslands_IA	Basque.DG	Balkan Peninsula	-0.00165
CHB.SG	ChannelIslands_EIA	Basque.DG	Balkan Peninsula	-0.00139
CHB.SG	ChannelIslands_LIA_LaTene	Basque.DG	Balkan Peninsula	-0.001459
CHB.SG	Croatia_EIA	Basque.DG	Balkan Peninsula	-0.001309
CHB.SG	Croatia_LIA_LaTene	Basque.DG	Balkan Peninsula	-0.001245
CHB.SG	Croatia_MBA	Basque.DG	Balkan Peninsula	-0.001229
CHB.SG	Croatia_MBA_LBA	Basque.DG	Balkan Peninsula	-0.000796
CHB.SG	Czech_IA_Hallstatt	Basque.DG	Balkan Peninsula	-0.001362
CHB.SG	Czech_IA_LaTene	Basque.DG	Balkan Peninsula	-0.001352
CHB.SG	Czech_LBA_Knoviz	Basque.DG	Balkan Peninsula	-0.001282
CHB.SG	Czech_MBA_Tumulus	Basque.DG	Balkan Peninsula	-0.00142
CHB.SG	England_MIA	Basque.DG	Balkan Peninsula	-0.001479
CHB.SG	England_MIA_LIA	Basque.DG	Balkan Peninsula	-0.001498
CHB.SG	England_LBA	Basque.DG	Balkan Peninsula	-0.001416
CHB.SG	England_IA_Roman.SG	Basque.DG	Balkan Peninsula	-0.001219
CHB.SG	England_LBA	Basque.DG	Balkan Peninsula	-0.001416
CHB.SG	England_EIA	Basque.DG	Balkan Peninsula	-0.001511
CHB.SG	France_GrandEst_IA1.SG	Basque.DG	Balkan Peninsula	-0.001508
CHB.SG	France_GrandEst_IA2	Basque.DG	Balkan Peninsula	-0.001471
CHB.SG	France_GrandEst_EBA.SG	Basque.DG	Balkan Peninsula	-0.001596
CHB.SG	France_GrandEst_IA2.SG	Basque.DG	Balkan Peninsula	-0.001461
CHB.SG	France_HautsDeFrance_IA2.SG	Basque.DG	Balkan Peninsula	-0.001739
CHB.SG	France_LaClape_LN_EMBA.SG	Basque.DG	Balkan Peninsula	-0.002292
CHB.SG	France_Medieval	Basque.DG	Balkan Peninsula	-0.001368
CHB.SG	France_Occitanie_EBA.SG	Basque.DG	Balkan Peninsula	-0.001964
CHB.SG	France_Occitanie_EMBA.SG	Basque.DG	Balkan Peninsula	-0.001943
CHB.SG	France_Occitanie_IA2.SG	Basque.DG	Balkan Peninsula	-0.001675
CHB.SG	France_Occitanie_MBA.SG	Basque.DG	Balkan Peninsula	-0.001443
CHB.SG	France_SouthEast_IA2	Basque.DG	Balkan Peninsula	-0.001531
CHB.SG	Germany_EarlyMedieval_Alemanic_Byzantine	Basque.DG	Balkan Peninsula	-0.000978
CHB.SG	Germany_EarlyMedieval.SG	Basque.DG	Balkan Peninsula	-0.001146
CHB.SG	Germany_Lech_EBA	Basque.DG	Balkan Peninsula	-0.00137
CHB.SG	Germany_Lech_MBA	Basque.DG	Balkan Peninsula	-0.001404
CHB.SG	Germany_Roman.SG	Basque.DG	Balkan Peninsula	-0.001697
CHB.SG	Germany_SouthernGermany_Anselfingen_EBA	Basque.DG	Balkan Peninsula	-0.001471
CHB.SG	Germany_SouthernGermany_Singen_EBA	Basque.DG	Balkan Peninsula	-0.001401
CHB.SG	Germany_SouthernGermany_Singen_IA	Basque.DG	Balkan Peninsula	-0.001016
CHB.SG	Greece_BA_Mycenaean	Basque.DG	Balkan Peninsula	-0.000959
CHB.SG	Greece_BA_Mycenaean_Pylos	Basque.DG	Balkan Peninsula	-0.001147
CHB.SG	Greece_Koufonisi_Cycladic_EBA.SG	Basque.DG	Balkan Peninsula	-0.001053
CHB.SG	Greece_Logkas_MBA.SG	Basque.DG	Balkan Peninsula	-0.00096
CHB.SG	Greece_Manika_Helladic_EBA.SG	Basque.DG	Balkan Peninsula	-0.001437
CHB.SG	Greece_Minoan_Kephala_Petras.SG	Basque.DG	Balkan Peninsula	-0.001087
CHB.SG	Greece_Minoan_Lassithi	Basque.DG	Balkan Peninsula	-0.001166
CHB.SG	Greece_Minoan_Odigitria	Basque.DG	Balkan Peninsula	-0.001116
CHB.SG	Hungary_IA_LaTene	Basque.DG	Balkan Peninsula	-0.0013
CHB.SG	Hungary_EIA_Prescythian_Mezocsat	Basque.DG	Balkan Peninsula	-0.001105
CHB.SG	Hungary_EIA	Basque.DG	Balkan Peninsula	-0.0015
CHB.SG	Hungary_EIA_Hallstatt	Basque.DG	Balkan Peninsula	-0.001219
CHB.SG	Hungary_LaTene	Basque.DG	Balkan Peninsula	-0.001169
CHB.SG	Hungary_LBA	Basque.DG	Balkan Peninsula	-0.001394
CHB.SG	Hungary_LBA_EIA	Basque.DG	Balkan Peninsula	-0.001237
CHB.SG	Hungary_Medieval.SG	Basque.DG	Balkan Peninsula	-0.000987
CHB.SG	Ibiza_Punic.SG	Basque.DG	Balkan Peninsula	-0.001373
CHB.SG	Italy_IA_Republic.SG	Basque.DG	Balkan Peninsula	-0.001568
CHB.SG	Italy_Imperial_oCentralEuropean.SG	Basque.DG	Balkan Peninsula	-0.001777
CHB.SG	Italy_Imperial.SG	Basque.DG	Balkan Peninsula	-0.000915
CHB.SG	Italy_LA_oCentralEuropean_o1CentralEuropean.SG	Basque.DG	Balkan Peninsula	-0.001342
CHB.SG	Italy_LA_oCentralEuropean_o2CentralEuropean.SG	Basque.DG	Balkan Peninsula	-0.001194
CHB.SG	Italy_LA_oCentralEuropean_o3CentralEuropean.SG	Basque.DG	Balkan Peninsula	-0.001208
CHB.SG	Italy_LA.SG	Basque.DG	Balkan Peninsula	-0.001024
CHB.SG	Italy_Medieval_EarlyModern_oCentralEuropean.SG	Basque.DG	Balkan Peninsula	-0.001311
CHB.SG	Italy_Medieval_EarlyModern.SG	Basque.DG	Balkan Peninsula	-0.001057
CHB.SG	Italy_Medieval.SG	Basque.DG	Balkan Peninsula	-0.001016
CHB.SG	Italy_Sardinia_BA_Nuragic	Basque.DG	Balkan Peninsula	-0.002299
CHB.SG	Italy_Sardinia_IA_1	Basque.DG	Balkan Peninsula	-0.001388
CHB.SG	Italy_Sardinia_IA_2	Basque.DG	Balkan Peninsula	-0.001833
CHB.SG	Italy_Sardinia_IA_Punic_1	Basque.DG	Balkan Peninsula	-0.001422
CHB.SG	Italy_Sardinia_IA_Punic_2	Basque.DG	Balkan Peninsula	-0.001815
CHB.SG	Italy_Sardinia_LA_published	Basque.DG	Balkan Peninsula	-0.001465
CHB.SG	Italy_Sardinia_LBA	Basque.DG	Balkan Peninsula	-0.002271
CHB.SG	Italy_Sardinia_MBA	Basque.DG	Balkan Peninsula	-0.00229
CHB.SG	Italy_Sardinia_Medieval	Basque.DG	Balkan Peninsula	-0.00169
CHB.SG	Italy_Sardinia_Roman	Basque.DG	Balkan Peninsula	-0.001597
CHB.SG	Italy_Sicily_LBA	Basque.DG	Balkan Peninsula	-0.001537
CHB.SG	Montenegro_IA_dup.I13170.SG	Basque.DG	Balkan Peninsula	-0.001198
CHB.SG	Montenegro_LBA.SG	Basque.DG	Balkan Peninsula	-0.001097
CHB.SG	Netherlands_EIA	Basque.DG	Balkan Peninsula	-0.001292
CHB.SG	Netherlands_LBA	Basque.DG	Balkan Peninsula	-0.0012
CHB.SG	Netherlands_LIA	Basque.DG	Balkan Peninsula	-0.001152
CHB.SG	Netherlands_MBA	Basque.DG	Balkan Peninsula	-0.00127
CHB.SG	Netherlands_MIA_LIA	Basque.DG	Balkan Peninsula	-0.001326
CHB.SG	Portugal_EBA	Basque.DG	Balkan Peninsula	-0.002234
CHB.SG	Portugal_LBA	Basque.DG	Balkan Peninsula	-0.001532
CHB.SG	Portugal_MBA.SG	Basque.DG	Balkan Peninsula	-0.002066
CHB.SG	Serbia_BA_Maros	Basque.DG	Balkan Peninsula	-0.001242
CHB.SG	Slovakia_IA_Vekerzug	Basque.DG	Balkan Peninsula	-0.001124
CHB.SG	Slovakia_LIA	Basque.DG	Balkan Peninsula	-0.000922
CHB.SG	Slovakia_LIA_LaTene	Basque.DG	Balkan Peninsula	-0.001292
CHB.SG	Slovenia_EIA	Basque.DG	Balkan Peninsula	-0.001296
CHB.SG	Slovenia_LBA	Basque.DG	Balkan Peninsula	-0.001197
CHB.SG	Slovenia_LBA_EIA	Basque.DG	Balkan Peninsula	-0.00156
CHB.SG	Slovenia_MBA	Basque.DG	Balkan Peninsula	-0.001444
CHB.SG	Spain_Carolingian	Basque.DG	Balkan Peninsula	-0.001593
CHB.SG	Spain_EBA	Basque.DG	Balkan Peninsula	-0.002083
CHB.SG	Spain_EIA_Tartessian	Basque.DG	Balkan Peninsula	-0.002107
CHB.SG	Spain_Girona_Visigoth	Basque.DG	Balkan Peninsula	-0.001192
CHB.SG	Spain_Greek_oAegean	Basque.DG	Balkan Peninsula	-0.00107
CHB.SG	Spain_Greek_oLocal	Basque.DG	Balkan Peninsula	-0.001698
CHB.SG	Spain_Hellenistic_oAegean	Basque.DG	Balkan Peninsula	-0.00118
CHB.SG	Spain_Hellenistic_oLocal	Basque.DG	Balkan Peninsula	-0.001522
CHB.SG	Spain_IA	Basque.DG	Balkan Peninsula	-0.001901
CHB.SG	Spain_IA_Celt	Basque.DG	Balkan Peninsula	-0.001897
CHB.SG	Spain_IA_Tartessian	Basque.DG	Balkan Peninsula	-0.002241
CHB.SG	Spain_LBA	Basque.DG	Balkan Peninsula	-0.002037
CHB.SG	Spain_LIA	Basque.DG	Balkan Peninsula	-0.00205
CHB.SG	Spain_MBA	Basque.DG	Balkan Peninsula	-0.002067
CHB.SG	Spain_MBA_Formentera_all	Basque.DG	Balkan Peninsula	-0.001738
CHB.SG	Spain_Medieval_published	Basque.DG	Balkan Peninsula	-0.001568
CHB.SG	Spain_Menorca_LBA	Basque.DG	Balkan Peninsula	-0.00187
CHB.SG	Spain_Roman	Basque.DG	Balkan Peninsula	-0.001521
CHB.SG	Spain_Roman_oAegean	Basque.DG	Balkan Peninsula	-0.001045
CHB.SG	Spain_Roman_oLocal	Basque.DG	Balkan Peninsula	-0.001638
CHB.SG	Spain_Visigoth_Barcelona	Basque.DG	Balkan Peninsula	-0.001725
CHB.SG	Spain_Visigoth_Granada	Basque.DG	Balkan Peninsula	-0.001502
CHB.SG	Altinden	Basque.DG	Bedouin	-0.003262
CHB.SG	Anderten	Basque.DG	Bedouin	-0.003596
CHB.SG	Austria_IA_LaTene	Basque.DG	Bedouin	-0.003335
CHB.SG	Bulgaria_IA	Basque.DG	Bedouin	-0.002044
CHB.SG	SGermany_EIA	Basque.DG	Bedouin	-0.003653
CHB.SG	Dunum	Basque.DG	Bedouin	-0.003872
CHB.SG	Drantum	Basque.DG	Bedouin	-0.003778
CHB.SG	ChannelIslands_IA	Basque.DG	Bedouin	-0.003829
CHB.SG	ChannelIslands_EIA	Basque.DG	Bedouin	-0.003778
CHB.SG	ChannelIslands_LIA_LaTene	Basque.DG	Bedouin	-0.004126
CHB.SG	Croatia_EIA	Basque.DG	Bedouin	-0.003075
CHB.SG	Croatia_LIA_LaTene	Basque.DG	Bedouin	-0.003179
CHB.SG	Croatia_MBA	Basque.DG	Bedouin	-0.003036
CHB.SG	Croatia_MBA_LBA	Basque.DG	Bedouin	-0.002971
CHB.SG	Czech_IA_Hallstatt	Basque.DG	Bedouin	-0.003587
CHB.SG	Czech_IA_LaTene	Basque.DG	Bedouin	-0.003723
CHB.SG	Czech_LBA_Knoviz	Basque.DG	Bedouin	-0.00372
CHB.SG	Czech_MBA_Tumulus	Basque.DG	Bedouin	-0.003766
CHB.SG	England_MIA	Basque.DG	Bedouin	-0.003966
CHB.SG	England_MIA_LIA	Basque.DG	Bedouin	-0.003945
CHB.SG	England_LBA	Basque.DG	Bedouin	-0.003943
CHB.SG	England_IA_Roman.SG	Basque.DG	Bedouin	-0.003767
CHB.SG	England_LBA	Basque.DG	Bedouin	-0.003943
CHB.SG	England_EIA	Basque.DG	Bedouin	-0.003958
CHB.SG	France_GrandEst_IA1.SG	Basque.DG	Bedouin	-0.003504
CHB.SG	France_GrandEst_IA2	Basque.DG	Bedouin	-0.003814
CHB.SG	France_GrandEst_EBA.SG	Basque.DG	Bedouin	-0.004081
CHB.SG	France_GrandEst_IA2.SG	Basque.DG	Bedouin	-0.003707
CHB.SG	France_HautsDeFrance_IA2.SG	Basque.DG	Bedouin	-0.003995
CHB.SG	France_LaClape_LN_EMBA.SG	Basque.DG	Bedouin	-0.003965
CHB.SG	France_Medieval	Basque.DG	Bedouin	-0.003647
CHB.SG	France_Occitanie_EBA.SG	Basque.DG	Bedouin	-0.004243
CHB.SG	France_Occitanie_EMBA.SG	Basque.DG	Bedouin	-0.003945
CHB.SG	France_Occitanie_IA2.SG	Basque.DG	Bedouin	-0.003804
CHB.SG	France_Occitanie_MBA.SG	Basque.DG	Bedouin	-0.003491
CHB.SG	France_SouthEast_IA2	Basque.DG	Bedouin	-0.003711
CHB.SG	Germany_EarlyMedieval_Alemanic_Byzantine	Basque.DG	Bedouin	-0.003037
CHB.SG	Germany_EarlyMedieval.SG	Basque.DG	Bedouin	-0.003749
CHB.SG	Germany_Lech_EBA	Basque.DG	Bedouin	-0.003645
CHB.SG	Germany_Lech_MBA	Basque.DG	Bedouin	-0.003408
CHB.SG	Germany_Roman.SG	Basque.DG	Bedouin	-0.003685
CHB.SG	Germany_SouthernGermany_Anselfingen_EBA	Basque.DG	Bedouin	-0.003734
CHB.SG	Germany_SouthernGermany_Singen_EBA	Basque.DG	Bedouin	-0.003711
CHB.SG	Germany_SouthernGermany_Singen_IA	Basque.DG	Bedouin	-0.003238
CHB.SG	Greece_BA_Mycenaean	Basque.DG	Bedouin	-0.001515
CHB.SG	Greece_BA_Mycenaean_Pylos	Basque.DG	Bedouin	-0.001673
[truncated: 27,282 more rows]

## Sheet: 3.7
Table S3.7. Ancestry estimates from supervised ADMIXTURE at K = 12.
Ind	Date BP	Group	CWE	WBI	CNE	NOR	BAL	FIN	WAS	NEA	SAS	EAS	NAS	AFR
1H04.SG	4851	France_MontAime_MLN.SG	0.999886	1e-05	1e-05	1e-05	1e-05	1e-05	1.4e-05	1e-05	1e-05	1e-05	1e-05	1e-05
1H13.SG	4950	France_MontAime_MLN.SG	0.99989	1e-05	1e-05	1e-05	1e-05	1e-05	1e-05	1e-05	1e-05	1e-05	1e-05	1e-05
3DT16_noUDG.SG	1750	England_IA_Roman.SG	0.090055	0.555382	0.22044	1e-05	0.132181	1e-05	1e-05	1e-05	1e-05	1e-05	1e-05	0.001872
3DT26_noUDG.SG	1750	England_IA_Roman_oMiddleEast.SG	0.056168	1e-05	1e-05	1e-05	1e-05	1e-05	0.153221	0.790522	1e-05	1e-05	1e-05	1e-05
6DT18_noUDG.SG	1750	England_IA_Roman.SG	0.216891	0.758749	1e-05	0.001132	0.01928	1e-05	1e-05	1e-05	1e-05	1e-05	1e-05	0.003878
6DT21_noUDG.SG	1750	England_IA_Roman.SG	0.051755	0.820094	0.013987	1e-05	0.086764	0.001555	0.014189	1e-05	0.006845	0.00017	0.000274	0.004347
6DT22_noUDG.SG	1750	England_IA_Roman.SG	0.200891	0.7116	1e-05	1e-05	0.07553	0.007436	1e-05	1e-05	1e-05	1e-05	1e-05	0.004472
6DT23_noUDG.SG	1750	England_IA_Roman.SG	0.164831	0.812253	1e-05	0.011593	0.007268	1e-05	1e-05	1e-05	1e-05	1e-05	1e-05	0.003984
6DT3_noUDG.SG	1750	England_IA_Roman.SG	2e-05	0.434748	0.51435	1e-05	0.01539	0.004462	1e-05	1e-05	0.03097	1e-05	1e-05	1e-05
A1801	1300	Hungary_DanubeTisza_EAvar	2e-05	1e-05	1e-05	1e-05	1e-05	0.042734	1e-05	1e-05	0.026301	0.273373	0.657501	1e-05
A1802	1300	Hungary_DanubeTisza_EAvar	2e-05	1e-05	1e-05	1e-05	1e-05	1.7e-05	1e-05	1e-05	1e-05	0.224611	0.775272	1e-05
A1804	1300	Hungary_Transtisza_EAvar	2e-05	1e-05	1e-05	0.046622	0.072796	0.06958	0.067645	1e-05	0.046942	0.206362	0.488404	0.0016
A1805	1300	Hungary_Transtisza_EAvar	0.025628	1e-05	1e-05	0.017197	0.100534	0.015601	0.128405	1e-05	0.050789	0.271167	0.390639	1e-05
A1806	1300	Hungary_Transtisza_EAvar	2e-05	0.062902	1e-05	1e-05	0.022049	1e-05	1e-05	1e-05	0.052636	0.270246	0.592087	1e-05
A1807	1300	Hungary_Transtisza_EAvar	2e-05	0.095455	1e-05	1e-05	0.205055	0.034111	0.104811	1e-05	0.071467	0.194079	0.29313	0.001842
A1808	1330	Hungary_DanubeTisza_EAvar	2e-05	0.074972	1e-05	0.038052	1e-05	4.3e-05	0.022933	1e-05	0.054452	0.275659	0.524938	0.008899
A1809	1175	Hungary_DanubeTisza_LAvar	2e-05	0.011189	1e-05	1e-05	0.040738	0.037417	0.110856	1e-05	0.003832	0.175136	0.619299	0.001482
A1810	1200	Hungary_DanubeTisza_LAvar	0.046465	1e-05	1e-05	1e-05	0.095869	1e-05	0.009193	1e-05	0.029917	0.215702	0.600621	0.002182
A181013	1500	Hungary_DanubeTisza_LSarmation_EHun	0.109664	0.151526	0.114075	1e-05	0.342783	1e-05	0.193781	1e-05	0.044328	0.004292	0.039512	1e-05
A181014	1500	Hungary_DanubeTisza_LSarmation_EHun	0.265638	0.237632	1e-05	1e-05	0.267017	0.04153	0.153407	1e-05	0.014195	0.02053	1e-05	1e-05
A181015	1500	Hungary_DanubeTisza_LSarmation_EHun	0.202732	0.152497	0.021543	0.111023	0.2223	1e-05	0.158216	1e-05	0.095796	0.035854	1e-05	1e-05
A181016	1500	Hungary_DanubeTisza_LSarmation_EHun	0.185102	0.276613	1e-05	1e-05	0.28129	1e-05	0.147064	1e-05	0.074834	0.034889	1e-05	0.000157
A181017	1500	Hungary_DanubeTisza_LSarmation_EHun	0.1766	0.228797	0.220888	1e-05	0.13664	0.054988	0.100383	1e-05	0.055805	0.025859	1e-05	1e-05
A181018	1500	Hungary_DanubeTisza_LSarmation_EHun_oWest	2e-05	1e-05	0.386035	0.515225	0.040737	0.033678	1e-05	1e-05	0.018202	0.001077	1e-05	0.004987
A181019	1500	Hungary_DanubeTisza_LSarmation_EHun	0.35818	0.165915	1e-05	1e-05	0.265482	0.059159	0.110469	1e-05	0.02701	0.013735	1e-05	1e-05
A181020	1500	Hungary_DanubeTisza_LSarmation_EHun	0.332652	0.18569	0.087489	1e-05	0.235682	1e-05	0.124704	1e-05	0.017598	0.016135	1e-05	1e-05
A181021	1550	Hungary_Transtisza_LSarmation_EHun	0.440511	0.070635	0.133493	1e-05	0.261974	0.011561	0.081766	1e-05	1e-05	1e-05	1e-05	1e-05
A181022	1550	Hungary_Transtisza_LSarmation_EHun	0.360606	0.038129	0.00217	1e-05	0.419071	1e-05	0.179955	1e-05	1e-05	1e-05	1e-05	1e-05
A181023	1550	Hungary_Transtisza_LSarmation_EHun	0.106319	0.31032	0.07678	0.050363	0.344069	1e-05	0.0715	1e-05	0.01966	0.014112	1e-05	0.006846
A181024	1550	Hungary_Transtisza_LSarmation_EHun	0.485686	1e-05	0.039519	1e-05	0.28907	1e-05	0.174965	1.2e-05	0.005234	0.005464	1e-05	1e-05
A181025	1550	Hungary_Transtisza_LSarmation_EHun	0.33651	0.112803	0.138666	1e-05	0.26644	1e-05	0.143727	1e-05	0.001794	1e-05	1e-05	1e-05
A181026	1550	Hungary_Transtisza_LSarmation_EHun	0.396528	0.002917	1e-05	0.055999	0.420464	1e-05	0.118301	1e-05	1e-05	0.005732	1e-05	1e-05
A181027	1550	Hungary_Transtisza_LSarmation_EHun_oEast	0.671813	1e-05	1e-05	1e-05	0.072382	1e-05	0.248405	1e-05	1e-05	0.00732	1e-05	1e-05
A181028	1550	Hungary_Transtisza_LSarmation_EHun	0.234863	0.138799	0.10131	0.061959	0.303122	1e-05	0.133881	1e-05	1e-05	0.026017	1e-05	1e-05
A181029	1500	Hungary_NorthTransdanubia_Hun	2e-05	0.329779	1e-05	0.075711	0.205225	0.057052	0.051875	1e-05	0.165824	0.045606	0.068877	1e-05
A1811	1200	Hungary_DanubeTisza_MLAvar	2e-05	1e-05	1e-05	1e-05	1e-05	0.013305	1e-05	1e-05	0.021825	0.220157	0.744623	1e-05
A1812	1300	Hungary_DanubeTisza_MAvar	2e-05	1e-05	1e-05	1e-05	1e-05	1e-05	1e-05	1e-05	0.027411	0.239551	0.732526	0.000421
A1813	1250	Hungary_DanubeTisza_LAvar	2e-05	1e-05	1e-05	1e-05	0.061017	0.045898	0.005427	0.045773	0.090806	0.159867	0.591153	1e-05
A1814	1175	Hungary_DanubeTisza_LAvar	2e-05	1e-05	1e-05	1e-05	0.089304	1e-05	0.134534	1e-05	0.001468	0.140347	0.628084	0.006192
A1815	1200	Hungary_DanubeTisza_LAvar	2e-05	1e-05	1e-05	1e-05	0.048836	0.026525	0.157416	1e-05	0.050569	0.204546	0.508755	0.003293
A1816	1300	Hungary_DanubeTisza_EAvar	2e-05	1e-05	1e-05	1e-05	1e-05	1e-05	1e-05	1e-05	1e-05	0.242816	0.757074	1e-05
A1817	1300	Hungary_DanubeTisza_Eavar_o	0.248586	1e-05	1e-05	1e-05	1e-05	1e-05	0.211568	0.057284	1e-05	0.098474	0.384019	1e-05
A1818	1300	Hungary_DanubeTisza_EAvar	2e-05	1e-05	1e-05	1e-05	1e-05	0.030804	1e-05	1e-05	0.0491	0.23483	0.685176	1e-05
A1819	1300	Hungary_DanubeTisza_EAvar	2e-05	1e-05	1e-05	1e-05	1e-05	1e-05	1e-05	1e-05	1e-05	0.164118	0.835772	1e-05
A1820	1300	Hungary_DanubeTisza_EAvar	2e-05	1e-05	1e-05	1e-05	1e-05	1e-05	1e-05	1e-05	0.029367	0.270648	0.699885	1e-05
A1821	1300	Hungary_DanubeTisza_EAvar	2e-05	1e-05	1e-05	1e-05	1e-05	1e-05	1e-05	1e-05	1e-05	0.299431	0.700459	1e-05
A1822	1300	Hungary_DanubeTisza_EAvar	2e-05	1e-05	1e-05	1e-05	1e-05	0.02344	1e-05	1e-05	1e-05	0.260125	0.716335	1e-05
A1823	1300	Hungary_DanubeTisza_EAvar	2e-05	1e-05	1e-05	1e-05	1e-05	1e-05	1e-05	1e-05	1e-05	0.275386	0.724504	1e-05
A1824	1325	Hungary_SouthTransdanubia_Eavar_1	2e-05	0.045216	0.141366	1e-05	0.087722	1e-05	0.313535	0.072621	0.10612	0.116982	0.116388	1e-05
A1825	1325	Hungary_SouthTransdanubia_Eavar_2	0.094599	0.113372	0.469265	1e-05	0.177295	1e-05	0.141827	1e-05	1e-05	1e-05	1e-05	0.003582
ACG-19.SG	1286	Hungary_EarlyAvar	0.175462	1e-05	1e-05	1e-05	0.098491	0.007652	0.003698	0.058657	0.003268	0.177446	0.473643	0.001653
ADN001	1121.5	NGermany_EMA	0.271805	1e-05	0.608804	1e-05	0.011378	1e-05	0.099454	1e-05	1e-05	0.00849	1e-05	1e-05
ADN002	1200	NGermany_EMA	2e-05	1e-05	0.99988	1e-05	1e-05	1e-05	1e-05	1e-05	1e-05	1e-05	1e-05	1e-05
ADN003	1180	NGermany_EMA	0.158067	1e-05	0.804827	1e-05	0.032229	1e-05	0.004797	1e-05	1e-05	1e-05	1e-05	1e-05
ADN004	1200	NGermany_EMA	2e-05	1e-05	0.866277	0.109396	0.024227	1e-05	1e-05	1e-05	1e-05	1e-05	1e-05	1e-05
ADN005	1094.5	NGermany_EMA	0.167771	1e-05	0.819899	1e-05	1e-05	0.007327	0.004923	1e-05	1e-05	1e-05	1e-05	1e-05
ADN006	1200	NGermany_EMA	0.004737	0.273722	0.452053	1e-05	0.269408	1e-05	1e-05	1e-05	1e-05	1e-05	1e-05	1e-05
ADN007	1200	NGermany_EMA	2e-05	0.349068	0.390501	0.186688	0.042715	1e-05	0.030948	1e-05	1e-05	1e-05	1e-05	1e-05
ADN008	1067.5	NGermany_EMA	0.086723	0.094155	0.657947	1e-05	0.056499	0.01653	0.088086	1e-05	1e-05	1e-05	1e-05	1e-05
ADN009	1200	NGermany_EMA	0.133161	1e-05	0.808277	1e-05	1e-05	1e-05	0.058472	1e-05	1e-05	1e-05	1e-05	1e-05
ADN010	1200	NGermany_EMA	0.0609	1e-05	0.843458	1e-05	1e-05	1e-05	0.095552	1e-05	1e-05	1e-05	1e-05	1e-05
ADN011	1200	NGermany_EMA	0.012257	1e-05	0.967543	0.004957	1e-05	0.015163	1e-05	1e-05	1e-05	1e-05	1e-05	1e-05
ADN012	1200	NGermany_EMA	0.198243	1e-05	0.601111	1e-05	0.119334	1e-05	1e-05	1e-05	0.076507	1e-05	0.004736	1e-05
ADN013	1235	NGermany_EMA	2e-05	0.053653	0.882849	0.042406	0.021003	1e-05	1e-05	1e-05	1e-05	1e-05	1e-05	1e-05
ADN014	1200	NGermany_EMA	0.363253	0.054986	0.35228	1e-05	0.109754	1e-05	0.119657	1e-05	1e-05	1e-05	1e-05	1e-05
ADN015	1200	NGermany_EMA	0.254388	0.277013	0.201621	0.086001	0.041126	0.005358	0.022427	0.112026	1e-05	1e-05	1e-05	1e-05
AED106_noUDG.SG	1455	Germany_EarlyMedieval.SG	2e-05	0.165668	0.625186	0.17049	1e-05	0.003703	1e-05	1e-05	0.023042	1e-05	1e-05	0.011841
AED1108_noUDG.SG	1469	Germany_EarlyMedieval_o2.SG	0.289693	1e-05	1.7e-05	0.052424	0.185752	1e-05	0.204858	0.024263	0.032488	0.086833	0.123642	1e-05
AED1119_noUDG.SG	1430	Germany_EarlyMedieval.SG	2e-05	0.178952	0.006111	0.772076	1e-05	0.010711	0.013956	1e-05	0.000551	0.017583	1e-05	1e-05
AED1135b_noUDG.SG	1445	Germany_EarlyMedieval_o3.SG	0.49067	1e-05	1e-05	0.122396	0.300276	1e-05	0.073732	1e-05	0.001062	0.004899	1e-05	0.006914
AED125b_noUDG.SG	1498	Germany_EarlyMedieval_o.SG	0.296782	0.009955	1e-05	0.219564	0.19322	1e-05	1e-05	0.255166	0.025253	1e-05	1e-05	1e-05
AED204_noUDG.SG	1455	Germany_EarlyMedieval.SG	0.083841	1e-05	0.395441	0.508138	1e-05	1e-05	1e-05	1e-05	0.00595	1e-05	1e-05	0.00656
AED249_noUDG.SG	1455	Germany_EarlyMedieval_o3.SG	2e-05	1e-05	0.925009	1e-05	0.068558	1e-05	1e-05	1e-05	1e-05	0.006333	1e-05	1e-05
AED432b_noUDG.SG	1445	Germany_EarlyMedieval.SG	2e-05	0.164823	0.443382	0.326159	1e-05	1e-05	0.05047	1e-05	1e-05	1e-05	1e-05	0.015086
AED513_noUDG.SG	1525	Germany_EarlyMedieval_o3.SG	0.35705	0.035007	0.053255	1e-05	0.378567	1e-05	0.139739	0.033543	1e-05	0.002789	1e-05	1e-05
AED92b_noUDG.SG	1455	Germany_EarlyMedieval.SG	2e-05	1e-05	0.907161	1e-05	1e-05	0.064363	1e-05	1e-05	1e-05	0.021916	1e-05	0.00647
AEHIb_noUDG.SG	1503	Germany_EarlyMedieval_o1.SG	0.646845	1e-05	1e-05	1e-05	1e-05	1e-05	0.346523	1e-05	1e-05	1e-05	1e-05	0.006542
Aes1	4939	Switzerland_LN	0.99989	1e-05	1e-05	1e-05	1e-05	1e-05	1e-05	1e-05	1e-05	1e-05	1e-05	1e-05
Aes10	4833	Switzerland_LN	0.99989	1e-05	1e-05	1e-05	1e-05	1e-05	1e-05	1e-05	1e-05	1e-05	1e-05	1e-05
Aes11	4885	Switzerland_LN_daughter.Aes17	0.99989	1e-05	1e-05	1e-05	1e-05	1e-05	1e-05	1e-05	1e-05	1e-05	1e-05	1e-05
Aes12	4864	Switzerland_LN_father.or.son.Aes24.1d.rel.Aes19.1d.rel.Aes3	0.99989	1e-05	1e-05	1e-05	1e-05	1e-05	1e-05	1e-05	1e-05	1e-05	1e-05	1e-05
Aes13	4902	Switzerland_LN	0.999879	1e-05	1e-05	1e-05	1.4e-05	1e-05	1.7e-05	1e-05	1e-05	1e-05	1e-05	1e-05
Aes14	4897	Switzerland_LN	0.99989	1e-05	1e-05	1e-05	1e-05	1e-05	1e-05	1e-05	1e-05	1e-05	1e-05	1e-05
Aes15	4899	Switzerland_LN_1d.rel.Aes14	0.99989	1e-05	1e-05	1e-05	1e-05	1e-05	1e-05	1e-05	1e-05	1e-05	1e-05	1e-05
Aes16	4942	Switzerland_LN	0.99989	1e-05	1e-05	1e-05	1e-05	1e-05	1e-05	1e-05	1e-05	1e-05	1e-05	1e-05
Aes17	4878	Switzerland_LN	0.99989	1e-05	1e-05	1e-05	1e-05	1e-05	1e-05	1e-05	1e-05	1e-05	1e-05	1e-05
Aes18	4838	Switzerland_LN	0.99989	1e-05	1e-05	1e-05	1e-05	1e-05	1e-05	1e-05	1e-05	1e-05	1e-05	1e-05
Aes19	4825	Switzerland_LN_1d.rel.Aes12.1d.rel.Aes3	0.99989	1e-05	1e-05	1e-05	1e-05	1e-05	1e-05	1e-05	1e-05	1e-05	1e-05	1e-05
Aes2	4885	Switzerland_LN	0.99988	1e-05	1e-05	1e-05	1e-05	1e-05	1e-05	2e-05	1e-05	1e-05	1e-05	1e-05
Aes20	4842	Switzerland_LN	0.99989	1e-05	1e-05	1e-05	1e-05	1e-05	1e-05	1e-05	1e-05	1e-05	1e-05	1e-05
Aes21	4825	Switzerland_LN	0.99989	1e-05	1e-05	1e-05	1e-05	1e-05	1e-05	1e-05	1e-05	1e-05	1e-05	1e-05
Aes22	4740	Switzerland_LN	0.99989	1e-05	1e-05	1e-05	1e-05	1e-05	1e-05	1e-05	1e-05	1e-05	1e-05	1e-05
Aes23	4722	Switzerland_LN	0.99989	1e-05	1e-05	1e-05	1e-05	1e-05	1e-05	1e-05	1e-05	1e-05	1e-05	1e-05
Aes24	4839	Switzerland_LN	0.999881	1e-05	1e-05	1e-05	1e-05	1e-05	1e-05	1.9e-05	1e-05	1e-05	1e-05	1e-05
Aes25	4635	Switzerland_LN_oSteppe	2e-05	0.570182	1e-05	1e-05	0.344029	0.017556	1e-05	1e-05	0.068142	1e-05	1e-05	1e-05
Aes3	4919	Switzerland_LN	0.99989	1e-05	1e-05	1e-05	1e-05	1e-05	1e-05	1e-05	1e-05	1e-05	1e-05	1e-05
Aes4	4970	Switzerland_LN	0.99989	1e-05	1e-05	1e-05	1e-05	1e-05	1e-05	1e-05	1e-05	1e-05	1e-05	1e-05
Aes5	4906	Switzerland_LN	0.99989	1e-05	1e-05	1e-05	1e-05	1e-05	1e-05	1e-05	1e-05	1e-05	1e-05	1e-05
Aes6_d	4799	Switzerland_LN	0.962587	1e-05	1e-05	1e-05	1e-05	1e-05	0.037313	1e-05	1e-05	1e-05	1e-05	1e-05
Aes7_d	4750	Switzerland_LN	0.99989	1e-05	1e-05	1e-05	1e-05	1e-05	1e-05	1e-05	1e-05	1e-05	1e-05	1e-05
Aes8	4851	Switzerland_LN	0.99989	1e-05	1e-05	1e-05	1e-05	1e-05	1e-05	1e-05	1e-05	1e-05	1e-05	1e-05
Aes9	4848	Switzerland_LN	0.99989	1e-05	1e-05	1e-05	1e-05	1e-05	1e-05	1e-05	1e-05	1e-05	1e-05	1e-05
AGY-49.SG	1005	Hungary_Conqueror_Elite	0.295022	1e-05	1e-05	1e-05	0.491413	0.008501	0.148058	0.011723	1e-05	1e-05	0.045223	1e-05
AGY-75.SG	1000	Hungary_Conqueror_Elite	0.166393	1e-05	1e-05	1e-05	0.813397	1e-05	0.018727	1e-05	1e-05	1e-05	1e-05	0.001403
AGY-87.SG	1000	Hungary_Conqueror_Elite	0.560831	1.6e-05	1e-05	0.014902	0.314747	0.019316	0.068536	1e-05	0.021601	1e-05	1e-05	1e-05
AGY-92.SG	1009	Hungary_Conqueror_Elite	0.003414	1e-05	1e-05	1e-05	0.129521	0.042434	0.088768	1e-05	0.057239	0.181194	0.497379	1e-05
AITI_119	3747	Germany_Lech_EBA	0.505495	0.352487	1e-05	1e-05	0.13379	1e-05	0.004436	1e-05	1e-05	1e-05	0.003721	1e-05
AITI_120	3662	Germany_Lech_EBA	0.460744	0.43002	1e-05	1e-05	1e-05	1e-05	0.100716	1e-05	1e-05	1e-05	0.00844	1e-05
AITI_2	3753	Germany_Lech_EBA	0.466347	0.329495	1e-05	1e-05	0.184049	0.01966	1e-05	1e-05	1e-05	1e-05	0.000379	1e-05
AITI_36_noUDG	3836	Germany_Lech_EBA	0.979479	1e-05	1e-05	1e-05	0.020421	1e-05	1e-05	1e-05	1e-05	1e-05	1e-05	1e-05
AITI_40_noUDG	3746	Germany_Lech_EBA	0.450166	0.302801	1e-05	1e-05	0.182281	1e-05	0.057811	1e-05	1e-05	1e-05	0.006871	1e-05
AITI_43	3760	Germany_Lech_EBA	0.722709	0.209603	1e-05	1e-05	0.011114	1e-05	0.056494	1e-05	1e-05	1e-05	1e-05	1e-05
AITI_50_noUDG	3773	Germany_Lech_EBA	0.244642	0.474688	1e-05	1e-05	0.255967	1e-05	0.001721	1e-05	0.016369	1e-05	0.003467	0.003097
AITI_62A_noUDG	3732	Germany_Lech_EBA	0.218542	0.615638	0.002629	1e-05	0.145383	1e-05	1e-05	1e-05	0.017739	1e-05	1e-05	1e-05
AITI_66_d	3761	Germany_Lech_EBA	0.618982	0.174415	0.206513	1e-05	1e-05	1e-05	1e-05	1e-05	1e-05	1e-05	1e-05	1e-05
AITI_70	3901	Germany_Lech_EBA	0.786059	0.128324	1e-05	1e-05	0.085527	1e-05	1e-05	1e-05	1e-05	1e-05	1e-05	1e-05
AITI_72	3776	Germany_Lech_EBA	0.564979	0.334509	1e-05	1e-05	0.017058	0.018948	0.061939	1e-05	1e-05	1e-05	0.002507	1e-05
AITI_78	3748	Germany_Lech_EBA	0.449285	0.395323	1e-05	1e-05	0.108892	1e-05	0.038787	1e-05	0.007643	1e-05	1e-05	1e-05
AITI_95_d	3671	Germany_Lech_EBA	0.861009	1e-05	1e-05	1e-05	1e-05	0.124235	1e-05	1e-05	1e-05	0.008622	1e-05	0.006055
AITI_98	3605	Germany_Lech_EBA	0.715843	0.16709	1e-05	1e-05	0.07409	1e-05	0.042896	1e-05	1e-05	1e-05	1e-05	1e-05
ajv28_noUDG.SG	4829	Sweden_Gotland_Ajvide_PittedWare_BattleAxe.SG	2e-05	1e-05	1e-05	0.34345	0.519893	0.136557	1e-05	1e-05	1e-05	1e-05	1e-05	1e-05
ajv36_noUDG.SG	4924	Sweden_Gotland_Ajvide_PittedWare_BattleAxe.SG	2e-05	1e-05	1e-05	0.488796	0.407155	0.103949	1e-05	1e-05	1e-05	1e-05	1e-05	1e-05
ajv54_noUDG.SG	4849	Sweden_PWC.SG	2e-05	1e-05	1e-05	0.309075	0.544547	0.146278	1e-05	1e-05	1e-05	1e-05	1e-05	1e-05
Ajvide52_noUDG.SG	4700	Sweden_PWC.SG	2e-05	1e-05	1e-05	0.540818	0.354533	0.091504	1e-05	1e-05	1e-05	0.00148	1e-05	0.011586
Ajvide53_noUDG.SG	4700	Sweden_PWC.SG	2e-05	1e-05	1e-05	0.097929	0.888131	0.01384	1e-05	1e-05	1e-05	1e-05	1e-05	1e-05
Ajvide58_noUDG.SG	4700	Sweden_PWC.SG	2e-05	1e-05	1e-05	0.366774	0.465245	0.16788	1e-05	1e-05	1e-05	1e-05	1e-05	1e-05
Ajvide70_noUDG.SG	4700	Sweden_PWC.SG	2e-05	1e-05	1e-05	0.34486	0.55869	0.094864	1e-05	1e-05	1e-05	1e-05	1e-05	0.001495
ALA001_d	3378	Turkey_Alalakh_MLBA	0.099977	1e-05	1e-05	1e-05	1e-05	1e-05	0.528582	0.371351	1e-05	1e-05	1e-05	1e-05
ALA002	3388	Turkey_Alalakh_MLBA	0.096245	1e-05	1e-05	1e-05	1e-05	1e-05	0.454279	0.449386	1e-05	1e-05	1e-05	1e-05
ALA004	3773	Turkey_Alalakh_MLBA	0.047274	1e-05	1e-05	1e-05	1e-05	1e-05	0.559249	0.393387	1e-05	1e-05	1e-05	1e-05
ALA008	3752	Turkey_Alalakh_MLBA	0.026284	1e-05	1e-05	1e-05	1e-05	1e-05	0.586655	0.386971	1e-05	1e-05	1e-05	1e-05
ALA009	3699	Turkey_Alalakh_MLBA_contam	2e-05	1e-05	0.254099	1e-05	0.588172	0.030699	0.126939	1e-05	1e-05	1e-05	1e-05	1e-05
ALA011	3620	Turkey_Alalakh_MLBA	0.039026	1e-05	1e-05	1e-05	1e-05	1e-05	0.592999	0.367886	1e-05	1e-05	1e-05	1e-05
ALA013	3734	Turkey_Alalakh_MLBA	0.040676	1e-05	1e-05	1e-05	1e-05	1e-05	0.585408	0.373825	1e-05	1e-05	1e-05	1e-05
ALA014_d	3629	Turkey_Alalakh_MLBA	0.043182	1e-05	1e-05	1e-05	1e-05	1e-05	0.521628	0.4351	1e-05	1e-05	1e-05	1e-05
ALA015	3861	Turkey_Alalakh_MLBA	0.049814	1e-05	1e-05	1e-05	1e-05	1e-05	0.563272	0.386824	1e-05	1e-05	1e-05	1e-05
ALA016	3503	Turkey_Alalakh_MLBA	0.093531	1e-05	1e-05	1e-05	1e-05	1e-05	0.629616	0.276763	1e-05	1e-05	1e-05	1e-05
ALA017	3478	Turkey_Alalakh_MLBA	0.137261	1e-05	1e-05	1e-05	1e-05	1e-05	0.311009	0.55164	1e-05	1e-05	1e-05	1e-05
ALA018	3382	Turkey_Alalakh_MLBA	0.039633	1e-05	1e-05	1e-05	1e-05	1e-05	0.664774	0.295503	1e-05	1e-05	1e-05	1e-05
ALA019	3514	Turkey_Alalakh_MLBA_o	2e-05	1e-05	1e-05	1e-05	0.005407	1e-05	0.454145	1e-05	0.540348	1e-05	1e-05	1e-05
ALA020	3395	Turkey_Alalakh_MLBA	0.087481	1e-05	1e-05	1e-05	1e-05	1e-05	0.512551	0.399878	1e-05	1e-05	1e-05	1e-05
ALA023	3785	Turkey_Alalakh_MLBA	0.103426	1e-05	1e-05	1e-05	1e-05	1e-05	0.527164	0.36932	1e-05	1e-05	1e-05	1e-05
ALA024	3889	Turkey_Alalakh_MLBA	0.068886	1e-05	1e-05	1e-05	1e-05	1e-05	0.52152	0.409503	1e-05	1e-05	1e-05	1e-05
ALA025	3711	Turkey_Alalakh_MLBA	0.027835	1e-05	1e-05	1e-05	1e-05	1e-05	0.624601	0.347474	1e-05	1e-05	1e-05	1e-05
ALA026	3627	Turkey_Alalakh_MLBA	0.048717	1e-05	1e-05	1e-05	1e-05	1e-05	0.4982	0.452993	1e-05	1e-05	1e-05	1e-05
ALA028	3705	Turkey_Alalakh_MLBA	0.089048	1e-05	1e-05	1e-05	1e-05	1e-05	0.607386	0.303472	1e-05	1e-05	1.4e-05	1e-05
ALA029	3743	Turkey_Alalakh_MLBA	0.052897	1e-05	1e-05	1e-05	1e-05	1e-05	0.614765	0.332248	1e-05	1e-05	1e-05	1e-05
ALA030	3467	Turkey_Alalakh_MLBA	0.191045	1e-05	1e-05	1e-05	1e-05	1e-05	0.552513	0.256352	1e-05	1e-05	1e-05	1e-05
ALA034	3697	Turkey_Alalakh_MLBA	0.032818	1e-05	1e-05	1e-05	1e-05	1e-05	0.531439	0.435653	1e-05	1e-05	1e-05	1e-05
ALA035	3820	Turkey_Alalakh_MLBA	2e-05	1e-05	1e-05	1e-05	1e-05	1e-05	0.51255	0.48734	1e-05	1e-05	1e-05	1e-05
ALA037	3754	Turkey_Alalakh_MLBA	2e-05	1e-05	1e-05	1e-05	1e-05	1e-05	0.545962	0.453928	1e-05	1e-05	1e-05	1e-05
ALA038	3473	Turkey_Alalakh_MLBA_daughter.ALA001	0.003537	1e-05	1e-05	1e-05	1e-05	1e-05	0.572302	0.424071	1e-05	1e-05	1e-05	1e-05
ALA039	3337	Turkey_Alalakh_MLBA	0.106383	1e-05	1e-05	1e-05	1e-05	1e-05	0.591574	0.301953	1e-05	1e-05	1e-05	1e-05
ALA084	3844	Turkey_Alalakh_MLBA	2.7e-05	1e-05	1e-05	1e-05	1e-05	1e-05	0.678232	0.321651	1e-05	1e-05	1e-05	1e-05
ALA095	3780	Turkey_Alalakh_MLBA	0.076773	1e-05	1e-05	1e-05	1e-05	1e-05	0.522875	0.400263	1e-05	1e-05	1e-05	1e-05
ALA110_noUDG	3550	Turkey_TellAtchana_MLBA	0.041801	1e-05	1e-05	1e-05	1e-05	1e-05	0.565914	0.391575	1e-05	0.00063	1e-05	1e-05
ALA118	3550	Turkey_TellAtchana_MLBA	0.12364	1e-05	1e-05	1e-05	1e-05	1e-05	0.549685	0.326585	1e-05	1e-05	1e-05	1e-05
ALA120	3550	Turkey_TellAtchana_MLBA	0.146776	1e-05	1e-05	1e-05	1e-05	1e-05	0.417007	0.436128	1e-05	1e-05	1e-05	1e-05
ALA123	3550	Turkey_TellAtchana_MLBA	0.095752	1e-05	1e-05	1e-05	1e-05	1e-05	0.35498	0.549178	1e-05	1e-05	1e-05	1e-05
ALA124	3550	Turkey_TellAtchana_MLBA	0.046983	1e-05	1e-05	1e-05	1e-05	1e-05	0.481148	0.471778	1e-05	1e-05	1e-05	1e-05
ALA128_noUDG	3550	Turkey_TellAtchana_MLBA	0.118428	1e-05	1e-05	1e-05	1e-05	1e-05	0.481271	0.367134	0.033087	1e-05	1e-05	1e-05
ALA130_noUDG	3550	Turkey_TellAtchana_MLBA	0.00989	1e-05	1e-05	1e-05	1e-05	1e-05	0.467431	0.522589	1e-05	1e-05	1e-05	1e-05
ALA131_noUDG	3550	Turkey_TellAtchana_MLBA	0.092005	1e-05	1e-05	1e-05	1e-05	1e-05	0.472895	0.420328	0.01084	0.003862	1e-05	1e-05
ALA135_noUDG	3550	Turkey_TellAtchana_MLBA	0.119497	1e-05	1e-05	1e-05	1e-05	1e-05	0.423818	0.456596	1e-05	1e-05	1e-05	1e-05
ALA136_noUDG	3550	Turkey_TellAtchana_MLBA	0.107699	1e-05	1e-05	1e-05	1e-05	1e-05	0.442828	0.449383	1e-05	1e-05	1e-05	1e-05
ALA138_noUDG	3550	Turkey_TellAtchana_MLBA	0.136658	1e-05	1e-05	1e-05	1e-05	1e-05	0.357521	0.505731	1e-05	1e-05	1e-05	1e-05
Alh1_noUDG.SG	1500	Germany_EarlyMedieval.SG	0.102411	1e-05	0.814353	1e-05	0.015992	0.056382	1e-05	1e-05	1e-05	0.009657	1e-05	0.001144
Alh10_noUDG.SG	1477	Germany_EarlyMedieval.SG	0.051334	1e-05	0.755834	0.19093	1e-05	1e-05	1e-05	1e-05	1e-05	0.001822	1e-05	1e-05
Alh2_noUDG.SG	1529	Germany_EarlyMedieval.SG	0.120846	1e-05	0.424042	0.421997	1e-05	1e-05	0.02275	1e-05	1e-05	1e-05	1e-05	0.010295
Alh3a_noUDG.SG	1491	Germany_EarlyMedieval.SG	0.06026	1e-05	0.440178	0.356968	0.092811	1e-05	1e-05	0.006734	0.008423	0.011569	0.023016	1e-05
ALM001_merged	3821	Spain_Almoloya_Argar_Early	0.99989	1e-05	1e-05	1e-05	1e-05	1e-05	1e-05	1e-05	1e-05	1e-05	1e-05	1e-05
ALM002_merged	3800	Spain_Almoloya_Argar_Early	0.99989	1e-05	1e-05	1e-05	1e-05	1e-05	1e-05	1e-05	1e-05	1e-05	1e-05	1e-05
ALM003	3825	Spain_Almoloya_Argar_Late	0.99989	1e-05	1e-05	1e-05	1e-05	1e-05	1e-05	1e-05	1e-05	1e-05	1e-05	1e-05
ALM004	3825	Spain_Almoloya_Argar_Early	0.99989	1e-05	1e-05	1e-05	1e-05	1e-05	1e-05	1e-05	1e-05	1e-05	1e-05	1e-05
ALM006	3780	Spain_Almoloya_Argar_Early	0.99989	1e-05	1e-05	1e-05	1e-05	1e-05	1e-05	1e-05	1e-05	1e-05	1e-05	1e-05
ALM007	3825	Spain_Almoloya_Argar_Early	0.99989	1e-05	1e-05	1e-05	1e-05	1e-05	1e-05	1e-05	1e-05	1e-05	1e-05	1e-05
ALM008	3825	Spain_Almoloya_Argar_Early	0.99989	1e-05	1e-05	1e-05	1e-05	1e-05	1e-05	1e-05	1e-05	1e-05	1e-05	1e-05
ALM014	3825	Spain_Almoloya_Argar_Early	0.99989	1e-05	1e-05	1e-05	1e-05	1e-05	1e-05	1e-05	1e-05	1e-05	1e-05	1e-05
ALM015_merged	3773	Spain_Almoloya_Argar_Early	0.999872	1e-05	1e-05	1e-05	2e-05	1e-05	1e-05	1e-05	1e-05	1.9e-05	1e-05	1e-05
ALM016_merged	3803	Spain_Almoloya_Argar_Early	0.99989	1e-05	1e-05	1e-05	1e-05	1e-05	1e-05	1e-05	1e-05	1e-05	1e-05	1e-05
ALM017	3752	Spain_Almoloya_Argar_Early	0.99989	1e-05	1e-05	1e-05	1e-05	1e-05	1e-05	1e-05	1e-05	1e-05	1e-05	1e-05
ALM018	3825	Spain_Almoloya_Argar_Early	0.99989	1e-05	1e-05	1e-05	1e-05	1e-05	1e-05	1e-05	1e-05	1e-05	1e-05	1e-05
ALM019_merged	3946	Spain_Almoloya_Argar_Early	0.999889	1e-05	1e-05	1e-05	1e-05	1.1e-05	1e-05	1e-05	1e-05	1e-05	1e-05	1e-05
ALM020	3825	Spain_Almoloya_Argar_Early	0.99989	1e-05	1e-05	1e-05	1e-05	1e-05	1e-05	1e-05	1e-05	1e-05	1e-05	1e-05
ALM021	3825	Spain_Almoloya_Argar_Early	0.999888	1e-05	1e-05	1e-05	1e-05	1e-05	1.2e-05	1e-05	1e-05	1e-05	1e-05	1e-05
ALM024	3825	Spain_Almoloya_Argar_Early	0.99989	1e-05	1e-05	1e-05	1e-05	1e-05	1e-05	1e-05	1e-05	1e-05	1e-05	1e-05
ALM025	3825	Spain_Almoloya_Argar_Early	0.99989	1e-05	1e-05	1e-05	1e-05	1e-05	1e-05	1e-05	1e-05	1e-05	1e-05	1e-05
ALM026	3825	Spain_Almoloya_Argar_Early	0.99989	1e-05	1e-05	1e-05	1e-05	1e-05	1e-05	1e-05	1e-05	1e-05	1e-05	1e-05
ALM027	3825	Spain_Almoloya_Argar_Early	0.99989	1e-05	1e-05	1e-05	1e-05	1e-05	1e-05	1e-05	1e-05	1e-05	1e-05	1e-05
ALM028_merged	3825	Spain_Almoloya_Argar_Early	0.99989	1e-05	1e-05	1e-05	1e-05	1e-05	1e-05	1e-05	1e-05	1e-05	1e-05	1e-05
ALM029	3825	Spain_Almoloya_Argar_Late	0.99989	1e-05	1e-05	1e-05	1e-05	1e-05	1e-05	1e-05	1e-05	1e-05	1e-05	1e-05
ALM030	3825	Spain_Almoloya_Argar_Late_daughter.ALM039.ALM038	0.99989	1e-05	1e-05	1e-05	1e-05	1e-05	1e-05	1e-05	1e-05	1e-05	1e-05	1e-05
ALM031	3600	Spain_Almoloya_Argar_Late_daughter.ALM039	0.99989	1e-05	1e-05	1e-05	1e-05	1e-05	1e-05	1e-05	1e-05	1e-05	1e-05	1e-05
ALM032	3600	Spain_Almoloya_Argar_Late	0.99989	1e-05	1e-05	1e-05	1e-05	1e-05	1e-05	1e-05	1e-05	1e-05	1e-05	1e-05
ALM034	3822	Spain_Almoloya_Argar_Early_father.or.son.ALM049.1d.rel.ALM048.MMI003	0.99989	1e-05	1e-05	1e-05	1e-05	1e-05	1e-05	1e-05	1e-05	1e-05	1e-05	1e-05
ALM035	3725	Spain_Almoloya_Argar	0.99989	1e-05	1e-05	1e-05	1e-05	1e-05	1e-05	1e-05	1e-05	1e-05	1e-05	1e-05
ALM036	3825	Spain_Almoloya_Argar_Late	0.99989	1e-05	1e-05	1e-05	1e-05	1e-05	1e-05	1e-05	1e-05	1e-05	1e-05	1e-05
ALM038_merged	3598	Spain_Almoloya_Argar_Late	0.99989	1e-05	1e-05	1e-05	1e-05	1e-05	1e-05	1e-05	1e-05	1e-05	1e-05	1e-05
ALM039	3580	Spain_Almoloya_Argar_Late	0.99989	1e-05	1e-05	1e-05	1e-05	1e-05	1e-05	1e-05	1e-05	1e-05	1e-05	1e-05
ALM040	3842	Spain_Almoloya_Argar_Early	0.99989	1e-05	1e-05	1e-05	1e-05	1e-05	1e-05	1e-05	1e-05	1e-05	1e-05	1e-05
ALM041	3814	Spain_Almoloya_Argar_Early	0.99989	1e-05	1e-05	1e-05	1e-05	1e-05	1e-05	1e-05	1e-05	1e-05	1e-05	1e-05
ALM042	3825	Spain_Almoloya_Argar_Early	0.99989	1e-05	1e-05	1e-05	1e-05	1e-05	1e-05	1e-05	1e-05	1e-05	1e-05	1e-05
ALM043	3754	Spain_Almoloya_Argar_Early	0.99989	1e-05	1e-05	1e-05	1e-05	1e-05	1e-05	1e-05	1e-05	1e-05	1e-05	1e-05
ALM044	3775	Spain_Almoloya_Argar_Early	0.99989	1e-05	1e-05	1e-05	1e-05	1e-05	1e-05	1e-05	1e-05	1e-05	1e-05	1e-05
ALM046	3763	Spain_Almoloya_Argar_Early	0.99989	1e-05	1e-05	1e-05	1e-05	1e-05	1e-05	1e-05	1e-05	1e-05	1e-05	1e-05
ALM047	3725	Spain_Almoloya_Argar	0.99989	1e-05	1e-05	1e-05	1e-05	1e-05	1e-05	1e-05	1e-05	1e-05	1e-05	1e-05
ALM048	3825	Spain_Almoloya_Argar_Early	0.999889	1e-05	1e-05	1e-05	1e-05	1e-05	1e-05	1.1e-05	1e-05	1e-05	1e-05	1e-05
ALM049	3825	Spain_Almoloya_Argar_Early	0.99989	1e-05	1e-05	1e-05	1e-05	1e-05	1e-05	1e-05	1e-05	1e-05	1e-05	1e-05
ALM050	3825	Spain_Almoloya_Argar_Early	0.99989	1e-05	1e-05	1e-05	1e-05	1e-05	1e-05	1e-05	1e-05	1e-05	1e-05	1e-05
ALM051	3825	Spain_Almoloya_Argar_Late	0.99989	1e-05	1e-05	1e-05	1e-05	1e-05	1e-05	1e-05	1e-05	1e-05	1e-05	1e-05
ALM052	3765	Spain_Almoloya_Argar_son.ALM015.ALM016	0.99989	1e-05	1e-05	1e-05	1e-05	1e-05	1e-05	1e-05	1e-05	1e-05	1e-05	1e-05
ALM053	3600	Spain_Almoloya_Argar	0.99989	1e-05	1e-05	1e-05	1e-05	1e-05	1e-05	1e-05	1e-05	1e-05	1e-05	1e-05
ALM055	3825	Spain_Almoloya_Argar_Late	0.99989	1e-05	1e-05	1e-05	1e-05	1e-05	1e-05	1e-05	1e-05	1e-05	1e-05	1e-05
ALM056_merged	3725	Spain_Almoloya_Argar	0.99989	1e-05	1e-05	1e-05	1e-05	1e-05	1e-05	1e-05	1e-05	1e-05	1e-05	1e-05
ALM057	3696	Spain_Almoloya_Argar_Late	0.99989	1e-05	1e-05	1e-05	1e-05	1e-05	1e-05	1e-05	1e-05	1e-05	1e-05	1e-05
ALM058	3825	Spain_Almoloya_Argar_Late_son.ALM064.ALM086	0.99989	1e-05	1e-05	1e-05	1e-05	1e-05	1e-05	1e-05	1e-05	1e-05	1e-05	1e-05
ALM060	3713	Spain_Almoloya_Argar_daughter.ALM017	0.99989	1e-05	1e-05	1e-05	1e-05	1e-05	1e-05	1e-05	1e-05	1e-05	1e-05	1e-05
ALM062	3825	Spain_Almoloya_Argar	0.99989	1e-05	1e-05	1e-05	1e-05	1e-05	1e-05	1e-05	1e-05	1e-05	1e-05	1e-05
ALM063	3600	Spain_Almoloya_Argar_Late	0.99989	1e-05	1e-05	1e-05	1e-05	1e-05	1e-05	1e-05	1e-05	1e-05	1e-05	1e-05
ALM064	3825	Spain_Almoloya_Argar_Late	0.99989	1e-05	1e-05	1e-05	1e-05	1e-05	1e-05	1e-05	1e-05	1e-05	1e-05	1e-05
ALM067	3600	Spain_Almoloya_Argar_Late	0.99989	1e-05	1e-05	1e-05	1e-05	1e-05	1e-05	1e-05	1e-05	1e-05	1e-05	1e-05
ALM068	3600	Spain_Almoloya_Argar_Late	0.99989	1e-05	1e-05	1e-05	1e-05	1e-05	1e-05	1e-05	1e-05	1e-05	1e-05	1e-05
ALM069	3600	Spain_Almoloya_Argar	0.99989	1e-05	1e-05	1e-05	1e-05	1e-05	1e-05	1e-05	1e-05	1e-05	1e-05	1e-05
ALM070	3600	Spain_Almoloya_Argar	0.99989	1e-05	1e-05	1e-05	1e-05	1e-05	1e-05	1e-05	1e-05	1e-05	1e-05	1e-05
ALM071	3825	Spain_Almoloya_Argar	0.99989	1e-05	1e-05	1e-05	1e-05	1e-05	1e-05	1e-05	1e-05	1e-05	1e-05	1e-05
ALM073	3770	Spain_Almoloya_Argar_1d.rel.ALM062	0.99989	1e-05	1e-05	1e-05	1e-05	1e-05	1e-05	1e-05	1e-05	1e-05	1e-05	1e-05
ALM075	3825	Spain_Almoloya_Argar	0.99989	1e-05	1e-05	1e-05	1e-05	1e-05	1e-05	1e-05	1e-05	1e-05	1e-05	1e-05
ALM076	3825	Spain_Almoloya_Argar_Late	0.99989	1e-05	1e-05	1e-05	1e-05	1e-05	1e-05	1e-05	1e-05	1e-05	1e-05	1e-05
ALM077	3825	Spain_Almoloya_Argar_mother.or.daughter.ALM068	0.99989	1e-05	1e-05	1e-05	1e-05	1e-05	1e-05	1e-05	1e-05	1e-05	1e-05	1e-05
ALM078	3600	Spain_Almoloya_Argar_Late	0.99989	1e-05	1e-05	1e-05	1e-05	1e-05	1e-05	1e-05	1e-05	1e-05	1e-05	1e-05
ALM079	3825	Spain_Almoloya_Argar	0.99989	1e-05	1e-05	1e-05	1e-05	1e-05	1e-05	1e-05	1e-05	1e-05	1e-05	1e-05
ALM080	3600	Spain_Almoloya_Argar_Late_brother.ALM081	0.99989	1e-05	1e-05	1e-05	1e-05	1e-05	1e-05	1e-05	1e-05	1e-05	1e-05	1e-05
ALM081	3825	Spain_Almoloya_Argar_Late	0.99989	1e-05	1e-05	1e-05	1e-05	1e-05	1e-05	1e-05	1e-05	1e-05	1e-05	1e-05
ALM084	3600	Spain_Almoloya_Argar	0.99989	1e-05	1e-05	1e-05	1e-05	1e-05	1e-05	1e-05	1e-05	1e-05	1e-05	1e-05
ALM086	3788	Spain_Almoloya_Argar_Late	0.99989	1e-05	1e-05	1e-05	1e-05	1e-05	1e-05	1e-05	1e-05	1e-05	1e-05	1e-05
ALM087	3825	Spain_Almoloya_Argar_Late	0.99989	1e-05	1e-05	1e-05	1e-05	1e-05	1e-05	1e-05	1e-05	1e-05	1e-05	1e-05
ALM088	3600	Spain_Almoloya_Argar	0.99989	1e-05	1e-05	1e-05	1e-05	1e-05	1e-05	1e-05	1e-05	1e-05	1e-05	1e-05
ALT-224.SG	1250	Hungary_MidAvar	0.654395	1e-05	1e-05	1e-05	1e-05	1e-05	0.345505	1e-05	1e-05	1e-05	1e-05	1e-05
ALT-369.SG	1150	Hungary_LateAvar	0.359326	1e-05	1e-05	1e-05	0.399001	1e-05	0.213616	1e-05	0.008911	1e-05	0.019076	1e-05
ALT-412.SG	1150	Hungary_LateAvar	0.351508	1e-05	0.083555	1e-05	0.219316	1e-05	0.206046	0.138381	1e-05	1e-05	0.001133	1e-05
ALT-414.SG	1150	Hungary_LateAvar	0.475656	1e-05	1e-05	1e-05	0.265286	1e-05	0.205045	0.053933	1e-05	1e-05	1e-05	1e-05
ALT-442.SG	1250	Hungary_MidLateAvar	0.449952	1e-05	1e-05	1e-05	0.389271	1e-05	0.155869	0.000142	1e-05	0.004695	1e-05	1e-05
ALT-596.SG	1150	Hungary_LateAvar	0.476492	1e-05	0.028805	1e-05	0.246977	1e-05	0.198308	0.049348	1e-05	1e-05	1e-05	1e-05
ALT-77.SG	1314	Hungary_EarlyMidAvar	0.486072	1e-05	1e-05	1e-05	0.236973	1e-05	0.180581	0.096293	1e-05	1e-05	1e-05	1e-05
ALT_1_noUDG	4463	Germany_Tauber_CordedWare	2e-05	1e-05	0.502371	1e-05	0.331887	1e-05	0.165643	1e-05	1e-05	1e-05	1e-05	1e-05
AMC001	1772	Italy_Sardinia_Roman_o	0.380362	1e-05	1e-05	1e-05	1e-05	1e-05	0.165894	0.453655	1e-05	1e-05	1e-05	1e-05
AMC005	1775	Italy_Sardinia_Roman	0.87153	1e-05	1e-05	1e-05	1e-05	1e-05	0.12837	1e-05	1e-05	1e-05	1e-05	1e-05
AMC014	1745	Italy_Sardinia_Roman	0.846171	1e-05	1e-05	1e-05	1e-05	1e-05	0.092965	0.060774	1e-05	1e-05	1e-05	1e-05
AN-286.SG	1305	Hungary_EarlyAvar	2e-05	1e-05	0.119282	0.852102	1e-05	0.023644	1e-05	1e-05	1e-05	1e-05	1e-05	0.004883
AN-376.SG	1305	Hungary_EarlyAvar	2e-05	1e-05	1e-05	1e-05	1e-05	0.030142	1e-05	1e-05	0.02266	0.264983	0.682125	1e-05
Anapa-10.SG	1015	Russia_Caucasus_Medieval	2e-05	0.132698	1e-05	1e-05	0.139105	1e-05	0.526515	0.013725	0.14493	0.004692	0.038276	1e-05
Anapa-11.SG	1020	Russia_Caucasus_Medieval	2e-05	0.075571	1e-05	1e-05	0.188713	1e-05	0.54434	1e-05	0.125099	0.02897	0.037236	1e-05
Anapa-9.SG	857	Russia_Caucasus_Medieval	2e-05	0.128707	1e-05	1e-05	0.121844	1e-05	0.532478	0.03744	0.140563	1e-05	0.038898	1e-05
ans016_noUDG.SG	4705	Sweden_Ansarve_Megalithic.SG	0.99989	1e-05	1e-05	1e-05	1e-05	1e-05	1e-05	1e-05	1e-05	1e-05	1e-05	1e-05
APG001	2455	SGermany_EIA	0.65946	0.057893	0.212197	1e-05	0.032903	0.019466	0.01802	1e-05	1e-05	1e-05	1e-05	1e-05
APG002	2455	SGermany_EIA	0.685402	0.206279	0.03912	1e-05	0.026042	1e-05	0.043087	1e-05	1e-05	1e-05	1e-05	1e-05
APG003	2455	SGermany_EIA	0.629527	0.18312	1e-05	1e-05	0.187263	1e-05	1e-05	1e-05	1e-05	1e-05	1e-05	1e-05
ARK-11.SG	1150	Hungary_LateAvar	0.107038	1e-05	0.084021	0.016691	0.288245	0.017153	0.247901	1e-05	0.045224	0.084104	0.109592	1e-05
ARK-14.SG	1156	Hungary_LateAvar	0.24789	1e-05	0.084769	1e-05	0.42554	1.7e-05	0.147145	0.027015	1e-05	0.011485	0.056098	1e-05
ARK-16.SG	1150	Hungary_LateAvar	2e-05	0.104686	1e-05	1e-05	0.104144	0.010382	0.093694	1e-05	0.099562	0.198545	0.388928	1e-05
ARK-17.SG	1200	Hungary_LateAvar	0.183547	0.086273	1e-05	0.025502	0.149341	0.011308	0.171938	0.0315	0.03803	0.088449	0.212895	0.001208
ARK-19.SG	1150	Hungary_LateAvar	2e-05	0.14319	1e-05	0.007073	0.049147	0.059152	0.099347	1e-05	0.076708	0.185477	0.377367	0.002497
ARK-20.SG	1150	Hungary_LateAvar	2e-05	0.132125	1e-05	0.036338	0.040776	0.063433	0.069367	1e-05	0.038736	0.167649	0.442914	0.008622
ARK-21.SG	1069	Hungary_LateAvar	0.05954	0.039316	1e-05	1e-05	0.233188	1e-05	0.070609	0.127052	0.023141	0.096993	0.350121	1e-05
ARK-24.SG	1224	Hungary_LateAvar	2e-05	0.03369	1e-05	0.045251	0.151105	0.017236	0.062613	1.6e-05	0.133411	0.185251	0.371387	1e-05
ARK-29.SG	1220	Hungary_LateAvar	2e-05	0.014369	1e-05	0.138161	0.145517	0.028899	0.15271	1e-05	0.003478	0.18182	0.332009	0.002997
ARK-36.SG	1226	Hungary_LateAvar	2e-05	1e-05	0.02815	1e-05	0.209508	1e-05	0.101482	1e-05	0.021924	0.190034	0.444968	0.003874
ARK-38.SG	1232	Hungary_LateAvar	0.499949	1e-05	1e-05	0.014562	0.207673	0.000774	0.273104	1e-05	1e-05	1e-05	0.003878	1e-05
ARK-41.SG	1244	Hungary_MidLateAvar	2e-05	1e-05	0.165217	1e-05	0.221495	1e-05	0.253855	1e-05	0.025232	0.051524	0.279055	0.003562
ARK-43.SG	1205	Hungary_LateAvar	0.274317	1e-05	1e-05	1e-05	0.388593	1e-05	0.257222	0.000916	1e-05	0.006151	0.07274	1e-05
ARK-48.SG	1150	Hungary_LateAvar	2e-05	1e-05	0.160909	1e-05	0.258658	1e-05	0.316422	1e-05	1e-05	0.106063	0.157868	1e-05
ARK-49.SG	1090	Hungary_LateAvar	2e-05	0.113387	1e-05	0.036017	0.416564	0.029539	0.174887	1e-05	0.143408	1e-05	0.086139	1e-05
ARK-50.SG	1217	Hungary_LateAvar	2e-05	0.07363	0.047969	1e-05	0.059883	1e-05	0.096003	0.021689	0.028168	0.214183	0.449381	0.009055
ARK-6.SG	1200	Hungary_LateAvar	2e-05	0.209589	1e-05	1e-05	0.11933	0.031961	0.065588	0.010689	0.062791	0.176745	0.317514	0.005753
ART001	4342	Turkey_Arslantepe_EBA	0.038708	1e-05	1e-05	1e-05	1e-05	1e-05	0.547125	0.414078	1e-05	1e-05	1e-05	1e-05
[truncated: 4,867 more rows]

[truncated: 10 more sheets: 3.8-9, 3.10-11, 3.12, 4.1-2, 4.3, 4.4-5, 4.6-8, 4.9-10, 4.11-12, 4.13-14]
